# Supplementary material for: Widespread position-dependent transcriptional regulatory sequences in plants
Source: Nat Genet. 2024 Sep 12;56(10):2238–46. doi: 10.1038/s41588-024-01907-3 (PMC11525189; doi:10.1038/s41588-024-01907-3)
Supplement: Supplementary file 4 — Supplementary Tables 1–8. [file 41588_2024_1907_MOESM4_ESM.xlsx]

## Sheet: description
Supplementary Table	Description
S1	A list of all primers used in this study.
S2	List of all MPRA experiments, including their corresponding accession numbers in the SRA.
S3	Processed data from MPRA experiments using MIX 1, which involves Oligonucleotide Pool 1 in four species. Data includes both pTRP1- and 35S-based libraries positioned on both sides of the TSS. Oligonucleotide Pool 1 sequences are also part of this table.
S4	Processed data from MPRA experiments using MIX 2, involving Oligonucleotide Pools 1 and 2 in Arabidopsis. Data includes both pTRP1- and 35S-based libraries positioned downstream of the TSS. Oligonucleotide Pool 2 sequences are also part of this table.
S5	Processed data from synthesis rate MPRA experiments using MIX 3, involving Oligonucleotide Pool 1 in Arabidopsis. This set includes data for pTRP1-based libraries positioned downstream of the TSS, with both total and newly synthesized (5EU) mRNA-derived data.
S6	The count of GATC motifs within the 500 bp downstream of the TSS for each gene in Arabidopsis.
S7	Gene ontology enrichments from DAVID (https://david.ncifcrf.gov/) for all Arabidopsis genes containing a GATC motif compared to all other genes.
S8	Results of DESeq2 analysis on RNA-Seq data comparing GATA (1, 4, or 6) overexpression with GFP overexpression 8 hours after transformation.

## Sheet: S1 - primers used in this study
Primer	Sequence	Description
P1	AGTTCAAACGGTCTCCACTC	Forward primer to amplify oligo pools
P2	GTTCACATTGGTCTCGTCCT	Reverse primer to amplify oligo pools
P3	TATAAGGAAGTTCATTTCATTTGGAGAGGACACGCTGGAATTCTAGTATACTAAACCATG	Template 35S minimal promoter and SynJ 5' UTR
P4	GAGAGGAAGACCCGCTGGCAAGACCCTTCCTCTATATAAGGAAGTTCATTTCATTTGGAG	Forward primer for P3
P5	GAGAGGAAGACGGTCACNNBNNBNNBNNBNNBCATGGTTTAGTATACTAGAATTCCAGC	Reverse promer for P3
P6	AACTGGAAACCCTTTATAAGCAAAAAGACCAAAAGTTAAAAGTTAATTAAGATTTGGTTTAAGGCGCTTTGCTTTATTAGAGAGGAAGGAACGAACCATCATAGAAATCTCTCCTTCGTTCAAGTTTTTCTCTACTGTGTTGGTTGAGCAATCGAGTGATG	Template of TRP1 minimal promoter and 5' UTR
P7	GAGAGCCGTCTCCGCTGAACTGGAAACCCTTTATAAGCAAAAAG	Forward primer for to amplify P6
P8	GAGAGGCGTCTCGTCACNNBNNBNNBNNBNNBCATCACTCGATTGCTCAACC	Reverse promer for to amplify P6
P9	AATGATACGGCGACCACCGAGATCTACAC<8bp_barcode>ACACTCTTTCCCTACACGACGCTCTTCCGATCTBBHcttgatatcgaattccactc	Amplification of pPSup_iGFP_v2 (35S.SynJ-OP1)
P10	AATGATACGGCGACCACCGAGATCTACAC<8bp_barcode>ACACTCTTTCCCTACACGACGCTCTTCCGATCTBHcttgatatcgaattccactc	Amplification of pPSup_iGFP_v2 (35S.SynJ-OP1)
P11	AATGATACGGCGACCACCGAGATCTACAC<8bp_barcode>ACACTCTTTCCCTACACGACGCTCTTCCGATCTHcttgatatcgaattccactc	Amplification of pPSup_iGFP_v2 (35S.SynJ-OP1)
P12	AATGATACGGCGACCACCGAGATCTACAC<8bp_barcode>ACACTCTTTCCCTACACGACGCTCTTCCGATCTcttgatatcgaattccactc	Amplification of pPSup_iGFP_v2 (35S.SynJ-OP1)
P13	CAAGCAGAAGACGGCATACGAGAT<8bp_barcode>GTGACTGGAGTTCAGACGTGTGCTCTTCCGATCTBBDagctcctcgcccttgctcac	Amplification of pPSup_iGFP_v2 (35S.SynJ-OP1) and pPSup_iGFP_v2_pTRP1 (pTRP1-OP1)
P14	CAAGCAGAAGACGGCATACGAGAT<8bp_barcode>GTGACTGGAGTTCAGACGTGTGCTCTTCCGATCTBDagctcctcgcccttgctcac	Amplification of pPSup_iGFP_v2 (35S.SynJ-OP1) and pPSup_iGFP_v2_pTRP1 (pTRP1-OP1)
P15	CAAGCAGAAGACGGCATACGAGAT<8bp_barcode>GTGACTGGAGTTCAGACGTGTGCTCTTCCGATCTDagctcctcgcccttgctcac	Amplification of pPSup_iGFP_v2 (35S.SynJ-OP1) and pPSup_iGFP_v2_pTRP1 (pTRP1-OP1)
P16	CAAGCAGAAGACGGCATACGAGAT<8bp_barcode>GTGACTGGAGTTCAGACGTGTGCTCTTCCGATCTagctcctcgcccttgctcac	Amplification of pPSup_iGFP_v2 (35S.SynJ-OP1) and pPSup_iGFP_v2_pTRP1 (pTRP1-OP1)
P17	CAAGCAGAAGACGGCATACGAGAT<8bp_barcode>GTGACTGGAGTTCAGACGTGTGCTCTTCCGATCTHBBTTCTAGTATACTAAACCATG	Amplification of pPSint_v2 (35S.SynJ-OP1), pPSint_v2 (35S.SynJ-OP1+OP2), and pPSint_v2_rmBsaI (35S.SynJ) as well as for amplification of MPRA library after RT
P18	CAAGCAGAAGACGGCATACGAGAT<8bp_barcode>GTGACTGGAGTTCAGACGTGTGCTCTTCCGATCTBBTTCTAGTATACTAAACCATG	Amplification of pPSint_v2 (35S.SynJ-OP1), pPSint_v2 (35S.SynJ-OP1+OP2), and pPSint_v2_rmBsaI (35S.SynJ) as well as for amplification of MPRA library after RT
P19	CAAGCAGAAGACGGCATACGAGAT<8bp_barcode>GTGACTGGAGTTCAGACGTGTGCTCTTCCGATCTBTTCTAGTATACTAAACCATG	Amplification of pPSint_v2 (35S.SynJ-OP1), pPSint_v2 (35S.SynJ-OP1+OP2), and pPSint_v2_rmBsaI (35S.SynJ) as well as for amplification of MPRA library after RT
P20	CAAGCAGAAGACGGCATACGAGAT<8bp_barcode>GTGACTGGAGTTCAGACGTGTGCTCTTCCGATCTTTCTAGTATACTAAACCATG	Amplification of pPSint_v2 (35S.SynJ-OP1), pPSint_v2 (35S.SynJ-OP1+OP2), and pPSint_v2_rmBsaI (35S.SynJ) as well as for amplification of MPRA library after RT
P21	AATGATACGGCGACCACCGAGATCTACAC<8bp_barcode>ACACTCTTTCCCTACACGACGCTCTTCCGATCTBBBctacagaaaagcaatttcct	Amplification of pPSint_v2 (35S.SynJ-OP1), pPSint_v2 (35S.SynJ-OP1+OP2), and pPSint_v2_pTRP1 (pTRP1-OP1)
P22	AATGATACGGCGACCACCGAGATCTACAC<8bp_barcode>ACACTCTTTCCCTACACGACGCTCTTCCGATCTBBctacagaaaagcaatttcct	Amplification of pPSint_v2 (35S.SynJ-OP1), pPSint_v2 (35S.SynJ-OP1+OP2), and pPSint_v2_pTRP1 (pTRP1-OP1)
P23	AATGATACGGCGACCACCGAGATCTACAC<8bp_barcode>ACACTCTTTCCCTACACGACGCTCTTCCGATCTBctacagaaaagcaatttcct	Amplification of pPSint_v2 (35S.SynJ-OP1), pPSint_v2 (35S.SynJ-OP1+OP2), and pPSint_v2_pTRP1 (pTRP1-OP1)
P24	AATGATACGGCGACCACCGAGATCTACAC<8bp_barcode>ACACTCTTTCCCTACACGACGCTCTTCCGATCTctacagaaaagcaatttcct	Amplification of pPSint_v2 (35S.SynJ-OP1), pPSint_v2 (35S.SynJ-OP1+OP2), and pPSint_v2_pTRP1 (pTRP1-OP1)
P25	AATGATACGGCGACCACCGAGATCTACAC<8bp_barcode>ACACTCTTTCCCTACACGACGCTCTTCCGATCTDBDttataaactacagaaaagc	Amplification of pPSint_v2_rmBsaI (35S.SynJ) and pPSint_v2_pTRP1_rmBsaI (pTRP1)
P26	AATGATACGGCGACCACCGAGATCTACAC<8bp_barcode>ACACTCTTTCCCTACACGACGCTCTTCCGATCTBDttataaactacagaaaagc	Amplification of pPSint_v2_rmBsaI (35S.SynJ) and pPSint_v2_pTRP1_rmBsaI (pTRP1)
P27	AATGATACGGCGACCACCGAGATCTACAC<8bp_barcode>ACACTCTTTCCCTACACGACGCTCTTCCGATCTDttataaactacagaaaagc	Amplification of pPSint_v2_rmBsaI (35S.SynJ) and pPSint_v2_pTRP1_rmBsaI (pTRP1)
P28	AATGATACGGCGACCACCGAGATCTACAC<8bp_barcode>ACACTCTTTCCCTACACGACGCTCTTCCGATCTttataaactacagaaaagc	Amplification of pPSint_v2_rmBsaI (35S.SynJ) and pPSint_v2_pTRP1_rmBsaI (pTRP1)
P29	AATGATACGGCGACCACCGAGATCTACAC<8bp_barcode>ACACTCTTTCCCTACACGACGCTCTTCCGATCTBBBataaaatactgagtactaactc	Amplification of pPSup_iGFP_v2_pTRP1 (pTRP1-OP1)
P30	AATGATACGGCGACCACCGAGATCTACAC<8bp_barcode>ACACTCTTTCCCTACACGACGCTCTTCCGATCTBBataaaatactgagtactaactc	Amplification of pPSup_iGFP_v2_pTRP1 (pTRP1-OP1)
P31	AATGATACGGCGACCACCGAGATCTACAC<8bp_barcode>ACACTCTTTCCCTACACGACGCTCTTCCGATCTBataaaatactgagtactaactc	Amplification of pPSup_iGFP_v2_pTRP1 (pTRP1-OP1)
P32	AATGATACGGCGACCACCGAGATCTACAC<8bp_barcode>ACACTCTTTCCCTACACGACGCTCTTCCGATCTataaaatactgagtactaactc	Amplification of pPSup_iGFP_v2_pTRP1 (pTRP1-OP1)
P33	CAAGCAGAAGACGGCATACGAGAT<8bp_barcode>GTGACTGGAGTTCAGACGTGTGCTCTTCCGATCTHHVTGAGCAATCGAGTGATG	Amplification of pPSint_v2_pTRP1 (pTRP1-OP1), pPSint_v2_pTRP1 (pTRP1-OP1+OP2) and pPSint_v2_pTRP1_rmBsaI (pTRP1) as well as for amplification of MPRA library after RT
P34	CAAGCAGAAGACGGCATACGAGAT<8bp_barcode>GTGACTGGAGTTCAGACGTGTGCTCTTCCGATCTHVTGAGCAATCGAGTGATG	Amplification of pPSint_v2_pTRP1 (pTRP1-OP1), pPSint_v2_pTRP1 (pTRP1-OP1+OP2) and pPSint_v2_pTRP1_rmBsaI (pTRP1) as well as for amplification of MPRA library after RT
P35	CAAGCAGAAGACGGCATACGAGAT<8bp_barcode>GTGACTGGAGTTCAGACGTGTGCTCTTCCGATCTVTGAGCAATCGAGTGATG	Amplification of pPSint_v2_pTRP1 (pTRP1-OP1), pPSint_v2_pTRP1 (pTRP1-OP1+OP2) and pPSint_v2_pTRP1_rmBsaI (pTRP1) as well as for amplification of MPRA library after RT
P36	CAAGCAGAAGACGGCATACGAGAT<8bp_barcode>GTGACTGGAGTTCAGACGTGTGCTCTTCCGATCTTGAGCAATCGAGTGATG	Amplification of pPSint_v2_pTRP1 (pTRP1-OP1), pPSint_v2_pTRP1 (pTRP1-OP1+OP2) and pPSint_v2_pTRP1_rmBsaI (pTRP1) as well as for amplification of MPRA library after RT
P37	TCCCTACACGACGCTCTTCCGATCTDDHHBDBDHDVgaacttgtggccgtttacg	RT primer used for RNA-Seq of MPRA library
P38	TCCCTACACGACGCTCTTCCGATCTDHHBDBDHDVgaacttgtggccgtttacg	RT primer used for RNA-Seq of MPRA library
P39	TCCCTACACGACGCTCTTCCGATCTHHBDBDHDVgaacttgtggccgtttacg	RT primer used for RNA-Seq of MPRA library
P40	TCCCTACACGACGCTCTTCCGATCTHBDBDHDVgaacttgtggccgtttacg	RT primer used for RNA-Seq of MPRA library
P41	AATGATACGGCGACCACCGAGATCTACAC<8bp_barcode>ACACTCTTTCCCTACACGACGCTCTTC	Amplification of MPRA library after RT

## Sheet: S2 - MPRA experiments & SRA acc
Host cells	Transformation method	Experimental repeat	Plasmid mix used	35S-based SRA accession	pTRP1-based SRA accession	Enhancer-barcode connection SRA accession	Mix ratio SRA accession
N. Benthamiana	Agrobacterium infiltration	1	1	SAMN37144136	SAMN37144137	SAMN37144172 (pPSup_iGFP_v2 & OP1) SAMN37144173 (pPSint_v2 & OP1) SAMN37144174 (pPSup_iGFP_v2_pTRP1 & OP1) SAMN37144175 (pPSint_v2_pTRP1 & OP1) SAMN37144176 (pPSint_v2 with no insertion) SAMN37144177 (pPSint_v2_pTRP1 with no insertion)	SAMN37144170
N. Benthamiana	Agrobacterium infiltration	2	1	SAMN37144138	SAMN37144139
N. Benthamiana	Agrobacterium infiltration	3	1	SAMN37144140	SAMN37144141
N. Benthamiana	Agrobacterium infiltration	4	1	SAMN37144142	SAMN37144143
A. thaliana Col-0	Protoplast transformation	1	1	SAMN37144144	SAMN37144145
A. thaliana Col-0	Protoplast transformation	2	1	SAMN37144146	SAMN37144147
A. thaliana Col-0	Protoplast transformation	3	1	SAMN37144148	SAMN37144149
A. thaliana Col-0	Protoplast transformation	4	1	SAMN37144150	SAMN37144151
S. lycopersicum L. M82 (sp−/sp−)	Protoplast transformation	1	1	SAMN37144152	SAMN37144153
S. lycopersicum L. M82 (sp−/sp−)	Protoplast transformation	2	1	SAMN37144154	SAMN37144155
S. lycopersicum L. M82 (sp−/sp−)	Protoplast transformation	3	1	SAMN37144156	SAMN37144157
Z. mays B73	Protoplast transformation	1	1	SAMN37144158	SAMN37144159
Z. mays B73	Protoplast transformation	2	1	SAMN37144160	SAMN37144161
Z. mays B73	Protoplast transformation	3	1	SAMN37144162	SAMN37144163
A. thaliana Col-0	Protoplast transformation	1	2	SAMN37144164	SAMN37144165	SAMN37144178 (pPSint_v2 & OP1+OP2) SAMN37144179 (pPSint_v2_pTRP1 & OP1+OP2) SAMN37144176 (pPSint_v2 with no insertion) SAMN37144177 (pPSint_v2_pTRP1 with no insertion)	SAMN37144171
A. thaliana Col-0	Protoplast transformation	2	2	SAMN37144166	SAMN37144167
A. thaliana Col-0	Protoplast transformation	3	2	SAMN37144168	SAMN37144169
A. thaliana Col-0	Protoplast transformation	1	3		SAMN41661937 (total) SAMN41661935 (5EU)	SAMN37144175 (pPSint_v2_pTRP1 & OP1) SAMN37144177 (pPSint_v2_pTRP1 with no insertion)	SAMN41661933
A. thaliana Col-0	Protoplast transformation	2	3		SAMN41661934 (total) SAMN41661936 (5EU)

## Sheet: S3 - MPRA results mix 1
Sequence index OP1	Sequence	Origin	Origin relative position	Arabidopsis_35S_UP	Benthamiana_35S_UP	Maize_35S_UP	Tomato_35S_UP	Arabidopsis_35S_DOWN	Benthamiana_35S_DOWN	Maize_35S_DOWN	Tomato_35S_DOWN	Arabidopsis_pTRP1_UP	Benthamiana_pTRP1_UP	Maize_pTRP1_UP	Tomato_pTRP1_UP	Arabidopsis_pTRP1_DOWN	Benthamiana_pTRP1_DOWN	Maize_pTRP1_DOWN	Tomato_pTRP1_DOWN
1	ttcttttgatttctacaagtgaaaatgttgactagagccatcggacgagttcgaattcctgtgtcgaggattcagggatcgaattgtacgagtgggcttttaaaagattcgaaattgggtccgattggtgtttgctgtagcagatgggtatcgagcgaga	AT5G08710	TSS+201:TSS+360	5.23	3.86	3.87	3.9	3.94	4.1	5.87	4.83	5.84	6.11	7.28	5.76	4.34	4.6	4.01	4.72
2	ataaatttagtttaatacaattgtcctttttcaaaatattatttctttatttgcttcagcaacagtcgtcatagtcatcatatcattttcttcttttcctcctctaaacgaatattaccaataaaaaatcaagtggaaaatatgtaatattaaaaaatct	AT5G39760	TSS-200:TSS-41	8.21	7.71	4.13	7.41	4.77	4.74	5.91	5.65	7.51	7.01	6.75	7.17	4.83	4.73	6.75	4.71
3	actcataccatattttcaaagctcttaacccaaaaaccctaagtcttttttttcttcaaattattggttatattaatgttttaagctatgatggatatgactcctacaataacaacaacaacaacaccaactcctaaatcacccgaacccgaatccgaaa	AT5G39760	TSS+41:TSS+200	4.99	5.71	2.24	4.52	4.31	4.64	5.74	5.03	2.9	3.21	3.34	3.17	5.89	4.61	6.62	6.29
4	ctccgacccggatccaaccggcgaaacccatttcctttagcaacggcatcatcaaacgccaccaccaccaccaccatcctctcctctttacttacaaagaatgtctcaaaaaccacgcggcggctttaggtggtcacgctctcgacggttgcggcgaatt	AT5G39760	TSS+201:TSS+360	3.08	3.04	3.53	3.89	4.9	4.61	6.07	5.95	3.29	3.17	4.41	3.34	6.26	5.59	5.73	6.34
5	tgaaagatcacacaactatagttctgtagtaccagagtagtgagtgcaaccagccaaccagaaaaaaaagaaaaagaaaagagaatgagagagtacacaataaaggcccaaattaaagcccataaagcccataagagtaaatacaaacaatacaggttct	AT2G37035	TSS-200:TSS-41	6.48	6.04	3.48	6.05	3.19	3.74	4.8	4.42	3.19	4.7	4.29	3.69	3.85	4.07	7.5	5.64
6	atagtaaaacaatgaccgatcaccaccaccaccaccataaccaccacgcgcggctgagccgcctccgtacaacaacacagctcctccgtcaaacaacatcttctttctcttcccaccctctcactttcatcttcctcactttcctcctcttctctttcca	AT2G37035	TSS+41:TSS+200	3.55	2.84	5.69	3.15	4.49	4.54	5.81	5.33	2.82	2.3	5.49	2.59	6.15	5.43	4.72	5.88
7	ttctctcgtcgatcattgctctctcctcttaacatctttcgtcgacagtgacccttctcttcgctctctcctctctcgactccctcttaactctcgctcccataccccgacgcgcttcaatcatcaccgacgtgctccgtttcttcagctcacgcgcctt	AT2G37035	TSS+201:TSS+360	4.64	6.18	4.94	5.01	4.41	4.19	5.56	4.83	5.75	5.94	6.18	5.84	3.72	3.07	3.22	3.63
8	ttaatatgttattgatggcccaatagtcgaatctaacggacgtagtctggcccaaataaagggattggggctaacaatgtggtcttaaaaatattcgcggcaaagtttgaatttaatcaaaaatataaggaccgaattcaaaacaaaatataaaaacaga	AT5G55260	TSS-200:TSS-41	6.05	5.68	2.18	5.84	4.28	2.91	5.24	5.01	4.71	7.11	4.9	4.7	NA	NA	6.82	5.96
9	caaagcctctcctggggaagaagaagaagaacacgactttttgcttcttctttttaatgcagattttctaaaggtcttcgtaaattttgcgtctgattatcaaattaggttttttttgttgtttccattagttgtctcattgtctgtgaagagaaaggaa	AT5G55260	TSS+41:TSS+200	5.52	3.41	3.83	4.04	4.97	4.63	5.88	5.36	4.31	3.61	4.2	4.05	5.79	5.29	5.4	6.03
10	cagaggaaaatgtcagacctagacaagcaaatagagcagcttaaacgctgcgaggctttgaaggaatcagaagtgaaggctctttgtcttaaagctatggagattctagttgaagagagcaatgttcaaagagtcgatgctcctgtcaagttcttttcct	AT5G55260	TSS+201:TSS+360	3.65	2.89	2.05	2.41	3.67	3.68	4.97	3.93	2.09	2.11	3.44	2.17	5.13	5.07	5.36	5.99
11	aaaatatatttgtgatctcaactggagctggttaaggaccggttatgatttgattcgtgaagactgaagaaggagcatttggtctaaccagccggttaagagaagtctagaaaaacggcacggcgttttagtctctattgtggaaacagcaaagctaatt	AT5G41240	TSS-200:TSS-41	6.73	4.25	4.19	5.76	5.07	4.14	5.97	5.2	6.85	5.33	6.59	6.24	5.06	5.56	6.29	6.07
12	gaagaagatgaagctcaaagtgtatgcggataggatgtcacagccatctcgtgctgtcctcatattctgcaactccttcttcttcttccttgttaattcgcgatttcagcctttttgtttgttctcttatacatgacctactttttgtgtgggttaacga	AT5G41240	TSS+41:TSS+200	4.2	3.46	3.16	3.39	4.05	3.97	5.69	4.64	2.33	2.41	3.98	2.53	3.83	3.61	3.51	4.05
13	aatccaattcgacgagattttgatttccttggggaaacgtcaacagttatcccctgaattcaacgtataaatagttttttttggacatgggtgatttcggatttggataaaagttgaagcttgaattagtctttaaagtgagatttgatcttaaagtgtg	AT5G41240	TSS+201:TSS+360	5.32	3.7	3.02	4.62	3.81	3.95	5.93	4.94	3.3	2.85	3.93	3.23	5.06	5.04	5.04	5.33
14	ttataactactaatgagaaatatttttactctgaaagcaactttgtcataaattaaaggacgagatacgaaattcataaaagataagaccaagagccgctgaacaaaggagagggtcttaagtacacttgtggcttgcttgatttttctcgctttatttt	AT1G27900	TSS-200:TSS-41	5.51	6.28	3.39	4.3	4.49	3.86	5.48	4.42	5.25	5.73	5.49	5.03	5.44	5.48	4.92	5.86
15	tttctcgaagtgttggtgagcgattagggttctgtattgtgaatctatcgcgtcgttcgtcggagaatgaatttcgttgtacagagattttagactgaacctaagcagaacttgcaggttacagtttcctttcgtcgatcgattgctgaacttgataggt	AT1G27900	TSS+41:TSS+200	3.74	3.15	2.82	3.69	3.04	2.49	5.39	3.18	4.68	5.06	4.94	5.07	2.71	2.06	3.65	3.11
16	tctttgagtgtttctctgcgatatggcgaaccttccgatccttcaatttgaagagaagatcgtggaaacagtggagaagaattcagtggtagttataattggagaaaccggttctgggaagagtactcagctctctcagatacttcatcgacatggttac	AT1G27900	TSS+201:TSS+360	3.55	2.11	3.37	3.16	3.11	4.51	6.57	5.63	3.83	3.19	5.98	4.57	5.24	5.46	5.95	6.3
17	cacttagggttttaagagtgtgttgttatagcagttaaagacgagccgagccttcttaaaacgccgcgtattgtaaggggtatttctataacttccatagttagggtttaggttttaagattaatgggcctgactgaatggatattttaatctggcccgt	AT3G05070	TSS-200:TSS-41	5.95	7.13	3.29	6.47	4.01	3.43	4.53	4.04	3.05	5.64	4.16	3.7	4.2	5.04	4.47	4.41
18	ggtattcaacaaatttgtctcgaatttatagagctcgaagcttcacggtttcaaattttctcgttgattttctgggtagatagcgttttccatacttctcttcaactttatttcatagtatagctctgattttgctaaaacttcatctgattagttccgt	AT3G05070	TSS+41:TSS+200	4.46	3.6	3.57	4.35	5	4.66	6.34	5.34	4.5	3.84	4.37	4.34	5.51	5.19	5.01	5.65
19	ggatcctgaaaatcacgattttgcgtgttgtttagggttatactctgtagttgtgtgattagtgtttgaagaagctgggctagtgttcgatgtttacgtcgataacctaattttggaagttataatggctagtgaagatgaatcgattgaacaaaaagct	AT3G05070	TSS+201:TSS+360	4.43	3.08	2.61	2.78	4.59	4.25	6.16	5.28	2.54	2.45	3.39	3.02	5.87	5.59	5.87	5.96
20	gggttttaatattgattagaagaaaattaaattaggttaaagaaaaaggaaagagtagacgaaaagttaaataaattttaatagggttttaatattgattgatataactctctgactcttctgtgactcttttcaacttctgactctttctctttcgctc	AT4G01020	TSS-200:TSS-41	4.43	5.21	2.97	2.38	4.03	3.72	4.95	3.41	3.73	4.44	4.43	2.96	4.24	3.93	5.06	4.65
21	cgactgatcgtcgtcagcagtcgtttccctcatcctcaacgaaccgttataactctcgctctgcacaatcttctccgccgctcaaccactgtactacttggaaccagcaacactctcagtaccataacactaatttcccgccaaattacagacgtgatcg	AT4G01020	TSS+41:TSS+200	4.08	3.05	3.6	2.9	3.42	3.85	5.38	4.13	4.15	3.58	4.79	4.36	4.08	3.66	4.39	4.69
22	tgctccgtcgtcgggattctctcctccagtcacgcgggctaggcctaatttcatcgttcagctgcttcaccccgccgccgctaacagtgacacaaagctgtctaagaagcaagagatcgagagtatcgctttgctttgcgaaattccggaggaatcagtt	AT4G01020	TSS+201:TSS+360	3.58	2.95	4.23	3.43	3.4	4.02	5.99	3.99	3.83	3.2	3.19	4.06	3.2	4.32	4.48	4.04
23	agaaaaagtaaaatttgacttaaattttgtttttatcttactacataacaaaataacaaaaggttatataaatcatttactaaatagagaggaaagagaaaagtgtctatttctaaaaaataactaaaaaactacctactttgcaaattatttgtagaaa	AT2G17320	TSS-200:TSS-41	6.07	6.4	3.44	5.21	5.03	3.85	5.79	4.63	4.69	4.81	4.51	4.47	4.54	NA	5.6	4.74
24	cgttcttcgtcgttatcaattcggagatgattccgtttcctctgttaccaacgccgattgaaaccaactacagagcttgcaccattccttatagattcccttccgataatctcaagaaagccactcctactgaaatctcctggatcaacgtcttcgccaa	AT2G17320	TSS+41:TSS+200	3.66	2.18	4.06	3.38	4.65	4.16	6.08	5.62	4.82	3.73	5.77	4.67	5.91	5.07	5.6	6.41
25	ttccattccttctttccctctctctctactttgacctcatttagatactgctcatgggtcgaatcaagttttgattttgaaaccaaaaattgcttcttttaggctcatattccaatagtctgcttgattaattgcaaattctgtcaaaactcatgaaact	AT2G17320	TSS+201:TSS+360	4.3	2.97	3.32	3.18	5.06	4.4	6.09	4.81	5.37	5.74	5.7	5.54	5.53	5.32	5.04	5.59
26	gcattgactcttctttatccaatgtctcaccctttgtcttcaactgttcctcatccttcaccaaaatctctctctctctctcttcttataagaaaagagctaaaaagcttcccttcgttttactatatccatgattctgaattccacacacactgagaga	AT2G36420	TSS-200:TSS-41	3.73	5.06	2.73	3.1	3.86	4.1	5.33	4.51	3.32	4.69	3.69	3.43	4.81	4.98	4.68	5.14
27	ttgaagatgaccaagagccttttcatcttaaccattacatcggcaaccttcgttctcagatgggttgctccgatatgcgtgtcaagaagcgaaagtccgataacgtcgccacgtttcctcctggtttgttctcctgcgagaactcttgtttcttcgcagc	AT2G36420	TSS+41:TSS+200	4.32	2.22	5.74	4.19	3.79	4.2	5.8	4.81	2.59	2.27	5.38	3.1	4.6	4.12	5.21	5.23
28	tcataaatctcctgacccgagaaagtctccactctttgagctccggtcgccgggaaagaagaagatacgtgacggtcgagttttccttcagataccggcgagaaccgccgcaattctcttggacgcagcggcgaggattcagaagcagcagtcagagaag	AT2G36420	TSS+201:TSS+360	3.09	3.05	7.49	2.04	4.35	4.51	6.85	5	4.87	4.55	7.24	4.99	5.67	5.34	6.64	6.03
29	cccttggtccgtgattttttagtgggccctacaaacaccactaaaaataacacccactagttgaacaaatgactgaaacacctctgtcacgtttacgacaacaagtacagaatcgtaggtcattttggtatttttgacacttttgtgagtagttttgttt	AT3G44380	TSS-200:TSS-41	7	7.34	3.91	5.31	3.79	3.36	4.86	3.93	4.75	4.99	4.72	4.41	4.24	3.59	5.32	4.7
30	gcaagggcatagactgtaatttcgagatggggtcaagggaccaaaaggtaaaatggagctggagctcagccttaatcggagcagcatcagcaacagcagcagcttcactcctaagcgccaagccaaaagatccaacattccaccttatctccatagacct	AT3G44380	TSS+41:TSS+200	4.47	3.82	3.13	3.7	3.45	3.79	4.78	4.03	2.25	3.47	3.17	1.51	5.03	4.69	4.22	4.75
31	tacctcactgaaactaaacctccctgtcctcgacgcagagctaatgcttaccgtacacgtcactaaccctaacatcgcagccatccattactcctccaccaagatgacaatcctctacgatggcacggttcttggctcagctgaggtcaaagctggctcg	AT3G44380	TSS+201:TSS+360	4.81	3.82	4.51	3.54	3.71	4.1	5.06	4.62	1.77	2.55	3.43	2.7	4.21	3.26	4.35	4.66
32	tgctcatgtaggacccgttcttgtaattttctgtgagaaatatccagaatttggggtatatatgtaatagtttcaacattctcagtcaatggagattggagtcaacgtttttcactgtatacagagcctctttaaagctctgtgatagttgactgcaaga	AT5G11250	TSS-200:TSS-41	5.53	7.17	2.78	3.81	3.75	3.12	4.66	3.11	2.55	5.07	2.84	2.27	2.56	2.78	4.21	2.94
33	taggcttcttcacccttttgagaaaactcagattccatcatgataacaaagaaaagaagtcaacttctttatctccttcatcatctccatcttctttgtctccttcatcagttcctccaccttcttcgtcttgcatctggacacaccaagtctttcccag	AT5G11250	TSS+41:TSS+200	3.82	2.77	4.39	2.31	4.43	4.72	6.03	5.3	4.04	3.54	5.91	3.93	6.17	5.47	6.28	6.32
34	cttcagcggggaagatgtccgtagagactttctcagtcacattcagatggagtttcaaagaatgggaatcactccattcgttgataatgagattaaaagaggagaatccatcggtcctgagcttctgcgggctattagagggtctaagatagcaattatc	AT5G11250	TSS+201:TSS+360	3.94	3.08	2.6	1.9	3.82	4.25	5.62	4.59	2.15	3.37	3.8	2.59	5.14	5	4.62	5.63
35	aaacactttattgtcatgattaagacatttaccaaaataataagttaaacaacaagcgacgtatgcaaagacgtaccggaaacaagtgacgtatgtcacgacgtcaaaatcgttattacccaaaatagtctccccagaattcaagtttccgtgtggattt	AT4G34131	TSS-200:TSS-41	10.04	8.57	6.99	8.66	4.25	3.56	5.35	5.03	8.13	6.57	4.85	5.9	5.04	3.99	5.91	5.41
36	ggagcttcaaaatctctgatttctttttattattttttaaattttcttttcgatcaaagtcaaacatgagtagtgatcctcatcgtaagctccatgttgtgttcttccctttcatggcttatggtcacatgataccaactctagacatggctaagctttt	AT4G34131	TSS+41:TSS+200	4.38	2.98	3.28	3.84	4.95	4.2	6.45	5.93	3.59	2.25	4.53	2.95	5.34	4.43	5.12	5.75
37	ctctagcagaggagccaaatctacaatcctcaccacacctctcaactccaagatcttccaaaaacccatcgaaagattcaagaacctgaatccgagtttcgaaatcgacatccagatcttcgatttcccttgcgtggatctcgggttaccagaaggatgc	AT4G34131	TSS+201:TSS+360	5.26	3.7	4.51	4.92	5.69	5.07	6.77	7.32	6.51	5.66	5.27	6	7.54	6.39	6.49	7.41
38	aaccagaattaaacatttaacaatatgtactcaacaaaccagaatgctatatctactagactactagtagtatagaaccataattgcacattaacgaaatataaaaatatataatcatccataattatttattgtattttggaatgaatctaaatttaag	AT5G04510	TSS-200:TSS-41	5.23	5.46	2.64	3.69	4	4.6	5.79	5.22	2.81	3.23	3.08	1.31	4.59	4.22	4.65	5.85
39	acaaaaacaaaaactctaccaagtgaagaagaaagagaagtgtcacatctctctctctatctctttgatccaaacaaattccctcatatatctctgctctctcttcccaatattcttcctttttcttcaatcgagattttatcgctttttgattcgagaa	AT5G04510	TSS+41:TSS+200	3.68	4.18	4.02	3.39	4.92	4.59	6.34	5.56	4.37	3.77	4.04	4.51	6.25	5.09	5.78	6.73
40	tttcgaaatcggaacccaccaccaccaccctccatcgtcgccaacagatccaacggttctctgattatttttatttgaaaattgtcttctttgttctccctctcgctgggtttgattctgagattgattaatctaaatgggtcgcatcgagatttagaag	AT5G04510	TSS+201:TSS+360	4.27	3.46	3.24	3.9	5.25	4.49	6.13	6.18	5.13	4.21	4.74	4.82	6.13	5.47	4.89	6.29
41	agaaaaacatttggcaaagatgcaccaccgatttttattttatttttcactttttgaaaaaagaggttagtgaaaaagaaagttttttttttccacgcaaaagcaaaaagcatgtaaagctgtcacaacacaggaatatcaaagcctgaaaaaaagaaga	AT1G78110	TSS-200:TSS-41	6.22	5.59	3.39	4.01	5.34	4.62	6.46	5.27	5.06	3.6	4.26	4.14	5.64	4.98	5.82	5.96
42	ttaaaagaagctatgatcaaaggaaacaatggaaacagaggatcttcttcttctggttactctgcagatttgttggtttgtttcccttcaagaacccacttagctctgactcctaagcccatttgtagcccatctcgtccctcagactcttccactaacc	AT1G78110	TSS+41:TSS+200	5.66	3.5	3.75	3.26	3.88	4.02	5.27	4.97	4.33	4.11	5.07	4.38	5.36	5.71	5.32	6.19
43	gtcgtcctcaccaccgtcgccagctcagtaaactctccggcggcggtggaggaggacacggtagtcctgttttgtgggctaaacaagcaagtagtaagaatatgggaggtgacgaaatagcagaaccaacttctcctaaagtaacttgcgcaggtcagat	AT1G78110	TSS+201:TSS+360	4.75	3.28	3.15	4.6	2.3	4.26	5.58	4.95	5.59	5	6.17	5.76	5.49	6.37	5.37	6.67
44	aactttatataataaacccaaaaaatcaatcggaattaaaacttgaaatcaaaccagcaaatacatttattaacctttccagtttccagagaagtagtagtaaaattctgaaattgatgcggtggggcatccattaaggcgtgttaaagttggttcacca	AT3G62590	TSS-200:TSS-41	4.61	5.47	2.96	4.35	4.55	4.02	5.41	4.98	4.67	4.44	4.49	4.66	5.92	4.84	5.89	5.89
45	gacaagagattcattcaaacttgcacgccaacgccggattattcccggtgtatacgtattttatacggttctatttaggaagaagaagaagaagaagaagaagaagaggaaattttaaggaaagagtttttgtttgaattggaatggagggtgttttctt	AT3G62590	TSS+41:TSS+200	5.57	3.43	5.1	4.51	4.66	4.08	6.13	5.19	4.24	3.16	4.17	3.89	6.27	6.11	6.21	6.58
46	aaaaatgtcggtggttggagtatctccgatgataccggtgggaccttcttctttcatatgcgccatcggaggctctgttgaggagaaatcaacggctgcttctctgccgcgttgggtttcccttcgtcgtcttcgtccgcttgagtttcttcggatcggt	AT3G62590	TSS+201:TSS+360	4.51	3.12	3.86	3.76	2.51	2.51	4.67	3.71	2.92	2.83	4.7	2.93	2.49	2.38	3.54	3
47	gtcggtagtccagcacagggatgaacgaagcatgaactaacttttccacgtgtcatatatccattacacgatctatgaaagctggggtattcttgtaaatataaattatcctgagggcactttcaccaaggtaatcgttattctgcttcccgtttttttt	AT4G27840	TSS-200:TSS-41	7.83	5.32	4.77	6.89	3.63	3.84	5.87	4.94	4.79	3.99	3.99	3.72	4.26	3.78	5.17	5.12
48	caccattttcctggaaaatctcggtatcgagaagatgaatccctagacagataaatctagaatcactcaaatctctgctcttcttccgattcagatcgtatcgaattttgaattttgtatctcgctacactgttcgattgagaattctttttttccgatt	AT4G27840	TSS+41:TSS+200	3.98	3.76	3.74	3.98	4.88	4.61	6.12	5.76	4.78	4.41	4.44	4.34	6.38	6.32	5.38	6.38
49	gattcgaatcggattttgtttttttcctcgatatagaatgacttcgaatcaacgtatgttgttctactcctgcattgcgaaaggaacagtgattctcgcagaattcgcttcaaaggaagagccaggaatcgaagatctagctttgagatgcattgagaac	AT4G27840	TSS+201:TSS+360	4.88	3.31	2.53	3.19	3.6	3.79	5.64	4.76	2.75	2.5	4.16	2.64	4.87	4.62	4.88	5.56
50	gaatcataatgttgagttaataaaaaaaaactatttataggctttttaaaaaaaaaatcaatgtaaaccataattggctgttgtaatcttatataaatcacaaatatttagaatgattagggtccaattaataatgattaaaaaaacaatttgtagagaa	AT5G63760	TSS-200:TSS-41	4.87	5.54	3.06	4.51	3.97	4.22	5.45	4.82	4.61	1.58	5.38	3.11	5.3	4.52	4.95	5.5
51	tcctctgtttaccttcggagtcaatcttgattccgatgggactcgaatcgggttttggagcgtttgggtgaagacatggagaaactaatgactgaatcaggtttgaaaccagttgttattgattcgaatcaagatttatctcgtgtatattgtgggatct	AT5G63760	TSS+41:TSS+200	5.71	3.33	3.22	4.42	3.55	4.14	6.15	5.64	4.46	5.07	5.23	4.85	4.28	5.26	4.7	5.56
52	gctctaatattggtgatgacgattatgatggtgatgctgttgttgttgatggtgatttgatctccacgcctttttgttctcacaagttctgcaaagcttgttggagcaagtatcttaagaaaaatttcttctctgtggagaaaaaccacactgcaatctc	AT5G63760	TSS+201:TSS+360	3.82	3.79	3.23	2.53	4.34	3.91	5.91	5.3	3.88	2.63	4.27	4.08	5.87	4.97	5.24	5.99
53	ggagtttcttcactcatggcgatcagatgagtttctcacttcttcccaggtttcttcttttactcttcttcttcaagtttagtttagggatttacttttgcttatcctatattattaagaatcatttttttattgttttcaaatttaattgtactcttaa	AT1G55152	TSS-200:TSS-41	4.81	4.07	3.61	4.2	2.5	4.4	5.88	4.81	5.61	4.94	5.76	5.67	4	5.07	4.93	5.31
54	cttgcccagaaagggcgatttcagaagccacggttatctctcttatctcttcatattttccagagagaaagtcgattgctctcatgtccctttctccgtcgtccggagtttttcggcaaggccgtccaaatggtttcaattggctttagcccgacatcca	AT1G55152	TSS+41:TSS+200	3.4	2.75	4.87	2.64	3.87	4.28	5.52	4.83	3.58	3.56	4.64	3.73	5.5	5.89	5.47	6.22
55	tggatggttggtcggtttctcttccgacatcttccggttctgttagcggagatggttggctttcgcccggcaaattctgctcccacatgagtttttggccggtttgctgtttttcttccaccgcaaatcagtttaagactgagttctaaacgttgtttct	AT1G55152	TSS+201:TSS+360	3.2	2.51	0.76	3.13	3.98	3.72	3.96	4.77	2.09	2.67	3.83	3.13	3.63	3.62	3.15	4
56	ttcctttaaattttataatccttcgggaatctagtttacgtttaaaacgagcttttggcatcattttatctaccaaaatgtgttgttgtagctaatcaggcccaatatcagtttagaaattaatataatcggcccaataattaatcaaaacttccaaaga	AT2G23780	TSS-200:TSS-41	5.94	5.6	3.43	5.28	4.01	4.22	5.62	4.75	5.57	5.26	5.69	4.86	4.11	4.67	4.89	4.76
57	ttttttcccaagatgtctggtttcctcttttgtttcgtccaaatctctactttttagggatcttgtccttctcttttctgctgattaaaaccctcgaatttgctccaattcgacgcgaaaaagttttgctctttaatttcactttagttctgatccatgg	AT2G23780	TSS+41:TSS+200	3.95	2.96	3.95	3.23	5.53	4.32	6.52	6.06	7.59	6.43	7.28	7.34	5.69	4.89	5.33	5.89
58	atctgcaattgattcgatttgcctttgtcggttcaaattcaaatcgatcgtcttcgtttctaatttgagaaagattaggtttttaattatgggtttattagggtttgtccaatcttatgatttagagcttttgattgattcgaatttagggtttttgatt	AT2G23780	TSS+201:TSS+360	4.82	4.61	2.98	3.76	4.48	4.19	6.1	5.27	3.17	4.45	4.37	2.9	5.58	6.69	5.54	5.9
59	atttattcccacgcttatctgtattgtgattattgattaacaaggatatacgtcaatcaataaataattatagtcataattacacccaaataaataaataatgggattcttgtaaacctatttttttattttttggtaaacacgtgaaagatttgtaaac	AT2G35070	TSS-200:TSS-41	6.08	6.36	4.22	5.72	4.21	3.26	5.6	4.48	6.27	4.97	4.94	5.42	6.01	5.22	5.65	5.46
60	acgagaggaggcgagaggtatagaagaatattccttgtgatttgtgaagcaagccttttgtttttgttagtatccgatcttcctcttctttctcttggtcatagggtttagggtttcgttagtcatacgttaacaaataaattaatttcgattgttcact	AT2G35070	TSS+41:TSS+200	4.92	4.67	3.02	5.13	4.43	4.09	5.44	4.91	3.24	2.96	3.52	3.29	4.76	4.73	4.19	5.16
61	ctttccacgcgcagtcatcatggcaatgcttaagcgcacgattagcatcgtaagaatcggaagaggtctgagttatcgttcactttcttccgggaaccatgtcgacaaattaggaatggttaaggctctagaggcgatcaacgtaccctcaacacaagcg	AT2G35070	TSS+201:TSS+360	3.18	2.8	3.14	3.15	3.61	3.63	5.38	4.72	3	2.36	4.78	3.15	4.39	3.94	4.42	5
62	tttagtcaactatataatttattttggtcacaatttctattcatgttaatattttgtaaaagaaaaaaaatagatcactatttggaaaagaagaaacggcgtttaaagtttttgatggatgacgtgtcgcagtttcagtcgttggattaagctgagtata	AT1G43130	TSS-200:TSS-41	8.15	7.12	4.45	6.64	4.96	3.43	5.61	4.42	6.8	6.37	5.42	5.92	5.56	NA	5.63	5.43
63	acgaagaaccaatttcaacctcctcgccggcaaaaatggcggaaggaaaagaagctacgacgagttcgctgagtcaaggactcactcctcaccaagaccccgacgatgctcccaagtctcctcccaactctccaaattcttctactcgcactgtctctgc	AT1G43130	TSS+41:TSS+200	2.81	1.9	2.21	2.27	1.92	4.68	5.25	5	1.01	1.43	2.92	1.6	4.78	6.62	6	6
64	cgaaacctccgccgattttatcgagcctgtgagctaaagtttctgtgcttactcgttgctaagtttgggttggattcggagaattttagaagcattcttcgattttgttgctcttgaatttgaattatagcgatcttatacatcactgatgatgctttag	AT1G43130	TSS+201:TSS+360	4.38	3.07	2.72	3.91	4.3	4.07	5.95	5.02	3.3	3.33	4.02	3.72	5.69	5.03	5.16	5.71
65	tcaaaatgaagaatcaaaaaaagagattactgtggacaacactcagccaatgaattggtagctggataaggttgactttgactttttaaaaatttgatctctcttcttccaaactgagtgttgttattgtcttagtttcatatatatatttttcttcctg	AT1G53350	TSS-200:TSS-41	8.11	8.4	5.54	8.65	4.53	4.15	5.87	5.39	6.68	7.64	4.62	6.06	4.61	4.86	5.03	5.16
66	gggagcttctgagtcgagaatctgcgcgattgaatggtatagatgagcaagttgatggactaaagcgtcagctgggaaggttacagtcgttgttaaaggatgcagatgctaagaagaatgaaacagaaagggtgagaaacttcttggaagatgtcaagga	AT1G53350	TSS+41:TSS+200	6.4	5.58	4.32	6.2	2.13	2.05	4.23	3.1	3.83	4.56	3.66	3.91	4.31	3.3	5.47	4.26
67	cattgtttatgatgctgatgatataattgaatcgtttcttctgaatgaacttagaggaaaagaaaaaggtatcaagaagcaggtgagaacacttgcttgctttttagtagatcgtcggaaatttgcttctgatatcgaaggtataactaagaggatctct	AT1G53350	TSS+201:TSS+360	3.98	2.64	3.56	3.62	3.65	2.73	5.88	5.14	5.44	4.57	5.95	5.36	5.76	2.12	6.36	5.83
68	aagtaatattaacatatacgatcttacaaaaagtactcattattggaagtttggggcaacatcacaagcctacaattgcataatattctttggtcaattattcaatcaaatcaccgcgtaacgtgaccttaccttaatctaataagttgaccaacgcata	AT2G35980	TSS-200:TSS-41	8.94	8.53	5.3	9.05	4.62	4.17	5.9	5.63	8.02	8.55	5.75	7.56	5.3	3.85	5.1	5.2
69	tactatcatggctgctgaacaacctctcaatggcgccttctacggtccatcagtcccaccaccagctcccaaaggctactaccgacgtgggcacggtcgtggctgtggctgctgcctcctcagcttattcgtcaaagtaatcatatcccttattgtcatc	AT2G35980	TSS+41:TSS+200	4.67	2.1	3.45	3.63	2.62	3.4	4.1	3.3	2.75	1.66	4.05	2.76	2.98	3.27	4.01	3.77
70	ctcggcgtagccgctctcatcttctggctcatcgtccgacctcgtgccatcaagtttcacgtgaccgatgcgtcccttacccgctttgaccacacttccccggacaacattttaaggtataacctagccctcactgttcctgtccgtaacccaaacaaga	AT2G35980	TSS+201:TSS+360	4.42	3.27	2.37	2.88	1.86	4.34	4.33	4.09	4.71	4.17	4.29	4.39	3.21	4.69	5.4	4.97
71	tgaaagttttttttcgacccttatattattttttgaaataaatatttgcaacaataatagtctatcagattttacgacaaaatatcagaaggaacaaaaaaaaaaagaagaagcgtggagaaagttaacgcgcgagaggggcgcgtgacgataaagaaga	AT1G17145	TSS-200:TSS-41	7.62	7.12	4.74	5.94	3.05	4.36	6.29	4.32	7.24	7.28	5.76	6.25	4.76	NA	5.41	5.55
72	catcggatctttcttcttcacgacgacaacattactgtatatctctttcgcaaaggaaaagttctgatctttgtattctcttatcattcgttatctaagtctcttcgattctcgaagcttttatcttctctgactcaaactttattactcatttatattc	AT1G17145	TSS+41:TSS+200	4.64	3.8	3.56	3.85	5.06	4.61	6.2	6.42	5.75	4.13	4.77	5.24	6.56	4.87	5.73	6.47
73	aaagggtttgcaaattttcttctgtttgaaaagatttgttgcttcaattcttatcaacggttggaatttagggttttaaactttgtttgttagtttcggaaaaaaggaaatggctttggattgctacaagctctttattgcgttttgtgaattgtagaaa	AT1G17145	TSS+201:TSS+360	4.76	4.11	3.11	3.52	4.52	4.1	5.79	4.91	4.02	3.84	4.8	4.19	5.87	5.85	5.19	6.09
74	acagcaagaaactaaacaaggaagaaaagaacggtcggtgaggaactctcgtgaaagtcttcaaaagacttttaacggaaaaacaaaaaacaaaaaacaaaaactcttgtgaacgtaagtgcatggaccgaattgcacccgatcacgtcggttccacaat	AT4G37990	TSS-200:TSS-41	6.9	6.14	6.57	5.49	4.45	3.98	6.31	4.88	4.03	2.72	3.8	3.05	5.08	2.98	5.41	5.61
75	aatcaaatacttacttttgaatccgtttttttcattgtttgatcgattatgggaaaggttcttcagaaagaggcgttcggattagccgcgaaagacaattccggagttctctcgcctttcagtttcactagatcacaattgtttttataatctctatcga	AT4G37990	TSS+41:TSS+200	4.19	2.88	3.12	3.3	4.48	3.93	6.2	5.8	3.98	3.51	4.35	3.38	5.39	5.29	5.36	6.34
76	tttcgtttgaatgaattgaacctaagttttggtgggattaatgtgggaaacaggagaaaaggatgtgaggttcaaagtgttattttgtggaatttgtcactctgatttgcatatggtcaagaacgagtggggaatgtctacttatcctcttgtcccaaga	AT4G37990	TSS+201:TSS+360	5.11	4.81	4.3	5.46	3.69	3.69	5.61	4.36	5.18	5.2	6.35	5.35	4.4	4.12	4.54	4.59
77	cgtactattcacattttttttttgtttattcaccaatccataagtgtactatgtaataacacaaataataataaaaaaattgtcgacacaaaataaaacagagaaaaacagtaaaaacactaacaaaacgcaaaatctcagtttcccacttgaaagagag	AT5G35570	TSS-200:TSS-41	5.87	5.62	4.17	4.5	3.62	4.41	5.53	4.87	4.69	4.47	5.28	3.52	5.22	5.98	5.99	6.01
78	aaaagatagcaacaatcgaagaagaagagcttgaaatgggccaccaccacgacggtggcgatggcgtacctcaacatcacgtcaacagtcctcgattttccggtccaatgactcgtcgtgctcaatcattcaaacgcggcggttccgctggtagtagtag	AT5G35570	TSS+41:TSS+200	2.69	2.3	4.84	2.39	3.25	3.44	5.8	4.39	3.19	2.32	4.63	2.73	4.74	5.26	6.3	5.21
79	caataataataatactcacgtcggtgttagtggcggtgatggcaacaacaacaacaacacttcctcgaccttgagagttcatcacgagatcgatctaccgcttaattcacctagatcagagattgtttctggctcttccggttcagatccgagtggtgga	AT5G35570	TSS+201:TSS+360	5.55	3.2	4.25	4.61	5.4	4.37	6.76	7.06	6.53	5.26	5.27	5.38	5.08	5.02	5.03	5.93
80	ctaatgaattttccaaatttattgggccttaaacataataatgggccgatttcggaggagtgaagaaatccaacaccaacaacattcacggatctgggctcgcaaaagcccatccaaaaaaaacagaatacgaacgaagctgtctacaaaagcttccata	AT5G51730	TSS-200:TSS-41	5.02	5.27	2.73	5.42	3.22	3.08	4.79	3.68	4.05	6.44	5.7	3.25	NA	5.52	4.95	4.82
81	cagaattttggtccccgatagcctagtattccgacagattcccttagtaaacgattccgacagattcggttttgtcatgttgtgaatccccagaacttggttccataaattcataaatcccccagcatgattagtgactcttaaggttcttagattacaa	AT5G51730	TSS+41:TSS+200	3.6	3.77	0.89	2.58	3.55	3.72	4.4	4.53	3.18	3.21	4.57	4.26	4.99	4.91	4.6	5.92
82	taagcgtcttcgttttaagtatattattgactttgtaaatcgtaattattttttaaatgcttttgctgatttcgtatttgattctgctgctctctctttataaaaggaaggctgaggatgaattggagacagtgaatccaaagaagaagtgttcttaaag	AT5G51730	TSS+201:TSS+360	5.25	5.35	3.33	5.48	3.92	4.05	5.76	4.69	5.91	5.12	5.34	6.08	5.29	4.64	5.52	5.63
83	cacttcatgtttcaggcacttttaaggaatcaacacgatgtcgtttcatcataaccgctaaaataaatacttaaaaaccggtttgagttttgattttttttggtaggatcttaaaccggtttgataaataaggaaaaccagtgatgagaactatacttag	AT3G59630	TSS-200:TSS-41	4.69	4.99	2.59	4.26	4.02	3.01	5.8	4.38	3.13	3.37	3.46	3.17	5.07	2.58	6.02	6.66
84	gacgattttagttattcggccggaaaggttgataatttcgtgtgattaatctatggagttggaatttgaatcaaagtacgagattaaccgtacggcggagttcattattagcaaaagcttcaccagaattgctttacccaaaccttttctccagtttctg	AT3G59630	TSS+41:TSS+200	3.87	2.75	2.69	3.02	4.55	4.15	5.65	4.88	2.77	2.84	3.89	2.68	5.19	4.96	4.28	5.43
85	aatgaagaagtttgattttgtttcttagcttcaaattgttacttcaatgaatatttgatgataaagcttagtttttttctttcattcccggatgagttgttaaaagattcgactaaggtcgtgagtgctcttaagagcaaaactcgtttgcttactgaca	AT3G59630	TSS+201:TSS+360	4.59	3.7	3.21	3.61	4.29	3.81	5.57	4.57	3.31	3.06	3.89	3.54	5.47	5.01	5.18	5.71
86	tattatgtgaattttttttctaggtcagcctatgattctcccgttaacagaagaaaattcactatgggactccgaaatctaatatggaaccggttaaccatctaaccggaccatgtaaaggccagctttgtagcaaataattattagattatcagcccaa	AT4G25740	TSS-200:TSS-41	4.88	3.79	3.19	3.58	4.56	4.1	5.79	5.23	5.3	5.19	5.87	4.91	5.84	5.85	6.11	6.09
87	gtgcctctttgcagcgaaagctcaaccaacaagacgatacacatactctgcttctactctgtttctctaaatttacatatttactgaatgtaatggaaggaattatccgagtattaattgtgatcttgttcgtccttttatattatctcagagaacaatc	AT4G25740	TSS+41:TSS+200	3.74	3	2.79	3.65	3.4	4.23	5.74	4.64	2.53	0.48	3.32	2.13	5.25	3.9	4.19	5.35
88	gcagagagatctgcaaataccttttcaatgtgagtcatgctctctttcatttccttctattttcagctagtggaaccaggtttaagctagttacatttctctagggatcttcgaatctaagcttgtagtgagaaacaattgcattgaaatgtgaaaagat	AT4G25740	TSS+201:TSS+360	4.88	3.05	2.6	4.37	4.9	4.25	5.75	5.2	2.81	2.65	3.65	3.11	5.95	4.71	5.2	5.92
89	ttatgcgtttttttttttccgtctggatatcaaatatcaactatgctagtcttgagtcatgacatccattagcaattgtttaatagaaagaaaaatatttcaaaacaagttaaaattattaatgttaaaagatattccttaaaatatcttaagacaactc	AT1G19370	TSS-200:TSS-41	5.27	6.41	NA	6.73	4.63	3.96	5.39	5.01	6.19	3.82	6.25	3.39	6.35	NA	7.15	6.55
90	tcacccataaaaatctgagtttttagacttcaacaggacagatctttcttctctttccagatcctaaaatcttcatctcctacagatctgcagaaatggcggttacgtactgattcagatacgggagaagaaaaagaagaaagctttctgctttaacttt	AT1G19370	TSS+41:TSS+200	5.67	4.11	4.36	4.96	5.93	5.04	6.91	7.53	5.88	4.37	4.16	5.05	7.06	6.28	6.47	7.13
91	tcccattactgtaatggcggatcctctaaacggcaagtccttctttatctgtttctcccttttattctccttcactctgcttttcatttcgccgttgtatgccaccgagtctccggttatcgaagatgtttctaccgatgttgctgtgtctgttagcgaa	AT1G19370	TSS+201:TSS+360	3.58	2.51	3.14	2.32	4.34	3.97	5.43	5.2	2.92	2.67	4.23	3.23	3.85	2.94	3.11	4.06
92	aaataaaatcttcatatctatttttttggtaaaaaaaacaaaacatgtaaatgtttttaaacgttgcccaaaaaaaaaaaaggtaaatgttttgactaaaaaatatccaatcgaaacttgggtcggatctcggatagttttatccaccctaaacagagac	AT5G13570	TSS-200:TSS-41	4.4	5.7	2.91	5.86	5.02	3.6	5.68	5.13	5.68	5.54	6.25	5.52	5.18	NA	NA	6.38
93	tcttctccggagcgatcagatttcaccgacgacggttgtttttgcctcctctttcaatcagaggaagccaaagcttagagcaacagttgtaaatctatatatagagagggagagagagagagagagctcctctcgtccagtattagggttttaaaggcaa	AT5G13570	TSS+41:TSS+200	3.46	3.37	2.97	2.92	4.34	4.62	5.64	5.46	4.39	4.84	4.89	5.07	6.12	5.56	5.54	6.48
94	gaactactagaacaagagaaggtacaaaaaaaaatgtcgggcctccatcgatcatcaagttcatcgaagaacatcggaaattgccttccctccaaagaactccttgatgatctttgcatttcatcaatcgagtgtttttcttcttttttctgtggatagt	AT5G13570	TSS+201:TSS+360	4.07	3.29	2.56	3.3	4.56	3.93	5.63	4.95	1.53	2.36	3.7	1.96	6.29	6.07	4.98	6.34
95	ttattttattggcccactatttctcatattttcttaaatgaccaaaacaaatttaaattttataaagaaccccattaccattggagaattcagaatcagcatgttaatattatccttcacatcgaaccgtacacgtgtcacgtaacactggcttcacaaa	AT1G19150	TSS-200:TSS-41	7.49	7.77	4.7	7.42	4	3.43	4.95	4.38	6.93	7.99	6.1	7.52	5.11	2.93	5.17	4.73
96	ctccccacgaatcaaagatggcttttgccattgcttctgctctcacttccacactcacattatccacgagcagagtccaaaatcctacccagagaagaccacatgtagcgtccacatcatccaccggtggaagattaatgagagagcgcttggtggtggt	AT1G19150	TSS+41:TSS+200	3.38	3.69	8.53	2.84	2.96	3.21	5.27	3.81	2.07	1.48	5.36	1.86	4.43	4.7	4.95	5.27
97	tcgtgccggcaaagaagtttctagcgtctgtgaaccacttcctccggaccgtcctttatggttccctggtagctctccacctgaatggctcgatggcagcttacctggtgatttcggtttcgatcctctcggtttcatatacacggaatctgtcgcattc	AT1G19150	TSS+201:TSS+360	5.37	3.91	4.37	3.86	3.3	3.87	5.62	4.75	3.44	2.86	4.17	3.09	3.72	3.5	4.27	4.55
98	tttttcattaaatatatcattgaggggttttttcacaatccatatttagttggggggttttattactaaaaaccctaaaaaaatatatatataaaaagtgaaaagtaaaaaaacagtagttaaaaacgacggcgtttcagttcactgtgtcctctcggaa	AT5G43010	TSS-200:TSS-41	5.74	6.86	2.83	5.74	4.54	3.34	5.18	4.88	6.28	7.2	6.73	6.88	5.16	4.31	5.75	5.17
99	cgagaaaagatcgcttgcttggcttttcaggataatctgagatctatctgtagaagaagcagatacagaattcagaaacgatgaccgacgtcgatgaatccgttagacgccgtacagccgccgtttccgagtaccggaaaaagctcctccaacataagga	AT5G43010	TSS+41:TSS+200	3.45	2.5	5.28	3	4.96	3.36	6.06	6.25	2.87	1.19	4.31	2.45	5.32	5.62	6.59	6.81
100	actcgaatcccgtgttcgaaccgattcctctttcaaagattcaattgcatcaatgttgccagtgcctcatctttacttagttcgaatggctttgaatgacttgaatctagggctcctttttttctatgtggatttcgtaaatttagctgtttttgtgtga	AT5G43010	TSS+201:TSS+360	4.83	3.89	2.06	3.26	4.07	3.77	5.27	4.36	2	2.63	3.61	1.71	3.74	3.56	3.66	3.96
101	acagatctttgacgaaagaacgttgatacttgacagcctttttagttattttgtttagtagttttgtaaacaaaaaacaatataataaaatcgatttgccgttaaaaaaaaaaaaaaaacattgattggtttagggattgccacgtatgcattaatttat	AT5G63380	TSS-200:TSS-41	8.44	7.75	5.31	8.39	5.91	4.19	6.15	6.05	5.76	5.17	5.24	5.74	6.44	6.65	5.09	5.96
102	ctgacgaaaaccaacgacagccgtttgattgaccggagctccggcttcgatcaacggacaggaatctatcacagtcttcgtccctctctttctctacctcctatagatcaacctctctccgccgccgaattcgcgctttctctcctactcaaatcctcac	AT5G63380	TSS+41:TSS+200	4.47	2.77	5.32	3.64	4.88	4.63	5.98	6.07	4.93	4.22	4.94	4.48	5.99	5.15	5.32	6.19
103	cacctgccaccgccgggaaaaacattgaagccttaacctacctagttaactcgagctctggtgataacctcacttatggagagcttcttcgtagagttcgttctcttgctgtatctctccgggagcgatttccttctcttgcctccagaaatgtcgcttt	AT5G63380	TSS+201:TSS+360	3.63	2.67	2.96	2.85	4.04	4.15	5.41	4.51	1.84	2.17	3.33	2	5.26	5.18	4.68	5.52
104	ctttcttttgaacatctatttaaggggattttctaaattctaatataacgaatgtttgtactacacaaaaaaatttaacaagtcaaaagatgatgtacttgtactacagtacaacacatacatttaagaaatcacaataaatacgaaccgattctctctt	AT3G46900	TSS-200:TSS-41	4.91	9.99	2.32	5.15	3.54	3.4	5.47	4.69	7.29	12.57	6.39	7.25	5.19	5.28	5.43	5.57
105	caccaccatcaccatcatcatcatcgatgtcgaatcatacaacaccacacatgatgatgatgcacatgaccttcttttggggtaagaacacggaggttctcttctccggatggcccgggacaagctccggcatgtacgctctctgtctcattgttatatt	AT3G46900	TSS+41:TSS+200	2.81	2.19	3.04	2.65	2.44	4.33	5.9	5.1	1.14	0.77	3.39	1.59	3.09	3.83	4.45	4.67
106	cctcctcgccgtaattgccgagtggctcgctcattcaccgatcctacgtgtcagtggctcaaccaatcgagccgccgggctcgctcaaaccgctgtgtacacactcaagactggcctttcgtatttggtgatgctcgctgttatgtcctttaacgcaggt	AT3G46900	TSS+201:TSS+360	4.69	3.46	4.27	3.55	1.3	1.87	3.84	3.4	4.12	2.89	3.73	3.79	3.06	2.63	3.56	3.41
107	ttttgactgttgaaaaaaaaacgaaagatatttcaaaagtctacgcagtacacaatttgtttgtttgtgaccatttgcaatgattttggaccgcatttaattgccccacgactgtaatggggatcacagtttggattttgcttcttgtttaccttaaact	AT5G20480	TSS-200:TSS-41	9.47	8.68	6.77	9.17	5.13	3.96	5.91	5.04	8.02	8.64	6.44	7.7	3.95	4.17	5.49	4.1
108	tttcaatgctctcacgttgcttcttcaagtttgcatctttgctcaagccaggttttctaatgagactgatatgcaagctttgcttgagttcaagtctcaagtttctgaaaacaacaagagagaggtcttggcttcatggaatcactcctccccattttgt	AT5G20480	TSS+41:TSS+200	4.32	2.44	4.23	2.65	3.66	2.97	5.69	4.01	4.29	3.18	5.75	3.97	4.72	3.99	5.5	5.03
109	aattggattggagtcacatgtggccgcaggagagaaagagttataagtttgaaccttggaggattcaagttaaccggtgtgatctcaccctccattggtaatctctcctttcttagattacttaatcttgcagacaactcttttggaagtaccatccctc	AT5G20480	TSS+201:TSS+360	4.97	3.93	4.03	4.19	2.88	2.53	5.41	3.27	4.95	3.58	4.71	4.6	3.52	3.54	5.01	4.26
110	gacgaaaatgttcaaggaattttgcagattagtaatgttttctagaattttagattgtttttggttcacacaatgacacagttttgaagaaaagaccttagcccacggcccagtccaaaatttttaaacgacagcgttaagaactggtccggttaaaccg	AT4G18593	TSS-200:TSS-41	6.16	5.49	2.63	4.88	4.26	3.77	5.14	4.38	3.33	3.29	3.07	2.77	5.78	5.62	5.55	6.1
111	tagcagacaccatccatccctgagcaaattccttttttcccttgttttctgatatcttaaagaattattctgaggtttttgattacttgaaatattgtgtgtgtttcgtggaggtttatagatttctcgtttagggtttttgtggtttaatctgcttctt	AT4G18593	TSS+41:TSS+200	4.32	3.61	2.85	3.21	4.19	3.85	5.68	4.68	3.32	2.58	4.41	3.21	4.8	4.53	4.57	5.05
112	cgccactgattctgatacattttttcactttttgggtaaatcttgcaattgaaattcatgtgggctatcttttggttgttcgtgtgattactcagtgtaggtttagtgactcatgtagtggactaaaccaattgttgttggaaagctgttaacttttttt	AT4G18593	TSS+201:TSS+360	4.16	4.33	2.39	3.37	4.21	3.84	4.97	4.08	2.82	2.52	3.18	2.15	3.57	3.53	3.78	3.93
113	cgtaatcacatccacaggattctcaaagcatttccgtgaaaagccttactatcttgacctagttgatttgttaggatatgaaattcactgatccataaaaaaaaacataggggtacgtttagaagaatacataaagtatagggactgaagctgcaaattt	AT5G47790	TSS-200:TSS-41	7.39	8.36	4.59	6.94	4.08	3.22	5.43	4.77	5.12	5.31	4.46	4.73	5.86	3.17	5.19	5.61
114	atcatgtgaatacgtcgactggtaaagaaagaaagattgctgctttttagatttagattcgagaatgtatggaagatctggtcttgacaggtttaagaagtcccaaacttcggaacccttctctgtatcagcaaatcctcctccggtggtacaacaacat	AT5G47790	TSS+41:TSS+200	3.65	2.95	3.57	4.22	5.03	4.36	6.15	5.54	3.82	3.03	4.24	3.84	6.82	5.99	5.81	6.69
115	ctgtctccggaggcattgtcggggcaaaaaactcagattggagctggtcaatcaaactggcatccccctgattgggcgattgagcctcgtgccggtgtctactctctggaagttgtgaaagacggccagatccttgatcggattcatctagatagacgaa	AT5G47790	TSS+201:TSS+360	4.86	2.59	4.1	3.88	4.65	4.66	6.6	6.22	4.98	4.19	4.19	4.92	5.55	5.91	5.91	6.27
116	acattaacccataatactttatcactgtattattaaaaaaggtactttattaaataattagacccacggaaaaagatatcatcacaaccgttgatctttactaacaacaagcgtcgtgttacgatggaagtcaacgagaagtcgtcgaatgtatgcaaaa	AT1G25580	TSS-200:TSS-41	5.5	7.68	2.05	4.15	4.68	4.16	5.04	4.76	3.61	5.9	3.74	2.3	3.95	NA	NA	5.16
117	tcaaaatctttttcttttctccacccaaatataaaatcaataaaaaagataaaaactttaatttcatacctaagcaaacagtatttcgactcgagttttgagaatatccttactttgaaatatcaattttactttttgttagcgccgagagagacttgtc	AT1G25580	TSS+41:TSS+200	5.69	5.55	4.08	3.97	4.42	4.81	6.11	4.99	5.67	5.54	5.73	5.85	6.18	5.65	5.5	5.64
118	tagggtttattctcagattctgcttctcctttgctctgatcttttcttcatcgagctctaatggctagtactttatttcttctatcatgttctggattttgactctgtcatggagtttttagttgaggctctaaaccctaagtacgattcctgccgattt	AT1G25580	TSS+201:TSS+360	3.96	3.21	2.98	2.76	4.71	4.31	5.88	5.45	5.41	5.81	6.32	5.75	4.63	4.57	4.41	4.89
119	aaacagtttcgaaataaagccagaaacttttacccattgttgcttgagagagagagaaatcgattctttaattcactaccaaagtgttcggctttagggtgttttcaactacttaaaatcgagaacgttttaagatccttaagcgacgtcgtttctcttt	AT3G29290	TSS-200:TSS-41	5.85	5.17	2.31	5.17	4.26	3.74	5.69	4.62	4.27	4.22	4.32	4.12	5.84	4.69	5.54	6.06
120	ttcatcatttctgcgaaaagaacagagctttggcttggtttcgtgtcttaggtactggttcttacgtagcttatgttctttgtttaaggaaatttaggggttgtttgcttagacttgaagtgggtattactaaagttgtcaactttttgttgaataggaa	AT3G29290	TSS+41:TSS+200	5.51	3.74	2.63	3.94	4.28	3.61	5.51	4.27	5.71	4.28	5.93	5.51	4.91	4.21	5.19	5.61
121	atggtttctcagatttcgtctgaattatgctaaaagatcaagttctctctgctcggtgttgaaattggaggtgttagagattgctgcgtttagctcttcactgtattatcatgggagctgtctggttgagtcatgtctctcaattggtttgtggatgtta	AT3G29290	TSS+201:TSS+360	3.91	2.82	1.81	2.64	3.25	3.89	5.51	3.82	5.06	5.01	4.89	5.23	3.1	3.9	3.71	3.97
122	cctttctctctctctccctctctggagctcaatctgcgagatccaagcttcaaacttcaaaggtaataaaagtttctccttgtttgctatataagtcctcaattttatactacttttgattgtaaccccctttactttgaaaaatcaatatttagtacaa	AT5G18570	TSS-200:TSS-41	6.13	6.09	4.95	6.73	3.8	4.23	6.5	6.21	7.46	7.03	7.17	6.98	5.32	5.71	6.1	6.4
123	actcctcaagctctagcccgacccagtaggacgaggaagattttcgctaaacctgacaaagtctcgggaagaacccgaagccctagaaaaacgaagcttcaacgcgaagtcgagcttaaatctcgaggcggtgataaactccagccagtttctgatgccg	AT5G18570	TSS+41:TSS+200	3.6	2.74	2.85	3.94	3.32	4.17	5.22	4.05	2.35	2.24	2.56	2.57	5.16	5.31	5.75	6.08
124	gcggcgaagccactacttatacacgtcttcctcctagggaagattactatgatgtctctcttttgtcttcatcttatttaaaagtttctgaagaagtgaagctatctgagtccaatgtcgcgagggttgaggaaaagattgaaactttgagggaaattga	AT5G18570	TSS+201:TSS+360	3.92	3.87	3.23	2.82	4.38	4.14	5.69	4.69	3.19	2.96	3.11	3.86	5.93	4.5	5.1	6.06
125	ggttttaatttgtaacttttagaaactaagaatccaaatttgaaaactattttataagtttgacagttggtataaccaaccaacttggtaatgtgctagtgatcagaatagccccacgcaacactaacgtacaccacaacataacttgagcgtaatctcg	AT4G27030	TSS-200:TSS-41	8.96	9.73	4.13	9.55	4.32	4.29	5.33	5.08	7.88	10.51	6.07	7.81	5.63	5.31	6.18	5.89
126	cacttccaaccaagtaccctctacgacctatcaccaacatcccaaaaagccaccgtccctcgcttctccgtgtacgtgtcacctgctctgttactaccaccaagcctcagcctaatcgtgagaagcttctggtagagcaacgcactgtgaatcttcctct	AT4G27030	TSS+41:TSS+200	4.12	3.11	4.64	5.19	4	4.13	5.48	4.82	2.72	2.26	3.62	3.55	5.38	4.75	5.36	5.94
127	gtccaacgaccaatctctgcaatcgaccaagcctcgccctaaccgtgagaagcttgtggttgagcaacgccttgccagccctcctctgtccaatgacccaactttgaaatcgacatggactcaccggttatgggttgcagcgggctgcaccactttgttt	AT4G27030	TSS+201:TSS+360	3.81	2.98	4.08	3.09	3.71	4.02	5.33	4.64	2.65	2.01	3.1	3.16	5.31	4.67	4.75	5.49
128	tttgagcgatagaaaaatatttggaaggcaaaaataacaatgcaccagccgggaatcgaacccgggtctgtaccgtggcagggtactattctaccactagaccactggtgcttttgattaagacatgataattttagtttaaaactataaattccgtgtg	AT3G61710	TSS-200:TSS-41	6	5.83	2.36	5.13	3.81	2.61	4.61	4.06	3.95	4.45	4.19	3.83	5.09	4.22	5.05	5.11
129	taggcggtgaatgatttagattagtaacaagcatcacacacacagattgtttggtgtagacaaattcaaaccctaaccctagattgattgcgtacggagtttctctttggttaaaacccccacaaaaactgggagagcgatgaggaaagaggagattcca	AT3G61710	TSS+41:TSS+200	5.45	3.47	4.18	4.7	4.39	4.53	6.02	5.54	3.57	3.22	3.59	3.31	6.04	6.27	5.42	5.82
130	gataaaagtcggactatcccgatcgatccgaatctgccgaaatgggtctgccaaaactgtcaccactcccttaccatcgtcggcgtcgattcctacgccggcaagttcttcaacgatccccctccgtcagccccttcttcctccctctcgttcccttttt	AT3G61710	TSS+201:TSS+360	3.71	2.48	5.03	3.1	5.14	4.47	6.82	6.51	3.41	2.41	5.94	2.78	5.88	4.78	6.09	5.92
131	tgtaatctgtaacatattggcttattatccatcacgcatgctattttatggacatgaaaataatgtccaagcggaccaagcccgctctgcatggtattatttgggccgaggcccgttttactcatcagttttcattaccggtcaaaactcaaaagtcaaa	AT5G51700	TSS-200:TSS-41	5.94	5.05	4.94	6.81	4.38	3.17	5.21	5.15	3.34	4.46	4.25	4.68	3.9	3.77	4.93	4.43
132	tcacaaattcacgagagagataatggaagtaggatctgcaacgaagaagcttcagtgccaacgtattggctgcaacgccatgttcaccgatgacgacaatcctcaaggttcttgtcaatttcatgcttcgtcttcttctctccccatctttaatcgattc	AT5G51700	TSS+41:TSS+200	3.98	2.01	2.8	2.9	3.27	3.47	5.82	4.89	2.79	2.38	4.46	2.89	4.1	3.86	5.88	4.75
133	ttctctttcttttctaagtcttcgatagtttctgataaacccatagagtagcttttgaatttgattttatgatgtgaggttacgaatttcgatttttgatcatgagaagatgattacgcaagtgtttaattaggttttggattagctgattgattacatg	AT5G51700	TSS+201:TSS+360	6.65	4.21	2.97	5.62	4.58	3.82	5.63	4.97	7.28	6.21	7.11	7.02	4.87	4.74	4.11	5.23
134	gataggacttactatacaatttactaaaatagtaaaagaagaagaaggaaaagataaagaaaaaaaaaaaagagaaaggagaagacaaagagggaacaagttggggatataataattgagtttcaaaagggcattaatagattataattggccaacctga	AT4G17460	TSS-200:TSS-41	5.66	6.3	3.76	4.74	4.1	3.38	5.76	5.24	3.42	3.79	5.22	3.36	4.76	NA	5.41	6.28
135	aagaaccctagaagaaggtttctcttgtcctccatacacttagcacaactgataaatcttttgaggtaaaatcagctttagatcaaggtttttctagtcatctctactcataaagatcaaagcttttgctattctcattttctaccaagagacaatatca	AT4G17460	TSS+41:TSS+200	4.75	3.2	3.01	3.26	5.33	4.57	5.98	5.63	3.61	3.63	3.44	3.67	6.42	6.36	6.3	6.47
136	tgatgatgggtaaagaggatttgggtttaagtcttagcttgggatttgcacaaaaccatcctctccagctaaatcttaaacccacttcttcaccaatgtccaatctccagatgtttccatggaaccaaacccttgtttcttcctcagcttcttcttcaac	AT4G17460	TSS+201:TSS+360	4.18	2.32	2.72	3.16	3.8	4.29	5.45	4.73	2.12	2.59	4.3	2.48	5.3	5.1	4.92	5.4
137	acttttgcccattaaataatgggctgcgtttatatcttctcggtcagcccattacattgttattttttaaagtggaaaagaggctgacgtggaatgttcaagtccccaacgactttcctttgcgaaaaatggatccctttcaaacgacgtcgtataggcc	AT5G61840	TSS-200:TSS-41	6.79	6.6	5.57	7.4	3.47	2.09	4.87	3.96	4.92	7.04	6.43	6.32	4.1	3.79	4.87	4.33
138	gggcgtgagtgagatctaacaatcggtagcgaattttgtaaattttgttccggttttgaagtctcaatctcggggttccggttttagcaactacttcttctgacatttcagctgttctagttgatctttatatactttatatgatctgggattttgaaga	AT5G61840	TSS+41:TSS+200	5.21	3.52	3.77	3.86	5.42	4.41	6.38	6.65	4.34	3.07	3.89	3.95	6.38	5.38	5.08	6.35
139	gtttttagggaggaaccaaaatttctgagagagaaaaatgaagttatcgagctgcgttttgatcttccttctatgtaacacattctcctcgatttctgctttccgtctgagtcggagtcaaccaactgagcgaatttcagttctatctatcagtctatgc	AT5G61840	TSS+201:TSS+360	3.69	3.25	3.72	2.57	3.69	4.15	5.65	4.72	3.94	3.89	5.44	3.46	4.98	5.02	4.51	5.43
140	attattctctctcaagataaaactcgatttattacttttatgaattaggagctgaaaattctgcaaaatacccaattgggtcaggctcataaatttatatatgggcttaaaaataaggcccaatagatatatttagttcatgaatctacttctcttctct	AT3G44600	TSS-200:TSS-41	6.26	6.3	3.65	6.23	4.63	2.36	4.79	3.94	5.19	6.8	5.83	5.22	4.47	2.52	4.95	4.31
141	tgaggaagtgagtagaaatcaatggaggaagaatctaagaatggcggaaccacgattccgactgaagaattggcggtggttgcggtgccacctgtagtagaagaagaggagccgatggtcggacctggaccagctccacgaggcaaacgcaagcgtccgc	AT3G44600	TSS+41:TSS+200	2.67	2.39	3.5	1.71	3.16	4.12	5.32	4.53	1.38	1.74	4.06	1.93	5.38	5.24	4.5	5.41
142	ttcaattcgagcaagcttatcttgattcgcttccttctgctaatagtatgtcttatgctttggaaccctctctgttcctaatcgaatcaagttttggggtttagggttttaatttgagcttattggtttagtattgttgttggtatatatgagcttatta	AT3G44600	TSS+201:TSS+360	3.97	3.73	2.84	3.16	4.23	3.88	5.78	4.49	4.61	4.07	6.12	4.98	4.36	4.53	4.4	4.75
143	tttattgattgggccgaagagatctgcgtctgcccaccccaaaaaaataaagaattgatgtgctaaacgcagcaatgaacatcatcaactagtgaagtgggtggagaagatgttttcctgtaacacaattgatttctaactctaaattaaaaaaatgtaa	AT4G38120	TSS-200:TSS-41	4.71	3.54	3.41	3.36	5.52	5.15	6.93	6.19	4.6	5.64	6.78	4.44	6.9	6.24	6.67	6.64
144	ctgaaacatgttcacggcggcagcttcgtcaagcgtgggaaggtggcggacggcgtttctctctctcagggacgaaatctcaaccactccaccgccgccggttcctctgttgctcgaggatctactcttctctcaatcccattcccttatctctgccgtc	AT4G38120	TSS+41:TSS+200	3.43	2.53	4.7	2.66	4.19	4.37	6.5	5.7	3.84	2.76	5.65	3.74	4.54	4.42	5.61	5.24
145	tctcacctcccactgcacgagctcacttccgattgcttgttcctgctcgatttggtttccaaagctgatggtcctgactggatccctgtctctcgtcatacttgtcaaccgtcttctccttctctcctcccatcatttccttgttattaatgggatctct	AT4G38120	TSS+201:TSS+360	5.01	2.79	4.56	4.47	5.19	3.92	5.89	5.79	4.37	3.3	4.88	4.35	4.62	3.32	4.04	4.6
146	ttgtaaaatcaagagaactttttaaaacccacacccggccggttcaaccggttcaccgggtcacgggttaattgcgagtttttgtgggttttttcggttttgaacttgttgggttttagcactaaacccaaaccggaaaagtgttcgggttacgggttaa	AT5G45620	TSS-200:TSS-41	5.08	5.58	3.26	4.78	3.94	3.11	4.95	4.6	4.59	4.91	5.43	4.56	4.81	3.91	4.96	5.14
147	gctgagttacataagatcgagagaattcgcaaactcgtttcttcattcgtcttcgtctttcgccatggctgctctacaatacttggaatctctgaaaaatacgcatccagagctcggcgaatggtacaattcccttgcagatctgtatcagaaaaagctc	AT5G45620	TSS+41:TSS+200	4.44	2.39	3.21	2.95	5.9	4.98	7.1	7.34	3.35	2.95	4.06	3.17	7.13	6.59	6.95	7.28
148	tggcatcaactcacccttaagctcgaacagttcatcgctctcgctgtctttccttttgcttctcctccgtaatactaattggtttcaatatctatctaggtttagtagtggtccttgtggattttagggttcatagatctcgacaaatatcgtagaatct	AT5G45620	TSS+201:TSS+360	5.23	4.08	3.71	3.64	4.94	4.39	6.15	5.57	2.78	2.52	3.51	2.75	5.26	4.63	5.34	5.46
149	tactcttttttaaatcagaaaaaataattgtttttaggtcgagtatcactcactgcctagggagagtcgaaaaccaatttttttttaaaaaatcagtaacaaagagttattatagaataaaatcgaaactcttcagtttcaagttcctaaaccttcacgt	AT1G69910	TSS-200:TSS-41	3.82	4.85	2.52	3.28	4.49	3.87	5.01	4.58	5.44	4.84	5.98	5.05	5.33	5.17	5.6	5.53
150	tttctcttttacatgtctcaaccaccgtggagatgtttctctctactcatctttgttctcaccatttttagtactaaaccttcctctgcatctacttcatgttcttcttcatttcattgcccaccgttcaactcctcaccaccgtaccctttctcagctt	AT1G69910	TSS+41:TSS+200	3.18	3.04	3.54	3.2	4.59	3.86	5.51	4.83	6.52	6.24	6.91	7.27	3.85	3.07	3.46	4.07
151	ctccgggatgtggccacccaaacttccagatccaatgctcatcttcacgcgccaccatcacaatcaaaaacctcactttctctatcctccattactcatcaatctcctcttctctaaccctctctcccattacaaacactaaccggaacacaaacaactg	AT1G69910	TSS+201:TSS+360	3.85	2.83	5.27	2.63	5.65	4.69	5.78	5.29	4.89	3.88	5.72	4.19	6.16	5.2	6.05	6.01
152	attagaaagatatatgagagaagaatcgaactttagtaagatactataattacaggttgccaaaaaaataagaaatataagttactataattacagaaaaaacaaataataaaatttagtgtaataataatgataaattatttaagacaataatgagaag	AT5G08440	TSS-200:TSS-41	6.3	6.25	2.95	4.22	4.59	4.13	5.64	4.41	4.81	3.5	4.25	3.48	3.85	4.07	NA	4.38
153	aaaactgagagagtttgctcgaagaagaagaagaagcaaaagctttttaaaatccatttttattttcttgtatgattccaaacttatcttcatcattctttctcaatcataccattctttcttaatctccaagctcgtattctatttcttattcgatgtt	AT5G08440	TSS+41:TSS+200	3.8	3.41	3	2.67	4.17	4.35	5.71	4.97	4.2	2.87	4.27	4.25	6.19	5.69	5.36	6.29
154	tatttcgttgaaatctcgaagcttctcttcgggtaatacctaaatgttgattggttactcgaaagcccagatgagattttgagagtaggccgaaattggagccgtgtttttggttcagtttctcgagggttcgatttcggattcgtgagcttttggggac	AT5G08440	TSS+201:TSS+360	5.48	4.54	4.39	4.57	3.8	3.92	6.05	4.34	5.46	5.19	6.51	5.2	4.95	4.97	4.89	5.04
155	atgtagaaacttggcaaaagccttttaatgaaacacatccacaaaatctagagaaagcaatagagctctgacatttgggattttcacaattcagtgatgacttattttggtagaatccaatcagaacaatgtaccaatcattatctccagatttctttcc	AT1G77960	TSS-200:TSS-41	4.89	8.99	2.76	2.35	4.33	4.02	5.02	4.25	3.49	8.16	4.29	2.04	5.67	4.71	5.63	5.61
156	aaagactaaaattagttattaatttctccatttttggactgcctatttaagtttttttttttggtgaagtatagtttaagtcttaaatgatgattatatttttcattttaacatatttgtttgatgagcctggctatttcatatttttggatgtgtaata	AT1G77960	TSS+41:TSS+200	4.9	5.31	3.24	3.56	4.25	3.96	5.56	4.36	4.68	3.58	4.77	3.51	5.03	4.33	4.9	5.29
157	cttaaataaaattaaatagttaaaaactaatattattttatctgaaaattaatatataaattagaaatatgttataatttaaaaaatatgtataaactataaatgttttttttcttcctcaaaatataaagtttgaaaaacaaatatgaaaataagtata	AT1G77960	TSS+201:TSS+360	8.23	8.38	5.42	7.05	6.42	5.5	6.97	6.18	NA	10.68	10.11	7.66	NA	NA	NA	NA
158	tgatgattatgtatattagaactcagaccttctaaaaaaaaaaaaaacaaaaaaaaaactcagaccttcttaaagagaaaaaaattgaaattttttttaacgagaaaaaatatcaaacgaaaagttataatgaaataagacaattttctataaagtcgtg	AT5G39530	TSS-200:TSS-41	6.42	5.63	3.84	5.11	4.67	4.67	6.15	6.13	5.93	4.69	5.46	5.18	6.44	4.65	7.41	6.55
159	tgaaattgcaagcatgtatagaaaacaagatagtcctttttaagactagatacaaacactaaaaatttaagaagtgacccttcttgcctcactaaaaatttaagaatttgggtttggtcatttgttatgatagtccccatgttgtaacacatacaaagtt	AT5G39530	TSS+41:TSS+200	3.8	3.81	1.99	2.26	3.54	4.06	5.72	4.38	3.4	2.62	4.22	3.19	5.54	5.91	7.48	6.09
160	tttgtcagtggatcttcaagtttatttcgtgtcattctcatccacgaatgcgaaggtgaaggagctaaagcaaagaagaccctacagattccaaatcttgatggcgtggataagctagtgatatgccacgtggacgtagaagcccaaaaggctgatatct	AT5G39530	TSS+201:TSS+360	6.75	5.11	7.18	5.22	4.33	2.7	5.23	4.56	4.99	2.79	4.28	4.76	5.53	4.29	4.53	5.36
161	tggttttataattaggggaactaacaaatattaggacaaaatcgcaatttgcagaagatgaaaaaaaaaattactgttgtttggtttctggtcaacataattagtctgctaaatctccccaaaatagaaacagatagaaaaacagtaatcatgaggtaag	AT5G42890	TSS-200:TSS-41	5.48	5.36	2.67	5.05	5.28	4.24	5.55	5.13	5.49	4.42	5.85	4.41	6.08	6.3	5.99	6.49
162	tctctattacctaactccatccttaaaaatccaatctttcacctttcttctccgagatttcactacactgcgcaataaaaaaatggcgaatacccaactcaaatccgatgcaatcatggacatgatgaaggaacatctttccaccgacgccgggaaagag	AT5G42890	TSS+41:TSS+200	3.71	2.64	2.75	2.98	5	4.75	5.85	5.31	4.12	4.35	4.64	4.67	5.74	5.22	5.43	5.88
163	gtcacagagaagatcggtcttgtttatcagatcaacattgctccaaggtcctttctttatagaatcatttcttttattactctgttttgttttatgtttgattgtgatagatttggaatttaaattagggtttgaagaggttacttacatcgttgatctg	AT5G42890	TSS+201:TSS+360	5.38	3.93	3.88	3.94	5.21	4.43	6.38	6.44	4.88	3.57	3.64	4.12	5.91	4.95	4.46	5.65
164	taatatcccaagaatctccaataattaatctccagtaaactctattttataagaatcagataaattcttaatacactccaccgaacttttactaattgtttctttattaaaacaccttttttatgctgaaaatatttatttataaattatttgtaaaagc	AT5G49280	TSS-200:TSS-41	6.5	5.92	3.58	4.69	4.43	4.01	5.65	4.76	4.81	4.08	4.44	3.94	6.18	5.81	5.24	6.34
165	tctccctcctctgctctctcatctacttcctctgtatattcttcgcacaaaattaagtttctaaatccagtttctgacaatggaaacaaaccatttatacactttgtctacacttgttgttatgctgctagtgtcagtgacaccgacagtgacatcaaaa	AT5G49280	TSS+41:TSS+200	4.11	3.92	2.64	3.18	4.52	4.15	5.11	4.21	2.6	3.21	4.4	3.57	3.94	4.43	4.43	5.12
166	gacgaggttgtttcttgtacaatgtgttcttcatgcgacaatccatgtagtcctgtccaatcatctcctccgccaccttctcctccaccaccgtcaacccccacaaccgcatgtcctccccctccttctcctccaagctccggtggcggtagctcttact	AT5G49280	TSS+201:TSS+360	2.24	2.12	2.87	1.77	4.35	3.96	5.13	4.57	2.32	1.53	3.25	2.1	4.12	3.16	4.08	4.07
167	agtttcttcattttttgttgttgttgttggttttatagtttcttcatttcttgcagttaataacgtaattttgtacttttaaactaaagtggtaattgattaaaaatacagtactcgaaaatgataaatcggatgacaaaaaaaaagaaaatgataaatc	AT3G50650	TSS-200:TSS-41	5.09	5.61	3.6	3.55	5.47	3.87	5.63	5.31	7.2	6.18	5.39	5.68	5.93	5.3	5.73	6.05
168	ggccttactcaatcaccaccaaataacagacaaaaaaacgccttcatcgccggcgaaagtgagtcggagaatggcgtatatgtgcaccgacagcggaaacttaatggctatagcacaacaactcatcaaacagaagcagcaacaacaatcacaacatcaa	AT3G50650	TSS+41:TSS+200	2.73	2.45	2.08	2.77	4.37	4.65	5.79	5.47	1.61	2.06	3.17	2.33	4.61	NA	5.04	5.59
169	caacaagaagaacaagaacaagaacccaacccctggcccaatccatccttcgggtttactcttcccggttcgggtttctccgacccgtttcaagtaaccaacgacccaggttttcactttccacacctggagcatcatcaaaacgcagccgtcgcttccg	AT3G50650	TSS+201:TSS+360	4.47	5.1	3.87	5.32	2.75	4.06	5.53	4.21	2.56	3.72	3.14	2.71	4.82	4.52	6.06	5.27
170	gaagcaaaagattagaaaaacatcatctcgtgtttcgcgttagaaaatgaaaaacgaaaagatactttaaaattgtagttaacattatacacaccaacctcgtagataatctatataacctatgggccctctggtctgtttccaccacgtataccgtata	AT4G32800	TSS-200:TSS-41	5.42	4.84	3.48	4.91	3.68	3.31	5.12	4.14	4.04	2.64	3.95	3.64	6.65	5.43	5.05	6.58
171	agtttggaaacattccaaaaccagaactcgatattatttcaccaaagaatgatagaaacaagaactatctttttataaaactctttacaccccaaaagaaaatgtctcactcgttttgccttataatatttctttcaacaacaacccaaatctacaaaaa	AT4G32800	TSS+41:TSS+200	3.64	3.78	2.64	2.1	5.55	5.39	6.57	5.43	4.38	4.07	4.42	3.38	6.28	5.17	5.6	5.96
172	atcccaataaaaaaaaacttcagtctgtttgacattttgtcgaacacttggacggcatcacaaaaagctctaaactttctgactaccaatggcggattcgtcttccgacaaggagaagaaggaaaataataagcagcccgtgtatcgtggagtccgtatg	AT4G32800	TSS+201:TSS+360	3.77	2.51	2.46	3.39	4.29	4.82	5.47	4.68	2.25	3.22	3.22	2.43	6.12	7.48	6.58	6.26
173	tttttttctaagaaggattttgtggttgatcttgttatgattagggtatgaaaagaaaatatgaggaccaaagtgttaagacaaactgtaaattgggcaaaactgtgaagggacattaaagcgatatatgattgggccttaaagcccattgtttgataaa	AT2G43460	TSS-200:TSS-41	6.1	6.8	3.88	5.76	3.81	3.6	5.5	4.56	7.18	7.76	7.02	6.71	4.86	4.53	5.08	5.94
174	tcctcgcgacggcgaattcgctcgactctctctgtggacggcggctagtttcaaccaacagattcgagaacaatatttctcggtctttcgatttcgtttcatatcgccgtcatggatgcttatgatttggttttcatagctcgtttgcaatcattcatag	AT2G43460	TSS+41:TSS+200	4.01	2.8	3.18	3.35	4.45	4.41	5.9	4.65	2.29	2.79	3.78	2.7	4.27	4.49	4.46	4.6
175	tgtagtagagctgttcctgtatcttaagagttttctcaaaaaatgtagatttttgtatcattttcagctttgattattgcttcttactttgtttaggatatagtgaaacgtgtaggttttagtgaattaaccaaaaacctaggtcagagtttgcttaatg	AT2G43460	TSS+201:TSS+360	4.59	3.72	1.26	2.61	3.96	3.64	5.03	4.35	3.31	2.47	3.98	2.91	5.35	5.01	4.6	5.4
176	aagtatttactaacaacatccttaagaaaaaaaggaaaagtcctcttctgttaggtactaattaggaaactttcttaaaaaagttagggtttgtcatccaattccaaccaaatcaaacatttcctttttttttttttccattcccatattgataaaattt	AT5G53930	TSS-200:TSS-41	6.25	5.17	2.93	7.16	5.35	5.56	6.28	5.75	5.61	4.9	5.56	5.88	6.26	6.21	NA	6.63
177	gtgttctctctcaaaccttaacgattcctcaattcttttttgttttgcagagtaatagagattaggagaaagccaaagcgttaccatcgagactcgagagtacaatgggcaaatcttcatcgtcctcaaagataatcaaagattcgtctaatactctctc	AT5G53930	TSS+41:TSS+200	3.46	3.2	2.53	2.54	2.26	2.73	5.46	3.92	3.84	3.59	5.3	3.48	4.81	3.19	5.4	5.25
178	tctttctctctgtttcttatggcttcgtaaagatgagatttttctagcgattgaatggatttatgactgacccgttatcctctcatgtattgaaattagatccatgagattaaaaatcgaaacttttgatttgatttgtgttaaagtattgatctttaat	AT5G53930	TSS+201:TSS+360	5.18	4.22	3.16	3.01	5.29	4.47	6.33	6.15	6.02	5.81	6.4	5.43	6.5	5.42	5.24	6.7
179	aatccgtcttgtacgcttttagatcacgatttgctccgtccctctcttcttctccacgtcacggcgattctcgcggcggtgctattccttatcggttgagatacggtatgtttcttaggtcaattatgctcaattttgattttcccaatgtcatcagaat	AT1G14640	TSS-200:TSS-41	4.44	3.46	5.48	4.21	3.2	2.81	5.05	4.46	4.62	3.51	5.59	4.1	2.45	2.01	3.99	3.02
180	ctgctgacgggaatttaggtccacttcctccgtcgcaattaacggatgaagaaatcaaagagaatgagtttcaaggagagcaaaacaattcaattcaaactcccatagctgtggctactcatacgaatccaatcggaatcatttatccacctccagagat	AT1G14640	TSS+41:TSS+200	3.42	2.95	4.98	3.3	4.51	4.33	5.95	4.34	2.53	3.68	4.36	2.73	5.72	5.93	4.91	5.94
181	ccgaaaaatcgtcgagacaacggctcaatttgtttcgcaaaacggtttggcgtttggaaacaaagttaaaacagagaaagccaataatgctaatttcagctttttgaaaagtgataatccttatcatggcttttaccggtacaaggtcactgagtatagt	AT1G14640	TSS+201:TSS+360	3.79	3.26	1.85	2	3.14	3.46	5.12	3.6	2.27	3.16	3.76	2.21	5.2	4.88	5.23	5.76
182	aggtttaaaaattcaaaaataatatttggaacttagtaatttatgtgttgctttaaaattataaaattatatgaaaataaatatttaatatatattttatcattttttttggaacaaaatatatataatttagcctattttcgtaattctccaaaaagaa	AT5G44520	TSS-200:TSS-41	8.13	7.52	4.2	6.71	5.95	4.67	7.12	5.99	8.08	NA	8.73	6.96	NA	NA	NA	NA
183	cgagtcacgactcagtgactcaaatcgttcttcccacacaaaaaaaatggttactgcgacagcatcaactccattttcactctcgtcgtccgtggttttcacgcgccgtcgtaatttcaaacgttttccagtttgcgccagtctttctccggaggtttct	AT5G44520	TSS+41:TSS+200	3.28	2.64	3.24	2.64	4.3	4.29	5.5	4.46	2.68	1.88	4.11	2.63	5.91	5.49	5.89	6.14
184	cctcttctcagagcagctcatcacaagggttaaatcgggaaaattgaatccttgaaactcaatttcaaatgggtattgtttgaaattgtgttgaaaattcataaaattgaagaaagattgatacttgattacaaaacttttgtctggtaatgttttgtgg	AT5G44520	TSS+201:TSS+360	4.54	4.49	2.35	1.89	4.02	4.13	5.43	4.61	3.94	4.54	3.54	4.11	5.57	5.2	4.05	5.91
185	ccttaattaaagacaaaaccccaaataattctgattttatatatcactagctattatgtaccaactaccatcgatcgcccatgcattacatgagcaatatgcagcatcaaaatttcaataaaagtctaattctgttattaaaaaagggagaaattacatt	AT4G29700	TSS-200:TSS-41	5.53	4.77	2.55	3.2	5.26	4.2	5.73	5.01	4.74	4	4.57	4.14	6.05	5.61	5.78	6.01
186	tttcaaactttctctcatcttccttcttaatattttcatcgtagccaccatcgcagccgcagcggccgttaacgccggtaccaaaggtttggattctcggccgtccaaaaccaggcgtccctggcctttcaagaagctcaacaaaccggtggttttaatg	AT4G29700	TSS+41:TSS+200	2.7	3.03	3.85	2.42	3.42	1.83	4.29	3.63	6.83	5.69	6.32	6.6	4.54	3.43	5.52	5.12
187	atctcttgcgacggtttccggtttggttaccaatttaaaacggacacaccaaacatcgaccttctcatatccggaggaactgaggccaaacacggtttaatcccggttttccccaccatgacattcccaaaccactactctatcgcaaccggactctacc	AT4G29700	TSS+201:TSS+360	4.97	2.36	3.63	1.05	3.97	4.29	5.61	4.74	3.4	2.22	4.14	2.32	4.99	4.93	4.77	5.65
188	taaaaaacaaaacacagaacaggaaaaactgtatgaataagcattgggcattataaatcgagtcatggcctcatgggccttttagctattgggctatctttcattttgggcttattttaaaaaataggttactgatttttttgaattggtataattaatt	AT3G02460	TSS-200:TSS-41	5.13	5.31	1.99	4.96	4.49	3.01	4.98	4.23	2.66	3.98	3.5	2.58	4.97	4.73	3.16	4.8
189	gataaagcctctaattacccaaaatcgtgctcaatttagaaaatagaatcttttagttgtcaccaaacttagcaagttggcataaccaccatttaatcataataatactctctcgacggcgtcgtttcgtgctggcttcacttgaattattatttttctg	AT3G02460	TSS+41:TSS+200	6.37	7.02	3.61	5.96	4.57	3.72	5.71	4.77	4.13	4.47	3.54	3.74	5.17	3.7	5.97	5.38
190	gctggactcatattttctccggcaaggaaaaaagaaaaacatcactttcttcaagcggatgaaaaattcaaagattgagtcaccaccaccatagtaatatacgcgtatgagttcccagatgtgatctccatccaacgttgtatttctttcgttttggtta	AT3G02460	TSS+201:TSS+360	4.72	3.24	2.9	4.52	4.55	4.46	5.65	5.13	3.36	3.76	4.1	3.7	5.96	5.93	5.69	6.48
191	tgctactgggttttataattgttattgatcaacaagttttgttctttctgctgttggatattgatttagttcaaagaccatactgcttttgaataattccaaggtcaagttagattgacttcttccatttttagactcgttattacattctggggttttc	AT4G21400	TSS-200:TSS-41	5.2	4.58	3.56	3.38	3.41	4.3	5.16	4.46	2.48	3.92	4.06	2.44	4.34	4.82	4.03	4.83
192	tcctaaagattgtaccatttatctgcttagcacagaaggataaatatgagtttcctccaggtttcaactgtgtagctagtggaggcaatttcacggccaacagctctttcgctggtaatctcaacggccttgtctcctctctctcgtcactcacatccaa	AT4G21400	TSS+41:TSS+200	3.85	3.17	2.81	2.4	4.26	4.21	5.03	4.65	4.08	4.52	3.61	4.58	4.25	3.79	3.63	4.61
193	accttatggcttctacaacctctcttctggagattcatctggagaaagagcttatgcaattggtctttgtagaagagaagtaaaaagagatgattgtctcagctgcattcagatagctgcaagaaacctcatcgagcagtgtccactgacaaatcaagct	AT4G21400	TSS+201:TSS+360	3.28	2.23	2.52	1.52	3.48	3.97	5.65	4.62	2.53	2.07	3.41	3.16	5.68	5.12	5.46	6.33
194	aatgtataatacaccacattatatatatacacacagtattaccgaattaattaacgaaattaatagtagacgacctagaggctacaattagagcatttgttgtttaatttttaccctctaatatattaatatcccctttcccttctcactcctttcacct	AT2G45190	TSS-200:TSS-41	4.81	5.91	1.23	3.35	4.33	3.68	4.85	4.36	3.89	3.63	3.93	3.52	4.66	4.66	5.21	5.38
195	tttttattttctccttatcaagaatcctctgatcagtcaaatacccatcaatcaatcaaatccccaaacactcccaaaaaaagatcagcttccaatatttttccccttcttacaaaaaagatgtctatgtcgtctatgtcctccccttcctcagctgttt	AT2G45190	TSS+41:TSS+200	4.99	8.18	5.04	5.34	5.07	4.45	6.08	5.62	9.19	8.9	8.04	8.89	5.89	4.54	5.66	6.18
196	gttcaccggaccacttctctccttccgaccatctctgctatgtccaatgcaacttttgccaaaccatccttgcaaaataacctctcttcaatactttctctctcattttttctcctccaacttctcatcttcttgatctatacaagattaggggtttttt	AT2G45190	TSS+201:TSS+360	3.99	2.93	3.73	2.82	4.96	4.58	5.6	5.89	3.99	3.25	3.76	4.17	5.78	5.13	4.28	6.13
197	attcataaaaatataagtatatatataaatgatgtttcgtttagcgatgaacttcactcatatgataatacttaacaatataagtacataaaaaataaaataaaattaattgtttacgaaaagtctacaaatactgcatgtataattaatgttctcttta	AT4G15440	TSS-200:TSS-41	7.58	6.96	4.58	7.22	5.26	3.86	5.46	4.85	6.58	5	5.5	6.18	5.89	NA	6.95	5.67
198	aaaacctctaagctcaaaagatgttgttgagaacgatggcggcgacttccccgcggccaccaccgtcaacatccctaacatctcagcagccaccatcacccccctcacagcttcccctccgtacaatgccgggatcgtacggctggccgttggttggacc	AT4G15440	TSS+41:TSS+200	2.88	2.53	4.92	2.25	3.22	4.25	5.15	4.79	2.17	2.26	4.62	2.16	5.08	4.93	4.83	5.52
199	attatcggaccgtttagattccaaggacccgataagtttttccggacaagagctgagaagtataagagcactgtgttccgtacaaatattcctccgacgtttcctttcttcggcaacgttaaccctaacatcgtcgccgttcttgacgtcaagtctttta	AT4G15440	TSS+201:TSS+360	3.47	3.95	2.42	2.88	3.79	4.31	5.61	4.9	3.54	3.61	4.02	3.9	5.18	5.42	5.37	6.18
200	atgtgtaataactaaaacattgtgctaggaaacaaaaccaattcccaacaataaaatgacgaaatcatccctattttctcaaccaccgaccaccgtaaatatcgccacatcatcacgtaaataagggtacaaatgtcatttacagatgcagcgttagaac	AT1G20270	TSS-200:TSS-41	7.19	5.26	4.37	5.8	3.62	2.96	4.77	3.93	4.88	3.51	3.79	4.08	5.11	4.16	5.08	4.31
201	atatctctttattagtttctgcatctcgaggggtttttgggattctctgattcgatcgagttctatttgtcgttgtgtacaacatctcgggtggatctttgttgatggcgaaactgagacactcgcgatttcaagcgaggaaatggtcgacattgatgct	AT1G20270	TSS+41:TSS+200	3.64	3.06	2.6	2.74	4.65	3.9	5.77	5.69	5.33	4.93	5.71	5.1	4.74	3.94	4.01	5.1
202	ggttctgtttatgttgtttatgttaacgattgttctcttaatgcttttggctttcggagttttctctcttcctattaacaacgatgaatcctctcctatcgatctctcttatttccgacgagctgccactgagagctttgcatgaatttcttgatctctc	AT1G20270	TSS+201:TSS+360	3.12	2.51	3.27	3.03	5.09	3.96	6.3	6.14	3.78	2.43	5.38	3.42	5.67	4.04	5.03	5.65
203	attgatattttcaaaagaatttcttttaaaaaaaacattttctgcaaaaatctatttgccccaagcattacaatacgtaacagatcggattatcctttttcacatatatgcaactattctctttcaaaaagatcaaaacatttattattggatattcttt	AT2G15560	TSS-200:TSS-41	7.25	5.79	3.97	6.45	5.2	4.48	5.86	6.24	7.33	4.93	5.41	6.08	5.65	5.65	5.71	6.28
204	ccctaaaaattcccaaaatccgtcggagaagaagatcgagaagaatcaacaactaatctgaagaattttccaaattccgtcttcgtatcgtctacgagatccttatctctcccctgaatcaaatttggtttcgaaatgacgaaatcaatagattctactt	AT2G15560	TSS+41:TSS+200	4.86	3.42	3.74	3	5.46	4.91	6.78	6.17	4.24	3.79	4.17	4.21	7.14	6.25	6.95	6.75
205	tctcctacatcgcaatttctcgaacttcctttcataatcttcactgatctgtagctaattgtttatatgtgaatctctttgtttaatttccgtttcgaacctttgatgatacaaaacgctatgtcaagttattataatccatcagcagcaacaactttag	AT2G15560	TSS+201:TSS+360	4.6	3.61	2.8	3.69	4.97	4.72	6.26	5.45	3.12	3.04	4.44	3.84	5.89	4.79	4.77	5.92
206	tattcgaatatcatttctaaatgtttcttttaaaaaataaaaatttaaacagccgactgaaatcatcaattttaccttatcgacaaaatttatcaaaaataaaataaaatggatatgtagaagagtgggacccacagattgaaacagtgaaaaagaaaga	AT3G63010	TSS-200:TSS-41	6.71	6.24	3.64	6.1	4.78	3.7	6.47	5.68	5.6	4.59	4.86	5.03	NA	NA	NA	NA
207	ctctctctctctcgtttctctgtacttgtttgccttgctatcttcttttctttctccagctctctctcttttatatcttcttttctgggtttctttcaaatcctcttcttccatctccactgcttcctaattccccggaattcttcacaacccataaagg	AT3G63010	TSS+41:TSS+200	2.67	3.51	4.73	2.92	4.46	4.28	5.81	5.14	6.57	6.48	6.3	6.77	4.3	3.66	4.06	4.47
208	gaagagagagttattcactggtatgagttcgtcgtttcattgagattatacacaaaacaagattataacttttttgctgggttttggagactatggctggtggtaacgaagtcaaccttaacgaatgcaaactctctctcccttttttttttagattcat	AT3G63010	TSS+201:TSS+360	5.78	3.98	2.41	4.05	4.51	4.38	5.42	5.15	3.45	2.75	3.61	2.55	5.96	5.55	5.35	6.01
209	acctgcgaattcaaaggcgactacgaagaagagcaatcgattcccaaatgcaaatgaaagggttttacggaggagttttgcacagtcagagtacaacatattttgggcttttaatgggctttacccgtaaaaatgatccggaatttttttgacccggatt	AT5G20170	TSS-200:TSS-41	7	6.04	2.93	6.72	4.21	2.94	5.18	3.91	2.88	3.81	3.3	2.86	5.15	4.37	5.18	5.49
210	ttgaccgggaagatttttttctgtacgatatggatagcgacatggaaatctctctcgacaggcttcccattaaacgattggaatctatcgaagaaaatggcgccgagcgttttcctagtgttgtctggtgtttgagaaacgagacaaaatcttcccagat	AT5G20170	TSS+41:TSS+200	3.63	3.14	1.44	1.95	2.63	3.37	4.49	4.51	2.04	3.09	2.52	0.66	4.08	4.88	4.46	5.5
211	tgttttgcttctaaattattccttttgtttttgacgtgtgatgttgattacgatgataagagagtatcgctgattcggagaatagacttcgcgtgggcgttggaagaggaagatgagctgaagaagaagaagcagaagaaaagctccaaggatagcgtgg	AT5G20170	TSS+201:TSS+360	4.08	2.95	4.95	3.37	3.02	2.68	5.88	4.53	5	4.62	6.19	5.4	5.15	4.13	5.91	5.73
212	gatgcataaaatttaacggataacattttttaggatccgatagatatctctatgtttcatgattatcatcaacataaagacttttataagagttgtgtagagtctgtagcctagtaaaagggggttttcgacttaatttcgaaacaatgggccaaaacta	AT1G68100	TSS-200:TSS-41	4.78	4.79	3.36	4.86	4.17	4.02	5.99	5.53	3.6	3.43	3.86	2.96	6.12	3.85	5.74	6.51
213	cattctcttcttctgcatcgtctgcttcatcactattgaaggcactcgcttcaaccgtcgctcttcttagctcactcagagatgtcgttctcgctgagaaagctactggttccgattctggttttggtactgtttctggatctgtgcgttgaatccggat	AT1G68100	TSS+41:TSS+200	5.22	2.86	4.41	4.22	4.52	4.29	6.83	6.53	5.42	5.7	6.37	6.13	4.45	3.97	4.77	5.14
214	tctctcagtcaacgccggcgcgtgacgatcacgtgcatcatcacggtggtgggtgtagtcattctcatgaccacgaccacgaccacgatcatgatcatcatgtgaagaagacgacggcgaaggtggagatgaagttgccggaggagcttgctgaagagga	AT1G68100	TSS+201:TSS+360	3.6	3.2	3.78	3.95	4.06	4.08	6.12	5.59	3.87	4.36	4.52	3.85	6.09	5.8	4.81	5.97
215	tttactgtgtcaatgtcggatctctcgattgtattttcttgataacggtttggtttggcccaggttgtttaaatgggcctatgtacaataatggaaacaaataggaatatattttaaaagcccattaattagacaaatagcacgtgagcagcacaagcac	AT3G49500	TSS-200:TSS-41	5.74	5.58	3.22	5.95	3.34	2.37	4.46	4.12	3.41	5.73	3.81	3.63	3.01	3.07	4.33	3.99
216	tggtttcagctatggcgggttctccctttttcgcatactcactaatcctctctccagtctccgcattgcttctatttctacctcgtatccagtattagattgaaaaagatctcactagtctccagaacctcactgtgtaagtgcttttgtatttattccc	AT3G49500	TSS+41:TSS+200	3.67	2.76	2.23	1.7	2.98	3.69	5.12	3.35	3.68	3.27	4.48	3.31	3.79	3.98	4.92	4.48
217	gcttgattccaaaattattcaatcaacaatgtattaggtgatcgatttcaatagtatttgtagttggaatcatcgatattgtctcttaatttgatatttatggtcttagatcttccaacggagtagcgaattagggcttttcttcaatattttctcttat	AT3G49500	TSS+201:TSS+360	6.07	4.37	4.27	4.62	5.11	4.22	6.18	5.49	4.4	3.48	4.75	3.71	5.71	4.98	4.98	5.58
218	aaaaagtaccgaatttgttttattttgtcaacaagcttaacgaattaaaaaataaattaatagtgttgttctctcccagtatatacgcgcatatatacacacttatatactcaaaagtttttatataaatttttttctctctataaaatataaaccattg	AT5G54800	TSS-200:TSS-41	5.98	6.49	3.16	5.09	4.17	3.98	5.64	4.47	5.03	3.86	4.87	4.7	5.82	5.33	4.77	5.96
219	tatctttgctactaaactaagttcttttctctgatcgaatcaaaaagttttcaactttctaaatttttttagttctaaggaaaaaacctctccgagaatggttttatcggtgaagcaaacactctctccgaaaatcggacttttccgacgaaacccttca	AT5G54800	TSS+41:TSS+200	2.54	2.78	5.15	3.18	4.86	4.62	6.08	5.58	4.67	4.8	4.79	4.9	6.74	6.22	6.15	6.67
220	tcctcactaggaagatctcctgtttctctctcgtttccatcgacggagcttccaaaacgcaccgttttagccgtgtcaaagccgcttcatctctcttcttctctgagagctaagtctccggtagtgagatgtgaagcttatgaagctgaccgatcagagc	AT5G54800	TSS+201:TSS+360	3.68	2.55	4.26	3.1	4.71	4.5	6.26	6.28	4.89	3.77	4.59	4.77	6.16	5.39	5.58	6.38
221	atatctaaaaactcctcgtcgaatgcaccgttaccgttaacggtcaaacataacggacttatgaagtcaccaactcttcagcttcgtccaatcaaacggaatagtcacaccgtacaccttactgtatctgaacacagctcagagtcgcagacaaatagaa	AT5G39360	TSS-200:TSS-41	7.75	6.81	4.94	7.05	4.97	3.58	5.71	5.2	5.67	5.11	4.38	4.96	4.47	2.52	4.53	5.29
222	cattgctcatcaaaaaaattcctttctggcttttgttggaaaatagctgtataacttcaaatgttgaaactttgcttttcttcttcttctcttttggtcaaattttgtgttctctctagagcaaaaccctaattctctcaattctactcaaaattaatat	AT5G39360	TSS+41:TSS+200	6.91	4.31	2.64	5.16	5.4	5.58	6.49	6.23	5.2	4.9	4.7	3.94	6.91	5.73	5.75	5.88
223	ctcttgcttccttgagaaagataaagatttgtgtttactaagagattctgcttccatatagatcattttgcattgtaggaattttccggttaaatcatggtttaggtattgaaattgatggtttagtcatcctgaggttagtgtcttcaatggatcttga	AT5G39360	TSS+201:TSS+360	6.63	3.04	3.35	3.98	4.97	3.98	6.09	5.85	5.8	4.57	5.38	5.32	6.02	5.36	5.36	6.22
224	acaaaatcaaaaaataataatattttaattttataattatattctatttatttaatatatgcaaaccactaatgtgaatttataggatcgatctttgatttaggaattttagagattctctctcatctttattttaatttttatttgtttttcttgtctt	AT3G05040	TSS-200:TSS-41	8.33	7.8	4.56	6.95	5.13	3.97	5.98	5.54	8.46	8.15	7.91	7.89	8.35	NA	8.41	NA
225	caagacgagttgcagaagaaagtgtgggaatctctacttttggtaattattcgtcgcaagtaatggaagatagcaactccacggcaagtaatgtggctcgagcgattctcgccgtcgtcgatttcagctccacgtccgacactcgcaaatcggcggtcca	AT3G05040	TSS+41:TSS+200	2.61	2.26	4.03	2.4	1.37	2.91	4.31	3.29	1.43	1.89	4.01	1.54	2.87	4.06	3.65	4.18
226	attcctggattatttgttctgtctcaatttgctcgcttttagttttctgtaatcgatttgcgtacttatgttgcatgttgcatataatgatgatgtagctggtgtgatcaagcttaaaggaggatttgttgtactttggggtttaattaaaaaattgagc	AT3G05040	TSS+201:TSS+360	4.71	3.61	3.47	3.48	4.31	3.15	5.42	4.53	4.15	3.13	4.72	3.57	4.2	3.26	3.74	4.3
227	gtgggatgtggccgaatcttttttactgtatttacaaatttgaggcccatttattttcttgggcttttcatttcttcaatgattctagaactgaaattgctcaaggtattagttcaaacttaatcgttattgggcttttccatatgttcaatattcttag	AT1G04190	TSS-200:TSS-41	5.3	5.3	2.82	5.27	3.79	3.48	5.08	3.71	2.06	3.01	4.04	1.81	2.61	2.98	3.81	3.93
228	aaaagaggaacagagcagaagtggaagtctcttgtccctctgtaaaccctaaaatagaaaagcaaatcacacttgggggattcatgttctttggctttcttacaaacctctagaaataatggccgagaaagcaggcaaggcaacgaatggtggagaagca	AT1G04190	TSS+41:TSS+200	5.35	4.11	3.09	3.86	4.21	4.44	5.54	4.7	3.25	3.47	3.24	3.61	5.75	5.43	6.24	6.16
229	gagaaatctctaaaggaaaaaggaaatgagttcttcaaagctggcaactttcttaaagccgcagctctctatactcaagccatcaagctcgatccttctaacgctactctttactccttttacttgtcttctacagtctttcgaatctgattgttgggtt	AT1G04190	TSS+201:TSS+360	4.37	3.51	3.08	3.25	4	4.29	5.78	5.1	4.47	3.55	4.8	4.15	5.81	5.2	5.48	6.26
230	aggagtaaaccataaacaagtggaaaaatatttctgtttattaagaagaaaatttatatttagcaaaaaaaacaaaaacgttaaaacctttttaataatgagtatgggatttgttgattaggcaaaataaaaaatctggcgtgttgctgagtcatcactc	AT5G22920	TSS-200:TSS-41	6.51	5.76	7.12	6.95	4.68	3.88	5.84	5.14	4.05	2.32	6.07	4.15	4.1	5.73	4.16	5.71
231	tcaatacatttcttcaaattacgtttcttttattctttcgttactctcaacaaattttgatatctgattggtgttgattccaagtaagaaagatcaaaactttaggtaaagtatggatatgggtttccatgaaaatgagcaaaatcaagaatttgcgaat	AT5G22920	TSS+41:TSS+200	4.24	2.79	2.69	3.65	4.31	4.12	5.62	5.08	4.47	3.74	4.92	4.32	6.28	5.18	6.2	6.24
232	ctaatggagattggatctgggcattacaataacatcttttgagtttcttttgagttttgaagctaaagtttcatttttttttttttttgaatttgattatccttgtgtgtgtgtgttgtgttcacattatagaagacgatgcaagattagagcaccatgt	AT5G22920	TSS+201:TSS+360	6.63	4.31	4.29	5.19	5.29	4.32	5.88	6.45	6.1	4.19	5.91	4.97	6.2	5.34	4.98	6.28
233	cgcacataagatatgtttaacgtgacgtagtaaaaaataacggtgaagaagtgaagcgcatctatatgtacttaaactttttgaacataagttgaagcgacgagtcagcggcacgtgtcaagttagcattagcttaaacagtaaaattcgcgagtcgtcg	AT1G80120	TSS-200:TSS-41	5.78	5.7	2.73	4.93	3.81	3.13	4.46	4.4	2.85	2.04	3.35	2.46	4.51	3.26	5.69	4.83
234	tcgaaagcttaaaagcatcatcaccacaagaaagaaaagaaaagagtagaatcgaacatgaaggggggtttgcttgtggacgatgaatttatacacggagaagaaaggagcctgactgttcggaaaacatctctgtttttcgccggcgatggtttcacag	AT1G80120	TSS+41:TSS+200	3.54	2.17	2.98	2.19	4.11	4.63	5.73	5.19	2.23	2.12	4.01	3.11	5.83	5.95	6.28	6.47
235	tttacgactgcaagggaagtttggtgtttcgggttgactcttacggtggtcccaacacccgcgacaccgacgaggttgtcctcatggacgctcacggccgttgtctcctcaccctccgacgaacctccatttttttaatttgattctcttcattagtttg	AT1G80120	TSS+201:TSS+360	3.46	3.07	1.01	2.15	4.18	4.4	4.42	4.35	4.16	4.63	4.38	3.6	4.49	4.29	3.74	4.52
236	gctgccgccgggtaaaggcagcgaactcgaccacatcaagaatgaatccgttgatctggtatatatatttacgtcttcttagttttctattatctatatgttttaaaaaatctttggccctactaattttaaattttctgttacataaaagatacatata	AT2G24520	TSS-200:TSS-41	5.16	4.37	2.58	4.34	5.03	4.79	6.41	6.22	5.21	3.58	4.24	4.61	6.11	6.1	4.95	7.82
237	gaaatgattagtcaaaattatataaatgatgggtctaggtacgaatacccatggaggaagtgttcgaggagctgaaatgtacaaaacaaggtcttacggcaaatgaagcttctcaccgtcttgacgtttttggtcctaacaagcttgaagagaagatctt	AT2G24520	TSS+41:TSS+200	5.18	3.86	3.3	4.19	4.25	4.5	6.07	5.36	4.33	4.05	4.08	4.17	5.95	6.01	6.23	6.09
238	ctttatttttgtcttttttttctttgtaaacaatcattgatgaaactcctttaatgttgtgattggggtaacacggaaagcaagttacttaagtttttagggttcatgtggaacccattgtcgtgggtgatggaggtggctgcactaatggcaatcgctt	AT2G24520	TSS+201:TSS+360	3.9	4.86	2.66	3.22	4.6	3.94	5.08	4.63	6.72	6.94	7.32	6.77	4.54	4.47	4.32	4.87
239	taattttttcttccttttatacataccaaacttttattttctccactaacaaaaagaaacaaattaatattttcttacagtcaacaatataaataatcttttccttaattaataatctttatccttttatcaattaatcaaactggtgtctctttgtaat	AT2G25560	TSS-200:TSS-41	8.08	6.93	4.59	8.75	4.84	4.02	5.3	4.6	8.55	7.22	7.07	8.77	5.47	3.36	5.38	4.99
240	gaaattagagaagaaaaaaaactcagagcagtgacaaacatcgattcaagagttgtgaagcgccgccgattttcgtagaagataatctgattccaaatttctcttttttgggatcgcttcgctacttctgattccatttcacctcggcaaaaatctggaa	AT2G25560	TSS+41:TSS+200	4.07	3.49	3.07	3.02	4.59	4.85	6.64	6.11	4.39	3.4	4.25	4.48	6.12	6.04	5.82	7.23
241	tctgtaccgtcacagccgaaaattctcttccttcaccgtttcgtttcgctgcttagattcaatcttcctttgcttatgtatttgttatttatggatactccgatccttggttactactgtgcgtgaatacccacttggagtttaacatacgatactttat	AT2G25560	TSS+201:TSS+360	4.15	3.6	3.11	3.24	4.57	4.38	6.2	5.12	3.59	2.96	3.97	3.59	5.24	4.26	4.59	5.22
242	aaataactctgtatagtaattagtaactataactatcatgtaatccaaaaaatcccataaaataaaataaaataaaataaaagcattaagtagaaaaggtccacaaatctgtgattaataattagaggaattaaaacgacatatagaaatcgagtttaag	AT3G16060	TSS-200:TSS-41	5.81	6.43	2.87	4.77	5.11	4.13	5.63	4.57	4.97	4.56	4.76	3.85	5.76	NA	NA	5.38
243	gttagatacagagagatagcgaaagagaagaagaagaagaggtctatcgacagagcaaacttcgtcaagagatccgttaaaaggatccatttggagctccgattcgagctagagtcaataatgagcggaagacagagatctgttgcagcggcggtgcatc	AT3G16060	TSS+41:TSS+200	5.11	4.2	6.09	5.91	4.81	4.34	6.78	6.52	4.57	3.89	5.44	4.61	6.4	5.72	6.55	6.9
244	accagaggcagctctccgataaccctctcgatatgtcttcatccaatggcagatggcttcaatccactggtcttcagcattttcagtcatccgccaatctcagaatctgatccttttcatcgattcaaaattttgaatttctctgtgaagatctgttagt	AT3G16060	TSS+201:TSS+360	4.63	6.36	2.91	3.35	4.33	4.03	5.81	5.67	2.82	4.77	3.23	3.07	5.31	5.08	4.69	5.72
245	ccctctccctccctctccctgaaagattatcatgcttcttgtggtgaagctgatggcttttccttgatttcagtacattgcaagtcttagtcaggcactggcctattgtcatggaaaatgtgtgattcacggagacatcaaacttaataatttgtgatca	AT2G23940	TSS-200:TSS-41	4.17	3.14	1.94	2.89	4.48	3.86	5.29	4.51	2.76	2.79	3.64	3.52	4.42	3.58	4.01	4.51
246	aaaacaactttccgtggattgtcaagaacgcagatccgaaagctcaattgggcctatttacaggcttaggcccatatactactagattcatcggaagcgaaacagtgagcgtcgttgtctttttcaataacctctgcttcgccggaaaaacaaacagacg	AT2G23940	TSS+41:TSS+200	2.66	3.34	2.8	2.12	3.34	4.5	5.08	5.43	1.86	3.66	3.14	3.11	4.85	5.62	4.87	6.41
247	acgactattgagagctaaaatccgagattaagaatggcgaatcaaggagcgaagaaacgaaaggaagagaacgccaaacacatggctaagctccgtcgtatcatcatcgcttccattttctcctctcccatctatacgtttcccagatttctacgatttt	AT2G23940	TSS+201:TSS+360	3.99	2.04	3.26	2.06	4.55	4.56	5.81	4.99	2.02	1.68	3.86	2.34	6.16	5.16	5.99	6.14
248	aaaacaaagagtgatgacgtggcagaacagaaaatctcaaaacacatgaaaaacgtatcagtcaagtcaactccttcgacccaatcaacacgacacactattcactgtagtaatttctcttcactttccgtgacctctctttttccattttctcagcact	AT1G34420	TSS-200:TSS-41	6.77	8.93	4.99	6.41	3.63	3.53	5.13	3.75	4.49	7.32	3.49	3.27	3.69	4.32	4.59	3.77
249	ctccagaaacaggcaagttcatgttctgtctcttcttcagcttcttatcttgttgccatgtatgtttctctgagttgtcgttgaaccagacaaacacaatgatcgaactctctagtttccttaatatctcggattggaatcttcctggttctgagaggaa	AT1G34420	TSS+41:TSS+200	4.21	2.72	3.37	4.44	4.65	4.09	5.84	5.21	3.48	3.17	4.64	3.66	5.03	4	4.59	5.08
250	tccatgttcatggaacggtgttctctgcagcttaccagacaatagctctgtgattagcctgtctctctctaactttgatctctccaattcttccttcttaccacttgtctgcaatctccagactttggagtctcttgatgtctccaacaacagattgagc	AT1G34420	TSS+201:TSS+360	3.68	2.48	3.38	2.23	4.26	3.95	6.03	5.51	5.23	4.36	5.14	5.56	4.7	4.06	4.49	5
251	taaggctccttaacatgtcacgggacgaaaaagagagaaacaaaacaacaataccaagacattgatatgcaaatgggcctcataagtagacccattaagaatataatgcataatgaagcccaaattacgccgtttctccgttccctttgtcttctgagcg	AT3G19510	TSS-200:TSS-41	5.6	5.51	3.48	5.32	2.43	2.91	4.46	3.97	2.86	4.72	3.73	3.23	4.72	3.77	4.78	4.95
252	ttcgcgggcgagggaaaaaaatttttggcggatagagagatcgaaaaagcttaacatttagtgtctgggttgttttcttatctcgtagaaatttagaaaattcaatactcagcttagcaatacccaaatctaacctcgttatagctaagattactttatc	AT3G19510	TSS+41:TSS+200	4.55	4.16	2.45	3.09	4.27	3.89	5.9	5.05	3.27	2.83	4.08	3.14	6.53	5.54	5.65	6.7
253	gcgttttttcttctcttgtgctcatcgaaaaccatatcaagggtcgatctgtgttttttgtctgatgttcttgtttaagatctctgtcaagcacgtaagtagcttaggaactagacgaagcaatcgcagaaatatttaccaagctcccatttttcttttg	AT3G19510	TSS+201:TSS+360	5.27	3.47	3.81	3.76	5.9	4.32	6.41	6.67	5.59	4.16	5.35	5.61	6.61	4.94	5.33	6.37
254	tattggtttaatacggttctttacctgacccgacctgactcagtttcacacgtagaggtgtcaaacgggccggtttattctcgatttgacccgacctacccgatctcaaccaatattatcgatttaacccggttactgacatgaccccacccgacattac	AT1G56440	TSS-200:TSS-41	5.81	6.01	3.41	5.57	4.3	3.39	5.29	4.71	5.92	5.66	5.38	4.93	3.44	2.31	3.97	3.6
255	ctttgctctttctcgtcgactatttgctcgccggagaatctctctcagaatggctaggtcaccgagcaaacacggccgcgatcaaactcaccatttctactcgattcatctttcttacatgaatcttctctagctaaaatctctgtttactcgagaatga	AT1G56440	TSS+41:TSS+200	3.36	2.07	2.44	1.7	4.42	4.38	5.83	5.2	4.36	4.71	5.99	4.73	5.15	4.34	4.82	5.33
256	aaaaggaaaaaaatcgaaacgactcgtgctccttatctccacttcgttatctagatttcatggagattgttagttcaacgaactgttgtacaatcgattatgtatatagactaagaacgaattagatgtttacttgcatcgtttggtttcgaattttttt	AT1G56440	TSS+201:TSS+360	4.63	4.05	2.18	3.45	4.35	4.24	6.15	5.32	3.43	2.64	4.17	2.91	5.37	6	5.21	5.99
257	taagataagtagtatatggtggatatggaacccgcgtaatcatctagaggctctacaaatatttattttgtatttccttcttattttgtatttgcctacgtggcattatacaacgtatttaacttgaaaccagatttatggcccaatgggtcgggtcgac	AT1G27470	TSS-200:TSS-41	6.8	9	5.71	6.89	3.98	2.42	5.41	4	5	5.53	5.03	5.42	3.39	3.85	4.57	3.6
258	tctcccggtgcttcctcttggcactgtcagccgtgcttttgttttctctcttccaattttgaacattttgagtcggttatattcgtggtaactgatttgagttttattgttcactttcttttgagtcatcattcatggagatccaaaatcgagaatctcg	AT1G27470	TSS+201:TSS+360	5.39	2.77	3.09	3.7	4.7	4.35	5.93	5.45	3.48	2.45	4.49	3.76	4.67	4.09	3.53	5.01
259	ccgatgattaatatccttttctcggatttaagaatttgttaggatatttttcttcacttctgaaaaaacaattaaaatatactaaaagataaaatatcttggcaattattatacaacgcggagaaagaataattaatacgtttggttatcactctcttga	AT2G15090	TSS-200:TSS-41	6.18	7.21	3.75	5.67	4.4	3.69	5.53	4.92	4.82	5.05	4.2	3.49	5.98	5.71	3.82	5.55
260	ttaagcaaaacaattttgtcctactcttaggttatctccaatgaagaacttaaagatggttttcttcaagatcctctttatctctttaatggcaggattagccatgaaaggatctaagatcaacgtagaagatctccaaaagttctccctccaccataca	AT2G15090	TSS+41:TSS+200	4.37	2.74	3.16	3.68	4.89	3.96	5.85	6.57	4.3	2.63	4.95	3.72	6.8	4.96	6.51	6.97
261	cagaacaacctccaaaccataagccttctattgtttcttgtcgtttttgtgtggatcctctacatgttaacccgacctaaacccgtttaccttgttgatttctcctgctaccttccaccgtcgcatctcaaggtcagtatccaaaccctaatgggacacg	AT2G15090	TSS+201:TSS+360	4.51	3.29	3.77	3.51	4.53	4.24	5.79	5.16	2.89	2.66	4.24	3.16	5.05	4.22	3.75	5.1
262	aatccgtaattgattccaaaaatatgacaaacttttgaatcttttaaccaaaaaaagaaaacagaggtttttataacaagttcagtttacaattttcaacgtgtggtttctctattagaaccaaaagaataatatatatccaaacgtgcacaacgtgtca	AT4G04840	TSS-200:TSS-41	7	3.62	4.06	4.84	3.5	3.19	5.07	4.24	4.54	2.39	3.65	3.96	5.85	5.07	NA	5.86
263	acaaacatttctccatccactccatagccaaaccatactctccaaagtccaagctcacaatgaacactagtctctctccctctctcaaaatgttctttttgtctgaaatgtaaacacaattttttgttgctctcgttgctcccaaaaatggaaatggaaa	AT4G04840	TSS+41:TSS+200	4.56	2.38	3.02	2.23	4.8	4.58	5.64	4.87	2.78	3.38	3.85	3.19	5.05	4.34	6.27	5.36
264	tgaaaatggaaacgaaggcggctcctgaagctggtatgatcaaaaagtccaacgaggagtggcgtacggttctatctcctgaacagtttaagattcttagagagaaatctattattagatccaaactttttttcttcttcctctcttaaattcattttag	AT4G04840	TSS+201:TSS+360	6.49	3.8	6.48	5.65	5.36	4.65	6.77	6.45	5.89	2.24	4.95	5.06	6.99	5.57	5.89	6.61
265	tatattattattaatttaattttgcgtaaacgggagactatacaattaagtttgagtttcctgattttcaaatgttgggtttgtttgtataatttcaaatgttggggtttaatttgcaatattcccgaatcccgactactcattctaaaatataatcaga	AT4G08520	TSS-200:TSS-41	7.62	6.71	3.95	6.04	3.91	3.43	5.3	4.22	8.28	7.73	7.76	7.2	4.85	4.19	5.73	5.67
266	aagtttctcgagtttgtcttctccgtttgattgcttcttcatccctatcgagattcgtatgatttacgttctaatttcgtcagatcgatgaaagatccattgacattctctagagatctgaataaaatattttctgttatcgttcacagttttgatgaga	AT4G08520	TSS+41:TSS+200	4.83	3.56	3.02	2.59	6.19	4.46	6	7.07	5.83	4.42	3.63	4.96	6.09	5.25	5.36	5.81
267	tttttgtttggctctgtagatttctaagtttttaattgttttcaatttgccattatgatctatcattctcatagcttcagtaagagatctgatcgttaagtttttcagattgagaatcgaaatttgacttagaggttatgtagaaaccttaattttaaga	AT4G08520	TSS+201:TSS+360	6.55	4.45	3.11	4.31	5.78	4.35	6.45	6.66	7.35	5.96	7.69	6.73	7.07	5.73	5.96	6.81
268	ttccgtccattacatcatcatcacagatacttgatataatcatattacaaaatacaaatgacgatcaacccatcgatcaatctagaaaaacggcgaaattgaagaatgctaaattgatcaaaggataaacttttgggcttaaataaagttttgctgaaaa	AT3G47390	TSS-200:TSS-41	5.66	4.35	3.07	6.9	5.07	4.37	6.23	5.35	4.31	3.94	4.15	4.8	6.97	5.98	NA	6.61
269	ctttttttctttcttcgatctccttctgccaaacactctcttcttcttcttcttcaatcttctttcttcgatctcttctttttcaaaatctcttctttgattgtgagaagccataagtaacgatttctctctatatgtctttcatctttctcatttttat	AT3G47390	TSS+41:TSS+200	4.99	4.19	6.22	5.03	5.8	4.66	6.44	6.63	9.89	8.02	8.45	9.03	5.92	4.66	5.6	5.88
270	attctcatagattgatagattctctatctttggaatctgattcataggattggggtttaatggttttcgaagaaatctgggttaaagtgtgttcgtgtgttctctaaatttgattcactaaacgtgtgttcgtgtgttctctaaattgaattctgtgtag	AT3G47390	TSS+201:TSS+360	4.78	4.23	2.24	3.36	4.13	3.82	5.36	4.46	4.37	4.1	4.64	4.4	4.47	4.31	4.25	4.4
271	aaaacgttggcgtggccttgcatatatatttagaaaatcgtacagtggaattggtttaattggtaaagttttctaggaatgatgtagacgaaacaaataataagattatcctttaaaaattcacttataccacaatcaaatccatattgaatctcactca	AT2G36970	TSS-200:TSS-41	4.95	4.52	2.56	2.72	5.07	3.73	5.3	4.8	3.4	3.58	3.93	3.45	5.77	4.58	5.28	6.24
272	atcaatggagagagcaaagtcgaggaagcctcatatcatgatgataccatacccacttcaaggtcacgttatcccttttgtccacttagccatcaaacttgcttctcatggcttcaccatcactttcgtcaacaccgactccatccaccaccacatctcc	AT2G36970	TSS+41:TSS+200	4.94	3.21	3.89	4.03	3.25	4.4	5.33	4.74	3.13	2.82	4.57	2.91	4.66	4.55	4.69	5.27
273	accgctcaccaagatgacgccggtgacatcttctccgccgctcgcagctccggccagcacgacatacgttacaccaccgtgagcgacggcttccctttagactttgaccggtcactgaaccatgaccagtttttcgaaggcattctccacgtcttctctg	AT2G36970	TSS+201:TSS+360	4.44	3.27	3.7	3.55	2.77	4.1	4.86	4.76	1.54	1.92	3.03	1.72	3.66	4.22	4.63	4.72
274	agtcacggataaacaaaattccagcaacgacaaaaagaaaaagaaaaaaaattccagcaacgcagttgaaccacaagcttgccacgcgccatgacccatcccacgatctcgtacgtacacgtgtctctcatccgcagcctcatcatcaacacatcacaat	AT2G40300	TSS-200:TSS-41	7.78	7	5.26	6.6	3.52	2.42	5.17	4.11	4.97	3.43	4.24	4.12	4.69	NA	5.6	5.48
275	ctttgtttcaatccaaacgagtcaaaatgcttctcaagactgtttcttcatcttcttcttcagctctctcgctggtgaatttccatggcgtgaagaaggatgtgtctcctttgttaccttccatttcatcgaatcttcgagtttcttctggaaaatctgg	AT2G40300	TSS+41:TSS+200	5.21	2.9	5.1	3.35	4.95	4.7	8.28	5.27	4.99	4.41	8.01	4.96	5.08	4.59	6.77	5.24
276	aaacttaactttctcttttcgcgcatctaaaagctcaaccaccgacgcgctaagcggcgttgtcttcgagccgtttaaggaagtaaaaaaggagctcgatctcgtccctaccagctctcatctctcactcgctcgacaaaagtactcagacgagtgcgaa	AT2G40300	TSS+201:TSS+360	4.19	4.53	2.89	3.63	3.3	4.63	5.57	4.94	4.26	3.64	4.19	4.21	5.38	5.13	5.29	6.31
277	agtgacaattttcctggctacatcgcatgttttatttaattgcgttctgtagtaaatttttaaaaaaatgtaaattaactaaaagtaaaattattattattttgccaccaagtaataatttattaccagaatacatcaaattaattagtgaatcatttcc	AT3G19895	TSS-200:TSS-41	5.23	5.25	2.59	3.43	4.21	3.23	5.2	4.29	3.88	3.19	4.25	2.24	5.15	3.63	5.65	4.73
278	attagaaattttcacaattacaattctccggcgaatccaacgtttccggcacaattctccactatattgacggcgatatacccttatacggcgtttcgtggttacaatttgtaacctaactactcatcgtctacccaattcaaaccagtcaggtttccgt	AT3G19895	TSS+41:TSS+200	4.02	3.47	3.23	3.33	4.32	4.98	6.05	5.4	5.64	5.75	5.15	5.85	5.53	6.52	5.05	6.1
279	acagtagtaaaatcacaattcctctctgtaacaacgatctcaacgacttcaacgagacacgttactattccaatccatttttccgacgccggcaactgaatcagaatcggaaaactctagagacatatggttgattggagtggcgatgcaccggcagggc	AT3G19895	TSS+201:TSS+360	3.27	2.81	4.59	2.67	3.88	4.5	6.24	5.71	2.99	3.18	3.9	3.66	5.67	5.2	5.04	6.01
280	gtgccaaaatatttcatcctgtagccaccgcttgatgtctgaagaaaagtcataaagattcgtaaaatgtctttgtttttttgttcctttttagataatgggatcccataaaacgtgtctttgttgacgacttgacttaaattttcgaaaagtggcagtt	AT3G47570	TSS-200:TSS-41	7.02	6.82	5.4	7.72	3.71	3.6	5.55	4.79	4.84	5.11	3.59	4.89	5.29	4.62	5.72	5.6
281	attttcctgcaaaacatgagaagcatcaaaagctttttaaccaccatttgtttttttggaaagcatgagactgtttcttttacttgctttcaatgctctcatgctacttgaaacacatggttttaccgatgaaactgataggcaagctttgcttcagttc	AT3G47570	TSS+41:TSS+200	3.1	2.28	2.21	2.37	3.98	4.01	5.43	3.83	2.69	3.59	4.78	3.33	5.13	4.18	5.02	5.48
282	aagtctcaagtttctgaagacaaaagagttgtcttgtcctcatggaaccactcattcccactctgcaattggaagggcgttacatgtggccgtaaaaacaaaagagttactcatctggaactcggaagattgcaactaggcggagtgatatcaccatcca	AT3G47570	TSS+201:TSS+360	3.66	4.8	2.74	2.95	2.84	3.94	5.39	3.79	3.31	3.97	4.08	3.79	4.43	5.11	4.5	5.53
283	attttcttgcaatttctcgattcacaatgaattttggattcaactaaaaaaaactctttaaaataacaaccaaaacaatgaataataaattaataacagatggatatttcaggcgtctgaatgggctagagataagcccaataataacagcaggtaccaa	AT4G27585	TSS-200:TSS-41	6.5	6.13	4.14	5.58	0.68	4.07	5.67	5.39	6.59	6.52	5.56	6.14	5.26	4.89	4.32	5.87
284	agtacctgaatattgactacgcattataagaggttttgttttggggtttttccttcttcacatatcatttttctgattctcccacgaagatgaaccacctcgttcgtaaaagctccgtcggttactccgccttgaggtccgtttcgtacctccgtcaatc	AT4G27585	TSS+41:TSS+200	2.89	2.56	2.87	2.15	3.44	4	4.71	4.46	3.28	3.13	4.64	3.23	3.9	4.25	4.18	4.79
285	tgccgttacctctccacctccgattttctccgccgccgcttcaaccgttcgccagttcacttccgccggctatccttccaactttcaccttacgatttcgtttttgaagcatttggttttagattagagtagagaaccttaggattgatttatggatgtt	AT4G27585	TSS+201:TSS+360	3.72	2.8	2.47	2.43	4.14	4.27	5.62	4.81	3.57	3.04	3.42	3.22	4.86	4.79	4.82	4.94
286	ttaacctcactaatgataaacaactttaaacatcgtaatcctcttaagtcttaccacataactcttgcgaaccggttccaatttacacaaaaatggagcgatccattggaggatacgaactgaaccgaatttgatggttaaacccgaaaccggtttaaga	AT5G05570	TSS-200:TSS-41	6.05	5.81	2.63	4.98	4.58	4.02	6	4.77	4.72	4.47	4.89	3.86	5.71	4.33	5.94	5.67
287	cttttagttttattctacgatcaaattccgaacgaacaaaattctcttgattccgctgatttctccgtccgatgcatcttctcgattgaaaattccattctcgtttgttattccaccggaggagtgagcaatcggctctcatttgtcttgttttagctcg	AT5G05570	TSS+41:TSS+200	3.47	3.44	3.36	2.63	4.37	4	5.68	4.79	7.11	6.4	7.11	7.28	4.51	3.83	4.25	4.63
288	atgttcgtcagaaaatttctgcagaaatcctccggcggtcagaatcctcctcctcctatagctcctccgcctcttctagcctcatctctttttattctactatcctcgaggaataaaagttccatttttgatgcttctagaccattctcccgcttggagt	AT5G05570	TSS+201:TSS+360	4.94	2.81	5.15	2.48	1.43	3.94	5.82	4.48	4.14	3.78	5.17	4.61	3.14	4.74	5.02	5.46
289	ttatttccttcttgccttgcaccaccattgttaactctattcaattcaaagtttcaaaccctttgaccaatgcatccccttattgggctttgattatatgggccctttctatttgatatttttcaatatatggcccgttaataaatttaatatatagctt	AT5G66090	TSS-200:TSS-41	5.98	6.41	4.55	7.07	4.12	3.37	4.78	4.62	6.68	8.1	6.63	7.6	4.69	4.43	3.37	5.19
290	aaaagtttgttttctggaatcgtcgcgatagttgctgaactccgtcgcaacttcaatggcatctgctcactccatagccgccgtttctgttctcgatgcggcctccaagcaagcaacacttccttcttcttcttcttcttcctctgcgctctaccctctt	AT5G66090	TSS+41:TSS+200	3.74	2.36	3.6	2.36	4.13	4.12	5.69	4.45	4.69	4.5	7.36	4.97	4.29	3.82	4.74	4.59
291	tcttctcttcgatctaaacctcgccagcagcttctctccctacgcagtgtcgctctcaatcttctcttctttttctctgtttatttggaatacgagttgcttctcctaaacgtaatagtccaattctacctttgttgggtacagtcgcatttccagtttg	AT5G66090	TSS+201:TSS+360	5.46	3.47	5.52	5.17	5.01	4.2	5.9	5.84	6.5	5.43	6.24	6.96	4.33	3.17	3.33	4.36
292	ttgacccaaccaaaaaacaaaaacaaaaaaatctgctaagtgggctgaacttgggcctcataactcactaaacgacaaaacaaaaattaggaattgtctttttcgaagaaaaaaatcggaaacctgtgtatgtgacctttgtggttgtgggcatcgacga	AT1G34570	TSS-200:TSS-41	6.27	8.15	6.27	6.85	3.79	3.53	5.36	4.2	3.6	7	4.71	4.28	5.44	4.43	6.45	6
293	taatggagccgcctgacttttactacgatactatttgtgatttcataagtttcataaatcacccaccaagtgttcgatgatattccccactcaaatttaatgacttgaaagctttgtttatgttgatgattgtcaatgatataatgggaaggttaatttc	AT1G34570	TSS+41:TSS+200	4.75	4.14	2.39	2.97	4.47	5.04	5.23	4.88	2.92	3.41	3.1	2.15	5.87	7.62	5.72	5.8
294	gccaaagagctttatggagaaagtttgcagatttcgaaactaggactctttactttcataggtcataaacttagtgacaattgacaaagtttttgcttttctgattagaactcttacaaatttgtttctgatagtttagttgaggtcttttgtttgctca	AT1G34570	TSS+201:TSS+360	4.78	3.62	3.04	3.76	4.32	3.73	5.68	4.16	3.08	2.3	3.07	2.43	5.47	5.08	5.1	5.44
295	cggtaattattttcggacaaacaaaaaacaaaacaacagtaaagagatagattccgttgacttcttttcataatccagttctgcacactttactttctgatccatgggccctagaatctgagcctgacgtctgttgcggttgatacgtcaccgtttctta	AT5G05230	TSS-200:TSS-41	6.7	5.18	3.35	5.54	3.36	2.55	4.89	4.48	4.45	4.67	4.37	4.13	3.76	2.77	5.21	4.08
296	tggaaatgaaaacttttcctctcatcactcatctctcttcttaaagattccttctttgcttcacgaaactaaaccgaaccctgatttccctttcttacatgctcaattatcttcaattttcgtttaattcttaggggttttagtcattttcgatcgttca	AT5G05230	TSS+41:TSS+200	4.46	3.94	3.91	3.33	5.12	4.45	5.93	5.67	4.95	3.93	4.82	4.73	6.3	5.48	5.82	6.21
297	attccatgtccggcaaaggtctatctccggcgccgttcaacgcgcagccgatgattgtccaagatgctgacccgttacgttttcgggtcggcgaacaggatcctaaaacccgtgaattcgctgcctttatcggcgaccaccggtatttcgcggcagcagc	AT5G05230	TSS+201:TSS+360	2.15	2.6	5.25	3.86	4.34	4.96	5.91	5.86	1.55	1.88	3.45	1.88	5.17	5.97	4.94	5.98
298	agatatcatgtgggtgtgttggacaaatcgcttttctctcttcagtgatttcacagatctgttccgacatcaatggcttttttagcgttgattggtcggctctactccgaaatcgtctgactttcacagcagcgatgttcggctcttacgtcccgtttta	AT2G25964	TSS-200:TSS-41	4.34	3.29	4.33	3.75	5.06	4.27	6.08	6.01	4.51	4.07	4.64	4.39	4.46	3.9	3.73	4.67
299	ggtgttggtcggattttagttttactttggccatagatgagttactctcaccttttggtctttgttttcccttcaataatttcagcaattatgtgttggtgataacgatttaggtgctatgttgcttaaactgttgattatccgactcatgttgtttgaa	AT2G25964	TSS+41:TSS+200	4.62	3.47	2.8	2.6	4.36	3.91	5.62	4.81	3.05	2.92	3.87	3.37	3.59	3.35	3.19	3.82
300	gcttggttttacaggaattattattaatatttgcagtttataattgaagagaagaagaagatttcgaagcatattacacaattcctttagctgctatatttcagtttggagtttcgattgtcctatttctggtgaaaactcaaagattcatgtttcgatt	AT2G25964	TSS+201:TSS+360	4.35	3.28	2.68	2.87	3.49	3.59	5.66	3.67	3.86	3.46	4.09	4.07	4.37	4.88	5.64	5.09
301	aaaaagtgaacttcaaatataaaataggacatataaggttattaggtatatgaaattgaaaattcgaggtgactttagggaatggcctacctaatttgacacttcttcaacaactccaccctttgaatttttctcttctttacctttttttttttttttt	AT5G58375	TSS-200:TSS-41	8.81	7.2	4.67	9.17	5.45	4.43	6.4	5.91	7.18	5.69	5.26	6.63	5.71	3.02	6.45	5.18
302	tgattgtcttcatcaaaaactggaaaaagcaaatcaagaaaagagaagaagaagcagatgtgtccgttaaggcttatcctcatattcctttcagcgactctcgctggcttcttcgtcctccagaagctcaactctacctctgacgatcctctcgatgatt	AT5G58375	TSS+41:TSS+200	3.64	2.13	5.1	2.8	4.82	4.46	6.16	5.67	3.89	3.67	5.82	4.33	6.39	6.34	6.55	6.88
303	ccttcaccgacgctgaacacgccgacgacgattcagtctctggattctccatcttctttttcctccgatcttcattctctctctgtaatttggggattaatgggtttttctgattttatgggctgtgggaatggcaatgaagtctggattttggacatgc	AT5G58375	TSS+201:TSS+360	4.91	3	3.85	3.44	4.81	3.96	5.92	5.41	2.6	2.42	4.07	3.08	5.15	4.35	4.8	5.34
304	aaacccatattataattctagtgttgatatacgagaattatatattggtcacttgcccaattaaaaatatcgtgtatagaaaacagtcaagtcaacaactatagcaaggggcaaaaccgtaatttcacaacaagcaacttgctcggttttttcgttatca	AT2G38310	TSS-200:TSS-41	7.79	8.47	4.19	7.56	4.34	2.8	4.58	4.18	4.96	5.7	3.3	4.68	4.46	3.68	5.77	4.66
305	aagtttgatttgcttctttttatatacacacatacttctcctccatacactttcctcttcaatcctcagttttttttctaagccctaataccatctcaaagaagagatcaagatttgaaatcaagaagacaccattactcagatcaacatgcttgccgtt	AT2G38310	TSS+41:TSS+200	4.46	3.81	3.66	3.79	5.18	4.31	6.17	6.01	7.4	5.27	5.93	6.97	6.52	5.82	5.36	6.6
306	caccgtccttcttccgccgtatcagacggagattccgttcagattccgatgatgatcgcgtcgtttcaaaaacgttttccttctctctcacgcgactccacggccgctcgttttcacacacacgaggttggtcctaatcagtgttgctccgccgttattc	AT2G38310	TSS+201:TSS+360	5.1	2.63	8.25	4.48	3.16	3.86	6.25	4.76	3.54	1.35	5.92	2.35	3.08	4.04	4.36	3.91
307	gaagaagattacgacatcaaaagctagagaaaaacattatgagatgatgaagtttgttgcaacggctaaaaacagaacattacaacttaggcctttcataaaacatatgggcttttatggcccattaaaaatcgggcttagtggacttatttcagtctca	AT5G56650	TSS-200:TSS-41	5.61	5.25	3.19	5.49	3.91	2.66	4.24	3.95	3.06	3.99	3.46	2.23	5.47	3.22	5.65	5.85
308	ttctacttcgtgtttcatcggaatctccatggatcgtcgccggagatgtgtctcgaatcccgatcaatttcctcgaattagcaaagagcccggaggttttcgattcaatggtgagaatcagaaggaaaatccacgagaatcctgagctgggatacgagga	AT5G56650	TSS+41:TSS+200	3.39	3.04	2.72	3.89	4.9	4.58	6.97	6.4	4.99	4.18	5.83	4.65	6.33	6.18	6.89	6.7
309	attcgaaactagtaagttcattaggtcggagcttgaccttatcggagttaagtataggtttccggtagctatcaccggtattatcggatatatcggtaccggagaaccaccattcgtcgctctaagagcagatatggatgctttgcctattctagtacca	AT5G56650	TSS+201:TSS+360	2.79	2.96	3.56	2.84	3.86	4.38	5.36	4.79	3.19	3.07	4.1	3.47	4.45	4.53	4.22	4.94
310	agaagacacgtgtcaggtcgggtagagagttggcggctgatcgtgggatccacgtcatacaacgcgccagctgaccttttcctctgttcgaagatcaatcaacatcaccttaacagattcataccaaaaaggagcatctttcgctacaaattctgtaatc	AT5G58160	TSS-200:TSS-41	6.34	6.63	6.1	6.2	3.95	3.52	5.57	4.19	5.54	4.82	4.77	4.56	3.64	3.14	5.02	4.11
311	attgttctaccgcaagcctccagatggtttgctcgagatatgcgacagagtttttgtttctctcccaattctctgcttcatttatctatttttccttagctcattgtacttgttcggtcttctgggattgagtgtctgaaaagttgggactttttacgct	AT5G58160	TSS+41:TSS+200	4.12	3.47	2.77	3.81	3.94	3.21	5.06	4.15	4.43	3.84	4.46	4.36	3.72	3.03	3.62	3.73
312	aatttgtctgaaatttgggagttttacaaatcaagatatgaaatttcattttatcatgattggcaaaaaacacattgaactgaaaaaagtttcttctgtgtgtgttgtgttcgattgctgcttctctaccgattcatgggaagaagaaaactacaaagtt	AT5G58160	TSS+201:TSS+360	4.47	2.95	3.49	3.24	4.76	3.87	5.81	4.78	3.9	3.63	5.26	3.67	5.9	5.92	5.55	6.27
313	aatggacaaagactttttactactctctgttcaacgtcaagaagacttggtaaaaatacaagctgagttgattttaatctttgtcgagttcagagtctattattatgtatataaagagattggcatgaaaccatataaccatcacaattcccatttttgc	AT3G05660	TSS-200:TSS-41	4.41	7.9	2.51	3.37	4.17	3.52	5.04	4.16	2.83	5.31	3.48	2.15	4.36	3.18	5.31	5.23
314	tcttttctaattttcgaggtgtttttgctgttcctaatatacacttatgtcatttcgaacaaagagatgcacttctcgagttcaagaacgagtttaagattaagaagccttgttttggttgtccaagtcctctgaagacaaagtcatgggagaatggcag	AT3G05660	TSS+41:TSS+200	4	3.97	3.9	3.35	3.91	3.84	5.36	4.47	6.8	6.74	7.68	6.58	5.22	4.49	4.99	5.6
315	cgactgttgtcattgggatggtattacttgcgatgctaagaccggggaagtaatcgagatagaccttatgtgcagctgcctccatggctggtttcattccaacagtaatctttctatgcttcaaaatttccattttctaaccactctagacctttcatat	AT3G05660	TSS+201:TSS+360	4.62	3.15	3.08	3.14	3.4	4.28	5.57	4.7	3.6	3.29	4.36	3.39	3.65	4.4	4.63	5.22
316	tgcttaacattacacttttgttaagagtaacaacatacatctaaaatctcataacagaggatagaaatcgtacccactgcaaaaaccagatactcaaattagtccacttcacgacaacagattaatgggcctttaagtatatggacatgggcctttgtca	AT1G04260	TSS-200:TSS-41	6.36	5.59	3.41	5.37	3.28	3.49	4.18	4.26	3.72	3.84	3.15	3.43	4.51	4.11	4.42	5.37
317	ctgaaatcgaggagagatccaatcggcaatggcgaatcaagtgatcaccggaatcaaagaaacagctcagtcaattactggagcggctcgtccatggggcgatttcctcgatctttccgccttcagcttcccttcctccatcgccgatgcaacaactcgc	AT1G04260	TSS+41:TSS+200	4.33	2.05	4.21	4.32	3.41	3.31	5.78	5.65	3.62	2.56	5.23	3.29	5.54	4.36	5.93	5.7
318	gtaactcagaacctgactcacttccgcatcaactacagtatcattctctctatcctcctaggtctaaccctaatcacacgtccaatcgccatcctcgcgtttatagccgttggcttagcttggttcttcctctacttcgctcgcgaggagccactcacga	AT1G04260	TSS+201:TSS+360	5.02	4.07	4.42	3.59	3.57	4	5.31	4.52	3.05	4.93	3.68	3.33	3.89	3.12	4.02	4.3
319	tttgtctttaacaatgtcaaagtcaaaatctcaccgattctgtaaattccaagttatatgacgtgtcattgtattattggtgcgagcgatagcacaacctttgcgtctgcgtcggtagcgaactcttcggaaatatataatctgtaattaaaatgagact	AT1G05500	TSS-200:TSS-41	6.87	7.77	4.35	5.91	4.57	3.22	4.9	4.16	6.93	7.85	5.59	5.97	4.96	4.05	5.37	4.64
320	ctcttttatttttcattcggtttagctcgtggaactgaatctggtgtgtttgttgatcagagtaatacggacattgcaatttttctaaatccggcgattaaatatgggtttcatagtcggcgttgtaatcggactcctcgtcggaatcgcaatcatcatc	AT1G05500	TSS+41:TSS+200	3.38	2.62	2.6	2.07	4.19	3.6	5.81	4.91	6.52	6.13	7.45	6.6	4.02	2.53	4.33	4.12
321	ggctttgtcaagttggagaattctcgatccaagcttcgctctgaacagaccccactctccctttttcggattgaaaatttcgattttttttcttcttaatcgggattttgtttctgttttatgcgaatacggtggctgcttttgcgaggatgacggtgga	AT1G05500	TSS+201:TSS+360	4.31	3.38	6.41	5.67	5.22	4.14	6.47	5.99	4.78	3.57	4.5	4.56	5.09	4.09	4.22	5.08
322	atctcctaagtagaaaaaatcaccttaaacttgttatatcttaccgtcaacgaaaatttattaaaattccctttcttcaaaaatactattaaaactcaatggttatgtagaacccactgggaaattcagagctggcgtttcctcatccattctcatatat	AT2G28630	TSS-200:TSS-41	4.78	4.71	3.38	5.24	4.75	4.5	5.81	5.18	4.57	3.49	4.1	4.01	5.18	5.39	6.19	6.18
323	aacaaacaaacaaacaaacaaaaaataccaaaacaaagaagaaaaaaaaaataactatggatcttctctttctctttttctctcttctcctctcttacctctttttcaagatctggaaactcatagactcaaagcaagacaaagattgctacattttaga	AT2G28630	TSS+41:TSS+200	8.35	6.2	5.9	6.24	6.06	5.17	6.48	7.04	5.5	2.68	3.87	3.57	6.25	6.24	6.82	6.99
324	ctaccaatgtcataaaccaaccgacgatcgaatggtgagcactcaattcagtggagagatcatttatcgaaaccaaaaccttggtttaaccgaatacaagttccttctcaaagccatagtaagctcagggattggagaacaaacctacgctccaagactt	AT2G28630	TSS+201:TSS+360	3.68	2.71	2.45	2.73	4.39	4.14	5.82	4.68	3.55	3.16	4.02	3.67	6.3	4.98	5.78	5.91
325	aatttgagattttgatatccgtttaatctcgatacaaattaatattaacatgtacattatcaagtaacaatacttatcttgtgcttatgcttagttgctgatagtggagggaaaagggtaatagaattggagggttaatggcgggaaaatgtcgataaag	AT4G23860	TSS-200:TSS-41	4.25	4.78	1.54	2.12	3.96	3.31	4.82	3.69	4.01	4.26	5.04	3.59	4.32	4.04	4.7	4.67
326	ccttaagctccaccttcgttttccccaatttctctctctctctgccttcgtttatctatgtcttgaaaagtgaaaagctttagggcttttacaagtctgagaactccatcaataaccatggtccgattgacatgtttgatgttttgcgaataatctaggg	AT4G23860	TSS+41:TSS+200	3.34	3.42	3.19	3.22	4.32	4.31	5.53	4.68	4.37	4.99	4.04	4.89	5.76	6.03	5.9	5.97
327	tttcattttttttaaggaatttagggaatatctcgtttgagtctttcgaatagcttttattttacccaatttcatgttttattgtgggaatttgtgaagaataattgcgacaatggcatctggtgttttcgaggatgaagctgaaggaactataacgatc	AT4G23860	TSS+201:TSS+360	4.48	3.81	3.41	3.47	3.65	4	5.49	4.39	7.22	7.31	7.36	7.21	5.02	5.16	4.94	5.66
328	ctcagctttcacttgattagaattttactttttaacgggccaattcatgtccaaattataggccttttaacggcctatactttttgatatgcttagcttttttacttatccactccaaattcccaaaaagcccctgagtttttcggattttacattttct	AT3G20930	TSS-200:TSS-41	6.57	6.3	4.28	6.04	3.68	3.13	5.07	4.57	4.62	5.51	5.04	4.86	4.11	4.86	5.17	5.07
329	cttccttcttcgtccccatctccaactcttcctcctcacacattatcaataacagattcttcccttcattttattctcccaacttaaatttcgggacttttcggaaaacttccttgtcatcatcacacctcgtcttctcatcttctgcaatttccgcacc	AT3G20930	TSS+41:TSS+200	3.47	3.47	5.3	3.25	5.63	5.95	7.15	6.63	6.31	5.54	6.23	6.7	5.99	4.19	5.55	5.68
330	gccttcttctactgttcttactcgaaacagctattggatggtgttattggataaacctccgcattgggtttcttccaaatcagccatggtagattattatgtcgagattcttgcgaaagtactgggaggttctttttcattgcttgtttgtttcttttga	AT3G20930	TSS+201:TSS+360	4.1	3.2	2.55	3.63	3.93	4.13	5.37	4.61	2.97	2.84	4.28	3.25	3.46	3.17	3.44	4.01
331	ttattttcaacattgtgcgtacggtgcaattcaatgaacagtgtttactttcagtgtgtacacttctgcggactattacaaagtccacgtcttatcctacgtgttataatctcatatgttactgtctgaaatggaccccactacgtaaaaataaaattaa	AT3G25500	TSS-200:TSS-41	6.91	6.71	3.79	7	4.13	4.48	5.96	5.8	6.06	7.42	6.82	6.57	4.26	3.3	6.06	3.1
332	gagaacaaaccaaaaacaaaattatcaaaccatcaccagcagaatcttagctggattcatcactctattcaaaaagtttctctcttctcttttctcagatcttgaactcttgaagaagaaagaagaagataacacaatgctcttcttcttattcttcttc	AT3G25500	TSS+41:TSS+200	5.06	3.66	3.02	2.99	5.45	4.43	6.1	5.95	4.5	3.09	4.05	4.23	6.76	5.27	6.38	6.74
333	tacttactcttatcttcatcctccgatctagtcttcgccgaccgtcgtgtactccacgaaccattcttccctatagattcaccaccaccgtcaccaccatcaccaccaccacttcctaaactaccattctcttcaaccactcctccatcttcatcagacc	AT3G25500	TSS+201:TSS+360	3.85	3.22	5.18	3.5	4.97	4.83	6.26	6.8	5.42	5.61	5.82	5.61	5.48	5.03	4.94	5.53
334	gtaataattttcactgttctatcttattttttgatgaaaaaagatgaagcttgagaatgaaactacgtcgttttggaaaacatgaagtcatgaaccattcttgtctccaagccaatcacagattctcagcctcatgaaaaaaaaaatgaatacaattttt	AT5G57210	TSS-200:TSS-41	6.15	5.65	3.1	3.99	3.78	4.58	5.89	6.04	5.23	5.71	4.56	4.64	6.76	4.98	6.99	5.77
335	aaattgttttttcgaaacaagaatcgatttggcacgaaatcgaagatttgatgaattgtgtaaaacatggcgattcatgaagaaacccagatatcaacaacacaagaccctccttgcacttctaatgatgcctcgccgcctcaagatcatcggttcgaga	AT5G57210	TSS+41:TSS+200	4.4	2.56	3.49	2.71	3.9	4.2	6.02	5.19	5.44	4.07	6	5.14	5.64	5.85	5.76	6.48
336	agcttcgtggcgtccgatggcgaatcaacctcggaatcttaccgtcttctccttcctccaccattgatgagcttcgcagagtaacagctgattccagaagattgactttcccctacattgaagtttttgcttttagggtttgcatttctcgatttggtag	AT5G57210	TSS+201:TSS+360	3.88	3.01	2.75	3.48	2.92	3.93	5.5	4.04	3.11	3.54	3.61	3.56	3.93	4.93	4.97	4.69
337	gttcaaacatgaagatgaaagattaattgcacatagagactacttttgattactaccgttctcttccaccaaactcgtttctgtctttaattttcttatttttgtttgtgaacattaaagtctcacaaaaaaaaaatcattcctttgcttatttctcact	AT5G56890	TSS-200:TSS-41	6.51	6.66	3.6	5.19	4.41	4.37	5.6	5.28	4.35	4.47	4.17	3.38	6.15	5.57	5.36	6.31
338	taagattacacatcaaataattcttctttgtcttcctcgtgatcatcgaggaagcttgatctcttctatggaatggagaatttgactctcctccttaggatctgtcttgtttcgtcggttttagttgctgcttcttcctctgtttatacaattatttgtt	AT5G56890	TSS+41:TSS+200	4.45	3.46	3.54	3.91	5.99	4.26	6.57	6.76	5.9	4.73	5.35	5.62	6.38	5.19	5.64	6.27
339	ttcactttttcaataattgggattagattagacccatatggatcaatttggtaaatttgcattcttttttgtgcattatgtttgctaaattctcaactttgtttttgtttaataaactctgctagtgatgaaaaaaggaaactttattattgcaaacaca	AT5G56890	TSS+201:TSS+360	4.74	5.14	2.67	4.03	5.16	3.76	5.75	5.33	6.1	4.78	6.1	4.83	6.16	5.93	6.36	6.1
340	gacgggtttggcgggacgggtttgtcaggacgttacttaataacaattgtaaactataaaataaaaatattttataaatagatacaatttgcaaaaaaaagttatactaactttacaaagataaattgtcccgcggtgtaccgcgggttaaaatgtagtt	AT1G56423	TSS-200:TSS-41	5.7	6.42	3.34	4.62	4.87	3.63	5.51	4.92	4.62	4.57	5.69	4.3	5.3	NA	4.95	4.67
341	tccttccctctgacttatggtttccagaaaccttcctcacactcaaatgttttgttcttcttaatcacaatttcagaattggtcttttacggttaagaattcaggattgtgaattgaaaagccatggacttccgaagtagaagggttcaatttctactct	AT1G56423	TSS+41:TSS+200	4.59	3.33	5.33	2.67	4.14	4.22	5.93	4.08	3.93	3.81	4.85	3.95	5.4	5.98	4.97	6
342	ttgctattggattaatcgctcttagtatgaccttagattttgtttccgcaaaagtttcgatcttgtttcttctttgaccatgattttcgcgtttggtgtttttggataatttcacataaatgggttttggatttctacttcagggtagttgtaaatgtat	AT1G56423	TSS+201:TSS+360	5.7	3.81	3.22	5.06	4.48	3.95	5.93	5.67	4.5	3.88	4.67	3.77	5.55	4.89	4.54	5.65
343	cttaagcctttctttttccctgtccgaacgacgtactttctttgacttagggttttaacaagtttttgggactaaggttttacttttgcaaaacgacgacgatttgggcaaatattttagtctccaaccaaaaaagttccaaaacgacagacgaacacac	AT1G33390	TSS-200:TSS-41	5.6	5.48	2.91	5.72	3.63	3.88	5.65	4.52	4.38	5.86	6.25	5.17	5.16	4.16	5.23	5.6
344	ctctctcgatcttctttgtaacccacatgatcgtttcttatgacataacttgggtttagagttcgctttaaatttgagtaaatgcatgcttgtttcatcgttattacggatttcggttttgggtttagtgtaatctgtgggaagcaaaaatttgatgtcc	AT1G33390	TSS+41:TSS+200	4.18	3.35	2.76	2.53	4.72	3.5	5.71	5.23	5.29	4.22	5.23	5.2	5.06	3.51	4.43	5.18
345	cttgttgtgatttcggcgagaattacatagcttttgagtgaaaactccattctaattatgaatttgaaagctatatctctttgagggattgtaaagtgtttccagttgttgaatcaattagttttgtttgattttaagacctgagtgtttttttttgtgt	AT1G33390	TSS+201:TSS+360	4.44	4.08	2.9	3.56	3.89	3.73	5.31	4.22	5.08	4.53	5.29	4.48	5.22	4.85	4.96	5.36
346	ataataggatatgatggaatttggttggggaacagtgataacttacgcttgcttccggcgccgggaaagttggaaaacctacaaagtacagaaatggatctgggccttgaagtgggctttttattaaagaaaaaaatacatctccgttatcaatcaccat	AT3G01980	TSS-200:TSS-41	6.65	3.79	4.52	5.62	3.72	4.46	5.89	6.06	3.69	3.87	4.58	3.54	5.24	6.04	5.47	7.05
347	tcgccgttttggtaacacacagacacagttcagagcttttgcagccactctttatagttatttagaattggcgatcgaatcaatctcactccctccctcccttaagtcttgttgaatctgctgaattgttttataagttactttggcaaaatggaaaatc	AT3G01980	TSS+41:TSS+200	4.32	2.83	2.47	3.1	4.65	4.24	6.02	5.07	2.99	3.12	3.85	3.2	5.64	4.88	5.21	5.79
348	cggcgaagagagtgttgatgacatccaacggcgacgaggtgtcccgaaacatcgctttccatctagccaaacacggttgcagtctctcattttgtcttctttcctcctatcctgtgtttcttcttctagccccgatttgtgttgtggttgactttggtgt	AT3G01980	TSS+201:TSS+360	6.41	4.89	6.94	5.43	2.69	4.13	5.78	4.67	3.89	3.16	4.96	3.64	2.76	3.88	3.47	3.91
349	ttcatgtcgacaaaatgttgaatgtacaagtggtttatgctaatttaatcactgtcaattcactgaaacgaataaatcgagtaattacttttttaattgacaaattacaaaactatagaaacattaagggcataattgaaatttccaataaattgaagag	AT1G77940	TSS-200:TSS-41	6.05	6.6	3.04	5.68	4.32	3.43	4.96	4.59	5.26	3.95	3.93	4.41	5.03	NA	4.98	4.24
350	ctcctccaccgcacagatccaagacattttgattacactccatcgccggcgaaaatggtgacggaaaagaaaacgccttattctctcccatcaaagttttatcccttttcctcatcatctagatatcgtttacgatctcaatgtactaatatgtttctgg	AT1G77940	TSS+41:TSS+200	3.94	2.36	3.97	3.74	5.89	4.61	6.24	6.63	2.69	2.01	4.57	2.29	6.59	5.61	6.42	6.4
351	gtttattgcttaattgaagaagtctcatgagggtatcaacagtaggttggctcttgttatgaagagtggtaaatacactcttggttacaagtctgttctcaaatccctccgtggctccaaattgcgtcgaacacttggtctgcatacctaaatgttttag	AT1G77940	TSS+201:TSS+360	4.14	3.6	2.55	3.37	3.91	3.95	5.46	4.14	4.8	4.33	5.06	4.75	4.84	4.16	4.78	4.99
352	taagtgtttttttacgtgtttctttaccaacacaaaatgcaaatatagaaactattgattaatacacaaattaaagaaaaaaagaaaaagataaaaaacactacaatcaatctgagccgtcgaatcgtaagctcactacatccattagatctagggctca	AT3G28900	TSS-200:TSS-41	8.59	7.73	3.81	7.63	4.87	3.27	5.46	5.23	7.89	8.4	7.01	6.87	5.95	NA	5.6	6.61
353	aaaatggttcaacgtcttgtttaccgatcacgtcactcttacgccaccaagtccaaccaacaccgcatcgtcaaaactccatgtactaaaagctctctaatgtctctttgtagtgactcttgaaagatcattgaaattttgggatctagtttttgttgaa	AT3G28900	TSS+41:TSS+200	5.75	3.04	2.77	4.39	4.08	3.65	5.32	4.43	3.37	3.63	4.7	3.14	4.48	4.53	5.5	4.99
354	aatttggggttatttggcttagtggaaaattgacttaccagacgacgaacaagagagctagtggacctaagtgccctgttactggcaagagaatccaagatcttttctattcaatttcaaaaaagttggtgaattttgctgttagggttcgtgttttgag	AT3G28900	TSS+201:TSS+360	5.21	5.52	2.92	3.64	3.56	4.21	5.84	4.16	3.91	5.87	4.78	4.12	5.06	6.2	5.22	5.58
355	caaaatctctgtactcctgtgaatatttgaatgggctatgaaaataataactaaactgaaatttattccaattaggccttaatttataaacaaaaaacatatgaggatatttaatgggctttagtatcttaaggcccaataattagataggcctcaattc	AT3G62840	TSS-200:TSS-41	5.34	5.47	3.34	5.97	3.59	2.69	4.47	3.81	3.79	5.36	4.47	3.59	3.7	4.33	5.57	4.32
356	tctttttggaaaacgaaagcgggatttagcgtatagcaaaccctaatttcttcgatctgcgtttctatgaaaatctcttgatagtttctaaattcatcgttttcctccttttcttccaccgtttcgccgaatttcatcgagcttcaagtgaacatgattc	AT3G62840	TSS+41:TSS+200	4.57	2.88	3.35	4.05	5.39	4.72	6.6	6.28	6.16	5.16	6	6.22	6.3	5.87	5.39	6.39
357	tagttctaggttttctcatcttcgtcttctaatttttatcattcttcttcttctagatcttctctaacacttttttttttctcgattttaaaccaatggaagaggataccaagtaactctccccgtctttctcgttactgatttctcgatctatcaagca	AT3G62840	TSS+201:TSS+360	5.3	3.7	4.29	4.45	5.87	4.46	6.52	6.82	7.12	6.08	5.95	6.47	5.85	5.01	5	5.81
358	aagagtgcttcaatatcttgttgtgtacaaatcaatagttctgtttgataatatcaacttgacagcttttgtcaaaatgatgagtaaaaaatcaggatctttgggacaaatacggctgaaccggccggtttagctaagtcgaaattaccggcctaatcgt	AT4G36530	TSS-200:TSS-41	6.07	5.51	2.36	5.98	3.98	3.76	5.64	5.26	3.86	3.73	4.08	3.77	5.47	4.48	5.44	5.78
359	actctcccgcaagttcacacatacactcggtgctcaaatgtcctttttgcatctctcagttctgaaatatctggttctcttgtccttgaaaattttacgaggttgttctctgtgaataatcgatgtctgcttcatgtgctttaacaccgtctgtgacaga	AT4G36530	TSS+41:TSS+200	3.6	2.6	3.61	2.63	4.21	3.54	5.44	4.43	1.41	1.96	3.16	1.64	3.76	3.48	3.33	3.82
360	gttattcagttcatcatcatctaaaagatcaatctttcctgctagaatttgtcgaccagattcaactccaacctttcatttagatgtgcccctaagcctgaattatgaacaatctgtttaatctttgcaatggaaacaaatgtgaaatcagcagaaggga	AT4G36530	TSS+201:TSS+360	6.58	2.78	4.19	5.31	4.59	4.18	5.88	5.4	4.88	3.55	4.62	4.16	5.76	5	5.5	5.9
361	aatgatcttgaacagaacatattattctttatgtaattaattgatcagtttaatagtcaattttaataattaagtatgattaaaattagtttatatcaatcatttaagaggaaagatgaaaaagcaaaactcttgcttagccatgaaaataggtggagac	AT5G15470	TSS-200:TSS-41	8.06	6.18	7.19	6.75	5.38	3.87	6.77	5.53	6.47	4.1	7	4.6	5.79	4.25	6.27	6.12
362	ttgaaattttattattattatttttttcccttatagttttattatttgttttgcttagatccaccggcaaaatcactgagaacaaaaaaaaagctcgttgtgttgttattcctctcatttgtttcttcttcttcctcagctcctttgattttgaatcttg	AT5G15470	TSS+41:TSS+200	5.38	4.23	4.03	4.47	5.73	4.74	6.4	6.64	8.42	7.25	7.48	7.53	6.72	6.1	6.31	7.11
363	atctgtgaggaaggctctttgaaatatcttcacaagacgtgaatttgaggcgaacccttttggattctcgtgttcaattgtttgaagcaacaatctcccagaggagtaaggcgggaatctcaaaattcggattgggtggttctgatatccaaatgcggtc	AT5G15470	TSS+201:TSS+360	3.83	3.5	2.44	3.29	1.27	2.82	4.39	3.45	3.68	2.8	3.35	3.43	3.5	3.1	4.08	3.75
364	attagattacattaaaaaaatgacaaaacggttacaaacctacctccaccttacgtagaaatagtaatcttattttaaaagttttaactttgacaaaaggaaattaaaatttagccaattatctctcgatctctctctctcactctaactttggagtttc	AT2G39700	TSS-200:TSS-41	5.73	6.19	3.43	5.65	5.01	4.22	5.8	5.33	5.98	5.13	5.71	5.34	5.98	5.34	4.04	6.37
365	tatacaagagcgcaagctcgaaggcgctcttgttctttcttcattttctccttaacaatcaccctcatagtaactttaaaactctctgtttctagtaattcacacacaaaatggctattaaactagcaattctatttaccacatttgttctttttagcct	AT2G39700	TSS+41:TSS+200	3.82	4.11	2.04	3.14	4.45	3.77	5.19	4.05	5.21	4.78	6.59	4.7	5.36	4.99	5.69	6.15
366	cgccgacgctagaatccccggtatttactccggcggcgcatggcaaaacgcacacgccactttttacggtggcagcgacgcctccggcacaatagtcccataaaaacagagcataaatataattttttagtataaagttttctattaaaagtcattttta	AT2G39700	TSS+201:TSS+360	5.19	4.29	3.02	3.71	5.01	5.16	5.48	5.64	2.94	2.94	3.26	2.12	5.95	5.17	5.6	6.74
367	gttctctatccctttcaattgaaattgacattaaaatgaaaagattttgaggaggtttcacctaccacaaccgaatcacttctttctccaaatattgtttctttcagtggccaagaatcacaatcaatttttgtatcttccacaggtaaattaattgtga	AT3G10010	TSS-200:TSS-41	6.57	6.9	5	5.78	4.6	4.37	5.23	5.39	5.11	5.59	4.79	4.97	5.49	4.9	5.21	5.99
368	ttaaagggagacaaccagagacagaagttctacatggtctgccacaagaacagtcaatatttaataacatgcaacacaaccatcagcctgactcagacttgtgactcaaccgaatttactctgttcttctcccggaatttccatattttctggtgattct	AT3G10010	TSS+41:TSS+200	3.99	3.1	1.61	2.45	2.7	4.19	5.51	4.89	2.86	4.2	4.41	3.79	3.87	3.62	4.17	5.17
369	gttttgttaaattctgcaaaaggaagaaaataaatcaaacatttttcacttcttcaaaacatgagtaaatgcaaaaactgagatatgtaaacacacagcaattttttgatgaactggttttggctgtgtgatctttgtgtctatgcaattacgttttagt	AT3G10010	TSS+201:TSS+360	4.05	3.7	2.24	3.01	3.74	3.73	5.42	4.85	4.98	4.17	5.37	4.31	5.91	5.25	5.07	6.06
370	gcaattatttagcgcggtcgtcgggttggtgtcatggtaaatccagtaaacatcaggggtataaccgtcaatccgtaaaattgtctttttctctccgtccgcctcctctaaattgcttttttggctgcactgagaaatcagaatcctaaatttttctttg	AT3G06150	TSS-200:TSS-41	5.42	8.26	4.27	5.55	4.18	3.31	4.89	4.62	4.68	6.49	4.35	4.45	3.67	2.5	3.81	3.91
371	caagaaaaatctaagactttttaatcctcccttgtcttctggaaatctgggaggattttaaggttcttcttgtccaaaaattaaaaaaattgccaattgtggattgtgtatcattcattgtcatcatctaatcttcttcttcttctacttacgagtttgg	AT3G06150	TSS+41:TSS+200	4.91	4.07	3.27	3.19	4.71	4.36	5.7	4.99	4.34	4.13	4.8	4.42	6.57	5.67	5.24	6.54
372	agaagttatccgccattgaagcatttaagtttaatattatcttactataaagttagtattatgacttttaatcttttctcggtaattgccttgtttgtcgtcaaattattgaatcctcattttctgggtttttgtttcttgttgtcggatcttatgccgg	AT3G06150	TSS+201:TSS+360	3.72	3.78	3.68	4.57	4.84	4.05	5.28	5.31	4.42	3.23	5.57	3.78	5.05	4.47	4.24	5.14
373	acaactctcttggtttctttttgctctctttagaataaagcagagtactttgtgaatatttctttattctttttattattcttggaatttatttaaaatacaaaaaaaaatacagagacaaatagagagaaagaagaagaagaaagaaactccaccaatc	AT5G56790	TSS-200:TSS-41	6.26	5.26	6.22	3.88	5.32	3.68	6.16	5.52	5.04	4.2	4.54	4.53	5.95	NA	6.6	5.16
374	tctgtttatattttaattgtttggatatttgcttttatcttctaccaaattcctctgattttgtcgaagaaattagtagctgaaaatccaaaaatcggacttacttcatcagctttttggccccactttacaaagtatgagcaagtttttcttgttttct	AT5G56790	TSS+41:TSS+200	5.78	4.97	3.64	4.46	3.85	3.85	5.5	4.31	6.12	5.45	6.26	5.72	4.57	4.16	4.39	5.08
375	acagcaaagcaatgctcacaccattttcgtggagcttaaagtcttcaaacccaaactaaaagctttgaaatttctctgcaagaaacagagagagagatctagggattggctattaagagagagagagtagagtactacactattggttcctgtgctgttg	AT5G56790	TSS+201:TSS+360	5.57	4.13	5.48	4.43	4.37	4.19	5.85	5.6	3.31	2.68	3.93	3.21	6.2	5.37	5.59	6.13
376	tatggaatataattttgtcatttgggtatggaactccaagttatatgtcaatctattaatggaaacaagccatttgaatggacttaccatcatgaaattaagacgttgggctttttacaaactaatacaagtaacataataggcccattgtaagcccact	AT3G27080	TSS-200:TSS-41	5.18	5.6	3.42	5.74	3.55	2.64	3.89	4.27	4.05	5.49	4.39	4.08	4.25	3.83	4.43	4.43
377	gtacgaaagaagaaaagctttgagaagccatggatacggaaactgagttcgataggatactattgttcgaacaaattcgtcaagacgccgaaaatacctacaagtcaaatcctttagatgccgagttttctcttcatttcatgatttcagattcagttcg	AT3G27080	TSS+41:TSS+200	4.38	2.61	2.78	3.47	4.37	4.62	5.87	4.76	1.45	0.85	3.29	1.79	5.86	5.28	5.81	6.46
378	atctgatctctgctttgtgattcgatggcagaaagaaaaaaacgaatctttttgattttttgttcttgttgttgaatctgactagatggggaggagttttactcgagttatctcagtttcatagcatctcagatgcaaagcaaatgattcactttaaagc	AT3G27080	TSS+201:TSS+360	3.99	3.34	2.57	3.04	4.7	4.18	6.01	5.49	3.9	4.12	4.84	4.25	6.21	5.99	5.4	6.46
379	ttgtcgacaggctgtctgaatcaaatataaaatacatacacttccaagaaactacgaagaaagtttcaaaattgcaatagaaaaagaggattgaagtcgtgtgtttttgtactttagtaaagataataatttctaggaaattgcaaagaaagttataaag	AT2G20142	TSS-200:TSS-41	7.45	9.4	5.31	7.69	4.63	4.95	6.13	5.32	5.8	8.1	4.61	5.27	6.76	NA	7.19	7.24
380	gatgtgttcataagtttcaggagcaaagacactcgtgacaacttcgtaagccatctctgtggctgtctacgtaggaaacggatcaaaaccttcttgtatgacgaactaccagctgacgagaggtatgaagagtcgttaaaagcaattgaagtatcgaaaa	AT2G20142	TSS+41:TSS+200	3.88	3.12	3.11	4.5	3.44	2.22	4.86	2.32	3.92	2.28	4.27	4.1	3.63	2.03	5.27	3.83
381	tttcagtcattgtgttctcggaaaactttggggattcgagatggtgtttagatgaagttgtagccatcttgaaatgcaaagaaaagtttggtcagattgtgatacctgtcctttaccatgttgatcctctcgacattgaaaatcagacaggaagttttgg	AT2G20142	TSS+201:TSS+360	4.81	2.85	1.92	2.43	3.9	3.96	5.64	4.9	4.75	5.38	6.32	5.19	5.65	5.37	5.21	5.64
382	ctttaaaaaaaatggaagcataaagagaaagctaaagaataaaaatgaataaagcaaattctacacctttattcatactagaaataaaaatttgataaagtagaacattcactataaacatcattcaattagtattaacaccatcatgcaaaagctttca	AT3G03550	TSS-200:TSS-41	4.1	3.33	1.99	2.42	4.4	4.38	5.78	5.1	5.06	3.83	6.21	5.03	7.25	5.65	NA	5.64
383	agcagagcccaaagaaaaaggagagagacacttgacacctccatcttcttccttgctctctctctctatctttctccaacaatcaaataatgggttcaacaggaaaccctaatccatggggtacaacatacgattcatacagagactgttctcaaggagt	AT3G03550	TSS+41:TSS+200	4.23	2.56	3.56	2.69	2.73	4.33	5.79	4.51	1.61	2.39	3.55	1.97	4.81	5.77	5.59	5.8
384	atgcagtgtctattgccctcaatggtgttacgtcatcttccctcctcctccttccttctatctcgacgacgaagacgactcttcctcctctgatttctctcctctcctcatcgctctcatcggaatcctcgctagcgccttcatcctcgtcagctactac	AT3G03550	TSS+201:TSS+360	2.29	2.44	4.3	2.6	3.91	3.96	5.84	4.62	3.02	2.55	5.12	3.3	3.9	2.32	4.42	4.22
385	gttcgtagtttgatggtaaataacaaggtctttggtcaaagcaaccaaacaagttgttgaatttaattagaaccaaaccaatccacccaatttcaattcattttggtaactaaccggtttataatcattcatacccaatcggcgtcttctaaagaatttc	AT2G27960	TSS-200:TSS-41	6.55	5.88	2.62	7.25	4.97	4.98	6.06	5.99	4.5	5.03	3.75	5.49	3.66	6.23	4.95	6
386	actatcttccccaaatttcaaacgatcagattacagattcttcaattcctctttcccttctcctccatttcctgattaaggcttcacatctctgagagagaaatgggtcagatccaatactccgagaaatacttcgatgacactttcgaatacaagctct	AT2G27960	TSS+41:TSS+200	3.92	3.4	4.09	3.44	5.69	4.64	6.75	6.64	4.56	3.98	4.27	4.67	6.4	5.24	6.05	6.85
387	tcaatctcgcttcttcttcctccaattttcactctcacttctctaatcgtaatcgatcgatagcacgtcgttcttcctcctgaagtcgctaaacttcttccaaagaatcgtcttctctccgagtttttttccgcattgttctctgatttctgattctaaa	AT2G27960	TSS+201:TSS+360	2.65	3.02	2.37	2.45	4.6	4.57	6.05	5.58	4.85	4.32	4.71	5.21	5.12	4.46	5.14	5.36
388	atcaccattaatctatatatggatgggtagattctattatttttaaatcacaaaaccaattatataaaaataaaataaaaaacctaaacaaaagaaacatatgaaattcccggctctaaatgacaaaaatacccttcttctgtaacgtgacgtaatctaa	AT1G18800	TSS-200:TSS-41	8.7	6.49	5.21	6.46	4.39	3.45	5.48	5.09	6.89	4.37	4.23	5.11	3.12	3.33	3.77	5.32
389	ggttgctctctcggaagccagagagaagagggaagaggaagtctaattcctctgcgttttttgcaattagggttttctcaattggaatcgaaaatggtgacagacaagagcaagaaggcgaaaaccgaagaagaaaacgtcgagcaaatcgatgcagagc	AT1G18800	TSS+41:TSS+200	4.14	2.29	3.19	2.73	1.89	3.32	5.14	4.6	2.2	1.83	3.53	2.89	4.66	4.39	6.2	5.58
390	ttgtcctctcaatcgaaaagcttcaagagatccaagacgacctcgagaaattccaaaaatttttaacaatccccatgtttaaattttctcgtgaattttcctttagtcgatgttcatttattgctttgatcaatgagaattgttgtgttggactctctct	AT1G18800	TSS+201:TSS+360	4.68	3.85	3.9	3.23	4.97	4.35	6.14	5.73	4.58	3.75	4.72	4.57	6.81	5.82	5.46	6.8
391	caattaaataaataaaaatcgttgggataataaaggaaaaattaaaatatttatgtaaatcgtaggatgagtaagattaaaaaaaggaaaccttaaaccgaattatggaaatttacgggaatctaattccgacgaaagcccactatacaggcaaagccca	AT5G20570	TSS-200:TSS-41	7	5.88	3.5	4.98	4.98	4.36	6.01	5.3	5.46	5.44	3.23	3.91	6.02	5.65	NA	6.23
392	tttttctccggcttttctagggtttaaattttctttccgatcagagattaatggcgactctagactccgacgttaccatgattcctgccggagaagcctccagcagcgtagccgcgtcgtcttccaacaagaaagctaagcgattcgaaattaagaagtg	AT5G20570	TSS+41:TSS+200	3.97	2.99	3.65	3.07	2.35	2.69	4.55	3.62	5.42	5.94	7.2	5.76	4.6	3.85	6.15	5.04
393	gagcgccgttgctctctgggcttgacctcgaaaatccttatacactatcttcaattggtctttcgatgtttctgtgttacgatgttaatttttggttaggttaagagttttattgattgattgatctttgttttggttgatatcgttgttgacaactgtg	AT5G20570	TSS+201:TSS+360	5.33	4.97	2.7	3.43	4.36	3.92	5.74	4.72	3.36	3.42	3.36	3.2	4.37	4.3	3.91	4.66
394	agaggtgatcgggcgggaacaactgattgtaatttgggcttctctgcttggcgatttcagcatctccccatcggctccatttagttgggctttgttacgccgtaacaaatatttgggctttgttaaggcccaatacgtatttccagataaagacgcaact	AT1G54290	TSS-200:TSS-41	6.73	5.56	3.48	7.43	3.71	1.85	3.87	3.35	3.56	4.43	3.17	3.35	3.5	3.13	4.4	3.69
395	tggttcgaattaaaacttgttcgattttgtagctcttcctctcgtaatttcctcttcttcttctttcagacagaagcttgcctttgtccgaatttagggtttccatttttctttccgttcttccttcaatcaaatactcgaaaccctaatctcttcttga	AT1G54290	TSS+41:TSS+200	3.83	3.59	3.12	2.59	4.52	4.52	6.04	5.23	4.61	4.69	4.66	4.66	5.42	5.66	5.48	5.74
396	tcatactttctctctttctgctgaatgattgtttcctgttgatttgcttgttcgaaaaagtttttatttagagatttgtaggtcattttattttctgatctgaatgcagctctttttggttcaaaatatatactctgggttttgtttcttcgcaaaatga	AT1G54290	TSS+201:TSS+360	4.36	3.61	3.02	3.51	4.73	3.97	5.6	5.24	5.46	4.33	5.47	5.16	5.61	4.28	4.64	5.56
397	tactcttggtcagaaaaaatataaacattgaagaattggtcggctgaaaattgtgaaaaatatatagcagaaaaatatgataatgttatcataaacaaaattaatagtaaaatttaattttaatttaacactacagtactatacacgtgtgtatgtatag	AT2G01980	TSS-200:TSS-41	6.03	5.84	2.65	4.49	4.31	4.18	5.22	4.24	4.76	3.74	3.69	3.13	4.85	4.07	4.5	5.38
398	cttagatatattcaaataaaatgacgactgtaatcgacgcgacgatggcgtatagatttctggaggaagcgaccgattcgtcttcttcttcttcttcttccaaactagaatctagccctgtcgacgccgttctcttcgtcggaatgtctctggtactcgg	AT2G01980	TSS+41:TSS+200	1.84	1.64	3.98	1.89	3.36	4.17	5.72	4.77	3.99	3.76	6.75	4.35	5.2	5.53	5.91	6.12
399	tattgcttctaggcacttgcttcgtggaactagggttccttacactgtcgctcttctcgttatcggaattgctcttggatctctcgatttcgttccatggaatttctgatttcttcatctgttttaatccttgaagtcaacgtaatcatgcttaattgct	AT2G01980	TSS+201:TSS+360	6.23	3.96	4.75	5.22	4.78	4.41	6.2	5.6	5.13	4.46	5.48	4.97	5.04	4.62	4.68	5.05
400	ttccgaccgaagttaacttgttttcttcttttgtccgaaatctcacaaacgattaccacccaaacgtgcgaggtaagaggcagacacgtgcgaaagatgacgtggacagagaacgtggacctaacaattttggggattattatcgtcgtcttcttcctta	AT2G39170	TSS-200:TSS-41	6.35	5.89	5.14	6.06	2.72	2.82	5.11	4.48	4.2	4.35	4.77	4.18	3.91	2.97	4.58	4.77
401	gataggaggaacaaatcaggagagacacaattctttattgacagagaaattgataatcgaagaaccctattaccaccgattctcctcttttctctctgtttcgtcgtcatctagggtttcagttataattatctcttcttctttctcaagttttgttctt	AT2G39170	TSS+41:TSS+200	5.04	3.56	4.24	3.94	4.61	4.67	6.03	5.2	3.53	3.01	4.09	3.7	5.77	5.7	5.73	6.03
402	ttggtggttttaggagatttttccatctgggtttatgttattgaatcgctttggtgtttgaaggcctagctagtaaaaaattgggcgttttcattggatagtgattgaaggggttttaggtgttgaattgtttgctaaactgtgtattcttactgaaact	AT2G39170	TSS+201:TSS+360	4.55	4.09	2.3	3.01	4.3	3.74	5.42	4.1	4.05	4.58	4.9	4.14	4.84	5.23	4.15	4.99
403	gtagttacatatttggataatgtaggccatacaaatctggcaagtgaccacctttatttaccgtttctggtaagggatcttctagaccattggcttataaaggtcaatttcaagggtattttcgactttaggattaattagattcttcagtcgaaaacgc	AT3G17330	TSS-200:TSS-41	7.2	8.53	4.48	5.43	3.78	2.13	4.85	3.87	4.35	5.06	4.56	3.72	3.47	2.45	4.02	3.59
404	tctcgtcgtcttcttcgtttctctctacctcactcatcgaagtgttagggtttcttcgatttggcagaatattatttcaactatctctgctgaactcgctttcctaacttctctctctgtcactctaactctttgtcggtaccaaattcttcttcactcg	AT3G17330	TSS+41:TSS+200	4.26	4.09	3.95	2.82	3.87	4.3	5.26	4.33	3.8	4.42	4.7	4.49	3.46	3.36	3.16	3.74
405	aagaactgtttaggtcaagtatgacttaattctgccaaatttctatttatcaaatttctgctttttaagctggatttgttttttttaataagcttatttgatttcgtttcttaggatttttagcttcacgttgatgtaagcttctaagcttaatttgatt	AT3G17330	TSS+201:TSS+360	4.6	4.02	2.64	3.66	4.5	3.99	5.77	4.89	3.93	3.51	4.23	3.48	5.27	4.86	5.31	5.51
406	acatccacatagattagattttctctattccctttatttaattactataaaatgtatttttcgcatatgataatttttctgtaacaatagtataatattaaacattctacccaaaaaaagagtataatatttaaatatgattaccaataagaaaaaaatt	AT5G42070	TSS-200:TSS-41	6.57	8.87	3.91	6.33	5.51	5.34	6.61	5.97	4.14	3.25	3.44	2.87	5.25	5.65	5.67	5.23
407	cacactctcttctcttagctcacagaggaaagaaaaatggcgaattccatttcatcaatatctctgcctcgatgtttcatcttcaacaatggtagtcacaaatcaaggccatggccaagctcaagcagtttctttctcaacaaatcatcaaagcatcatc	AT5G42070	TSS+41:TSS+200	2.62	1.86	1.86	0.28	2.99	3.37	4.93	3.81	1.66	1.55	3.57	2.27	4.96	4.24	5.48	5.04
408	ctcatccactactctctctttcttcttcgccgtcttccgtcgtagaaactgataatgacgacgacaacgacctcactttccccttttgcttctcttcatcgattccattggaaagcttaaacctttctcagctaatccaatttcgttgacattaaggatt	AT5G42070	TSS+201:TSS+360	4.5	2.77	3.69	3.42	4.19	4.56	5.64	4.64	3.44	4	4.38	4.05	5.65	5.2	5.15	5.64
409	tccaaattttaagatttctgtggattgatgtttactatatcagtagtaactttcttttctagtcattcaacgaaaatctaaacattgattataattagctgtcatataaaaacttaattaattactacctgtcaacagcaaactttctctactcacgcgt	AT2G37540	TSS-200:TSS-41	5.85	7.1	2.96	5.7	4.38	3.92	5.01	4.37	5.37	6.12	5.74	5.05	5.58	3.6	5.03	5.57
410	tccattctgtttgctctgcaacatcttttagggtttattattgttggtttcttcattttctttctctaaaatatttgcagaggaagagagagagagagagagagatcatgggaatatatggagtgatgacagggaaaaaaggaaagagtgggtttggatc	AT2G37540	TSS+41:TSS+200	5.01	3.08	4.12	4.06	4.05	3.71	6.24	5.83	4.43	3.06	4.63	4.26	5.05	4.92	5.61	6.02
411	tgcttctactgctgaagatgttactcaagccattgatgccagtcatctcactgccatcatcacctttcatttttccttttccttctgatattttcttgcaaacccaatctattactattgccaaacaaattttattttacgtttactcgtcgtgtaagac	AT2G37540	TSS+201:TSS+360	3.56	3.2	2.22	3.43	4.97	4.12	4.94	4.64	2.73	2.8	3.52	2.41	4.54	3.21	4.36	4.8
412	tgtcttatgatggttactctgtttttgtttggctcagggtccaacggttataactatttatttttgggtattttactattttcaccttatattctcaaaagttctcattatcaccccaaagaaattaattaatccgatttaacctctttaacattactag	AT3G01610	TSS-200:TSS-41	5.31	5.69	2.81	4.48	4.26	2.45	4.99	4.45	3.18	1.65	4.44	2.32	4.28	3.2	4.1	4.65
413	ggtgggcgcctccaaaatttaccctttagtataaataagttttggaaaattcagactttggttattgaaacgccatctcagctctaattcagtacgatggggaggagaggtcgcggcggcggcggtggtatgggcggaggaatcaatcgtagatatctga	AT3G01610	TSS+41:TSS+200	3.08	3	4.09	3.18	4.17	4.16	5.84	4.96	2.83	2.25	3.95	2.51	5.72	5.89	5.78	5.7
414	gtcaagttatggatacgtgcggcaaggatttatctacggcggaggacatcgttgatgatcttcgttccaggtacggcaattttgcgaggttgactcggcaagtgcttctactcaatgtcaggcaagtccttaatgttagaaacaacaagagggttaaaga	AT3G01610	TSS+201:TSS+360	3.99	3.52	3	3.4	2.31	2.23	4.47	3.61	2.76	2.95	4.11	2.84	3.22	2.37	4.57	3.8
415	gagccccgattagctgacttacgacggctttgtgtctctcatcgcttcctcattttctcttattttatattgatggtccctcactttctcttctctttaccctttttccccattcttaaagcccatcgtttaacaggcccctttttaaacatccaggccc	AT5G47680	TSS-200:TSS-41	6.23	6.07	4.46	5.77	4.04	3.82	4.81	4.34	3.02	4.29	3.47	3.52	3.31	3.67	4.01	4.23
416	tgctttctcgcggcaatggcggcggcgacgggaaatgacgacaacggctgcttcgataaaccagaatctgaaccggcaccggttaacgtttcgcctcccctgtcgaagaatgctcagaagaagcagctgaagcagcaaagatacgaagcgaagaaagctg	AT5G47680	TSS+41:TSS+200	3.44	2.34	2.99	2.7	3.12	3.23	4.7	4.19	2.41	2.09	4	2.53	5.58	4.4	6.29	5.72
417	agaagaaggcacaggagaaggagcataagagaaaagaaggagagagaaagcttaaggaatgggaagaaaccctagcgaacgcgacggaggaagagaggctgaagcttattgagtcgaggaagagtctgcggaaggagagaatggagaagagatcggagga	AT5G47680	TSS+201:TSS+360	3.81	2.57	3.91	4.46	4.61	4.04	7.44	6.71	3.93	3.42	4.97	4.2	6.42	5.71	7.41	7.75
418	aaatactagaaacatacgtctacgagttaaagtaatgggtttaggctaaaagatttggtcaagaagtatacagtagcctaattgaaggtccgtttaatggcgtatgcttctcatattagacttaagttaaggcccgtttgataagatatttaggcccatt	AT3G14290	TSS-200:TSS-41	5.9	5.83	3.1	5.86	3.91	3.09	4.8	3.97	3.1	4.38	3.92	3.37	3.97	3.49	5.71	4.8
419	tttgtttcttcgattcgtagatcaattctcagcaagtttttttgcatccatacaagttcttagttacttgaatcgtttcctatttttttcattcgatctgtaatgtttttagggtttaataacttttgtgacattgaggtttatctcagatcgaaatcga	AT3G14290	TSS+41:TSS+200	5.76	4.1	4.3	5.04	6.03	4.5	6.74	6.84	7.5	6.33	7.86	7.06	6.16	4.9	4.85	5.92
420	gaagaagatgtttctcactcaaaattgagcatttcttccttcgatttcttcagaatcgtgtatcaccgtttctgggaaaacttcgaatccaacgattatggtgcttgtattgatcaagtttttttttttttttttttttgttcttgactgagtatgacag	AT3G14290	TSS+201:TSS+360	4.89	3.94	3.51	3.88	4.78	4.34	5.77	5.37	3.89	3.36	4.09	3.93	5.46	5.35	5.01	5.72
421	ttttaaaatcgaagataatactactataaataaatgaaaaaactcaatcatataaacttttttgcatcgcttttgaattattgtagtttaaaaaattatataataaaattacaatttgagttatttttgatcttttaaaagtcattataggtcctttctc	AT3G30300	TSS-200:TSS-41	6.11	6.48	3.35	5.33	4.38	3.78	5.5	4.69	6.81	6.85	5.9	5.78	6.18	5.39	6.41	6.38
422	gtaaatcactcgtagaataagcgcgtcagagaaacaaaaaaaaaaaaaaaaagtaaattcaatgaaagcagattttcagagagagggaccaaacaacccattgtccgatcaacaccgatctacttctccagacatgttctcacacgtgtctcttctctct	AT3G30300	TSS+41:TSS+200	7.54	6.77	4.99	7.26	5.59	4.57	6.52	6.32	6.09	5.78	5.17	5.36	5.99	5.44	5.36	6.17
423	ctctctctcttccgattcaacttttcttctactctcactttagtctctgttatgtcctccattagcaaaagaaccacttcacttcacttcactttcacatcttgaagtagagatgaagggagaaggtaaagtcttcttgaagtcgcgtatgaaatggatt	AT3G30300	TSS+201:TSS+360	4.83	3.76	4.05	4.02	4.15	4.47	5.52	4.25	4.14	5.6	5.37	4.91	4.91	5.8	5.26	5.57
424	tacaataaaatcccatcattagtgttatctaaaataaaaacactaattatgacgtgatcttaaattaatttttagataaacaaaaacgaaaacagaatcacacaaatgatgacgtggcaattccctacgtgtaacaccacacacagtaacgttcctctcc	AT2G17700	TSS-200:TSS-41	5.89	5.09	2.85	4.52	2.64	2.37	4.85	4.55	4.99	3.35	4.4	3.23	5.02	3.65	5.79	4.89
425	tattttctgtttggaatcttggatctttctttctgagatcattcgtcttttgtactgattttgagagatttcatttttgtttgtttaccgatccgccgccgtggatttttgttttccgatgacgatcaaagatgagtcggagagttgcggtagcagagcc	AT2G17700	TSS+41:TSS+200	4.16	3	4.81	3.93	6.35	4.42	6.95	7.12	8.11	6.88	7.57	7.27	6.35	5.57	5.15	6.1
426	gtcgttgcttcgccgtcacaagaaaaccctagacattaccggatgaaacttgatgtctatagtgaggttttacagcgacttcaagaatctaattacgaagaagccactcttcctgatttcgaggatcaactttggctccatttcaatcgtcttcctgctt	AT2G17700	TSS+201:TSS+360	3.5	3.28	2.41	3.1	3.93	4.47	5.3	5.3	3.38	4.38	4.55	4.05	6.06	6.01	5.54	6.21
427	aagagttggagtattcattctttggttaaacatagacctaatacatagctcatatggacaatttttcgacaaaacaaaaatgatagcaaatgggctaaaatggtttcatatcgaaaagcccaaaccattaagccaaaacgacgtcgtacgatatgacagc	AT4G26000	TSS-200:TSS-41	5.62	5.97	2.94	6.06	4.32	2.98	5.04	3.86	3.77	5.35	3.69	4.13	4.99	3.26	5.59	5.18
428	gccgtcgcagattccgttgagaacaacggttccataaacctccctgagaatgaaaaccttataccggcgggattcagtgccgccgcattgcttgacgaaaactctggcgctttccctgaattgaatcagcccgatagcttagctgctgctgagactacct	AT4G26000	TSS+41:TSS+200	3.47	2.25	4.09	3.23	4.3	4.45	5.14	4.82	1.82	2.24	3.31	2.04	5.93	5.55	5.88	6.38
429	tccccgatacgaacgattccgcggaggagaggtggccaggttggcctggtgattgcgtgtttcgtatgatcgttccggtgactaaagtcggagctattattggacgcaaaggtgactttataaagaagatgtgtgaggagactcgtgctcgtatcaaagt	AT4G26000	TSS+201:TSS+360	4.91	3.43	7.61	3.86	1.86	3.7	6.42	3.35	3.51	2.64	5.88	3.47	3.43	3.79	4.53	3.96
430	gagaattcatgatttatcaatcaaaacacatatgtatgaggcccaaatattttatcttcaacattctgacccaatttaagcccacagcagactctgactcgatggttttggttagctttccggttcggtttggtttaattgattagtttcgattcgactt	AT2G31740	TSS-200:TSS-41	4.75	4.97	2.35	3.97	3.69	4.19	5.41	4.68	2.34	3.99	4.37	3.47	3.84	4.62	5.09	5.21
431	aaatccttaagtctggaaaattagggtttttgggacttgggtgtgtttccatagcagagatatggggaagaagaaaggaaacaaagcagcagcttcaacagatgattttttacaaaccctcgaagatttcaccagcaaagagaattgggacaaattcttc	AT2G31740	TSS+41:TSS+200	4.37	2.35	2.55	3.49	5.03	4.63	5.99	5.06	2.71	3.64	4.22	3.37	6.05	6.93	5.7	6.18
432	actctcagaggcaacgacgactctttcgagtggtatgctgagtggcctcagctccatgactcgcttttacctctcctccaagattcttcatcttcttcttctgattcgcttcagattctggttcctggatgtggaaactcccgccttactgagcatttgt	AT2G31740	TSS+201:TSS+360	3.85	2.59	1.77	2.15	2.77	3.73	4.88	3.64	1.3	2.36	2.99	1.74	3.76	4.15	4.4	4.61
433	atacacgattaaactaattatgaaatataaccgtaataattatatgaattataatatcatacacaataaccaaatcaaaaataacttcaaaagaagaaaaataaaaaactcctaaattgtttagttttttttttttttgactaaaataagtttgacttta	AT5G51640	TSS-200:TSS-41	8.12	6.56	4.73	7.88	5.07	3.88	5.49	5.49	5.72	3.49	5.01	5.5	3.01	NA	4.65	4.91
434	gcaaaagcttcttcgatcgtccttgtctcgttttcaattctaaagtttttctcttattgattccttttttcacctaatagagattagtaaacaaattgtaaaaatcgaaactttattgtgatttagcggaacccagttagatatgtaatccatcaatgaa	AT5G51640	TSS+41:TSS+200	4.05	4.26	2.97	3.37	4.98	4.28	6.24	5.64	4.05	2.83	4.05	3.25	6.25	5.9	5.16	6.17
435	tgattgctctgtttttttttagttttgtgcagaaaaatcatgactttggcttctccacgagtttcaaattcaaagacgactgtgttgttgtttcctcgaaaagtttcttcaattgcatttgctattggtggattaacttctttcgtcatcttcgcttctc	AT5G51640	TSS+201:TSS+360	5.79	4.23	4.78	5.47	3.18	3.41	5.12	4.11	4.91	4.16	5.43	4.2	4.15	4	4.22	4.46
436	tattattagacaacataacacaggtttattcatcaagtcttagggtttttattagcctatacaaattcgtgataagcaagaaaaacaaaaacctctgtttgactcttccccaagtttttttttaaaacctcttcttcaagtaaattttgattattatata	AT5G54100	TSS-200:TSS-41	5.85	4.88	3.21	6.69	4.25	4.73	6.2	5.3	6.01	5.62	5.26	6.91	5.84	3.89	5.91	5.68
437	gagttagttacacagctttcaacgatgaatcagctcgcgctttcaagatccggttacaccgccgccgtgaggtttctccctatgctttccgcagctgttccgaagatcttatcatctctcgccgccgcatccaccgtccgcaacttcagctctaccggaa	AT5G54100	TSS+41:TSS+200	2.35	2.24	4.77	2.46	5.8	5.12	8.31	7.05	3.34	2.69	5.18	3.34	6.14	5.09	6.93	6.25
438	gtcctctcacctttttttaagctttacgatttcgtaaatacattctgtgaaatttgaacggatttgacttcagattttgtataggaagcttacgattgatttcgttttgttttgctaccaaatcaataaaccttcgccgtcaaaatccttcacttccagg	AT5G54100	TSS+201:TSS+360	4.47	3.36	2.66	3.69	4.56	3.89	5.6	4.58	3.56	2.63	4.02	2.95	5.36	4.68	5.12	5.38
439	tcagttttcatcaaaaaaatgatgccaaagaagaagagtaaacaaaacaagacaaaaagagttaaatggagtggtccaataaaaataaaaataaagaagacaaaacaaatttgtattaaaatggttagatgtcgttgggtgccgggaagtcttcgttgga	AT5G38530	TSS-200:TSS-41	8.45	7.75	7.31	7.38	4	4.02	6.11	5.11	7.08	7.65	7.37	6.53	5.61	5.24	6.09	5.34
440	tgataaagataacaaagaaatggcctctcaattgcttttacctccaaaccaattcactaaatcagtctcacctcaagttttcattacagttcactgttgatctcttgattcttttgtcaaaactttattcttgatttgattgcttcaaagttgaatattt	AT5G38530	TSS+41:TSS+200	5.28	3.87	2.73	3.52	4.85	4.75	6.32	5.41	4.06	3.23	4.13	4.05	5.99	5.49	5.92	6.63
441	gatgtcttgtgtgttttattttgatttgatgtgattgtcaaggatttagtgacttaactctgaaaagaaaatcaaaccaagctacaagagtttcaaatggatctagcttaagagtaaaagcagctttgagatctactcacaacaaatcagtggttgagat	AT5G38530	TSS+201:TSS+360	7.04	4.64	3.58	6	5.5	4.25	6.41	7.02	5.39	3.43	4.56	4.28	6.83	6.05	5.03	6.82
442	atttatgtttacttaaacataaaaattgatttgggatcagaattgagatagaaattgataaggtactcttgaaagttctctcttttctcaattctcttcatcatatttggactcatattccaacgacatcgttttgggaatccccatgattcttgtttgc	AT1G62250	TSS-200:TSS-41	5.95	6.31	3.26	4.59	4.63	4.05	5.53	4.58	6.86	6.6	6.8	6.87	5.58	5.16	5.5	5.58
443	ttctttttgcagccattcaaaatattggtggcttcaaattcacctcttacacttgtagcttgtgcttcatccaattctttgcagcgattaaaacacacaaaaagtttgcatatgaattgctgactctgaatttctcaaaaagcctttttttgttcatatc	AT1G62250	TSS+41:TSS+200	5.56	6.61	3.47	4.15	4.57	4.46	5.56	4.95	6.6	7.04	6.97	6.78	5.62	5.37	5.5	5.98
444	ttgctttttaatctcagatgtatttaaatgatcgtaagtatctgtgaattggtccagtatgattaagagattcttgacactttccaaagatcagaggttttgattttcttcttgagctaatacaaattttctgatcgcaatattagctaatctccaaatc	AT1G62250	TSS+201:TSS+360	4.57	3.46	2.47	4.16	4.75	3.94	6.11	5.65	5.77	4.95	5.97	5.8	6.23	5.87	5.1	6.36
445	agtccaaacaaaaataaataactaatatttttgtcgctgttctattttaagaacgaggcaaaaaaagaacagaaaaaaagaagaaaacgaatcttctaagaacgtaacaactatcatcaaatcaaaacctcaaagaaccttccatggactttctctcatt	AT2G44840	TSS-200:TSS-41	6.72	6.72	4.83	6.24	4.08	4.62	5.7	4.78	4.07	4.36	3.93	2.51	5.83	NA	6.75	5.41
446	aaaatacacactctcatcaaaaaccttctcttcggttcagaagcattcaagaatccattatgagctcatctgattccgttaataacggcgttaactcacggatgtacttccgtaacccgagtttcagcaacgttatcttaaacgataactggagcgactt	AT2G44840	TSS+41:TSS+200	5.2	6.26	4.37	5.31	3.96	4.1	4.85	4.35	3.22	3.76	4.07	3.56	5.77	5.07	5.24	5.73
447	gccgttaagtgtcgacgattctcaagacatggctatttacaacactctccgtgatgccgttagctccggctggacaccctccgttcctcccgttacctctccggcggaggaaaataagcctccggcgacgaaggcgagtggctcacacgcgccgaggcag	AT2G44840	TSS+201:TSS+360	3.9	4.61	3.24	3.39	5.03	5.97	6.83	6.72	1.89	1.64	3.19	1.84	5.75	6.51	5.9	6.36
448	aatatgctttcttttcaactttagaccttcttctctcatttctcacaaagcaaatcaaaagtaaactataaattgctaatcatgcatattagtatataattaactaactaaaaaagggaatggggtggggccattggagcgagaaagtgagcaaaaaaaa	AT3G13510	TSS-200:TSS-41	6.94	4.64	2.77	3.46	5.7	4.43	6.17	5.48	5.36	5.1	3.95	4	3.95	6.75	5.6	5.74
449	attttgatatgtgtggttggatttttgttacaaggcaaaaccagacccaccttcaaacttgtccccacgaactacattatcattgttttgttcgaacttcttcttcttctcgttagggttttctttcattggctctgagctactctttattgcttaggcc	AT3G13510	TSS+41:TSS+200	4.38	8.58	2.83	3.29	3.84	3.8	4.87	4.19	6.06	8.18	6.12	5.92	3.62	3.29	3.11	3.78
450	ttagtgtgtgtgtgtgaatcttctcagcgaaagccaagttcttttctttgttggtgtttctgggtttattgcgacaatgggagctgagcattttagcctggtgaagttcaatagaggtttctttgtgtgtttatgggtgatgctctcgctatcttgcgca	AT3G13510	TSS+201:TSS+360	4.41	2.93	2.75	2.76	3.52	3.71	5	3.68	3.5	3.44	4.91	3.18	2.83	3.02	2.74	3.23
451	tcaaacgaccataattagacatcacatcatgcgaactgtgtctggtcaggcaagtcacgtgactatctccctgccttgccttgtgcgccgcagagtgcatcgtaatctcgtgatggtggtggtggcacgtgcttcccttcacacgtttaatgagcccgtc	AT2G45880	TSS-200:TSS-41	5.2	6.1	3.04	4.85	3.63	3.67	4.8	4.04	3.51	4.15	3.36	3.61	2.84	2.13	3.06	3.3
452	cgctcgagcgctacacacgcgcgaaagctcgtcttccaattcacgctgcacgctccttcacgcgcttcctccatctcacggccagatccgcctcttttcacccgccggagatccaccgtcttcttctcctctctcttggtttcgctgacggcgacagagg	AT2G45880	TSS+41:TSS+200	3.37	3.43	4.83	3.16	5.65	4.05	6.59	5.89	5.32	4.26	5.43	3.59	6.04	4.43	4.62	5.22
453	gggaaacctttgatcggaagctccatttatagggttttttagtattgctcgatgattcgcccagagggccgagaattctgaccaatttcgagaggaggcttgtgattgttgaaagaattgtgcttagtgtctcttactcacagaggtcaatgatatatgg	AT2G45880	TSS+201:TSS+360	5.71	3.91	4.32	4.12	4.03	4.01	6.12	4.73	4.19	4.17	4.22	4.23	5.61	5.85	5.49	5.95
454	gggtcgacgacatttttcctgcttcgcacaaagattttttcagacaaatttgcagagcaaatgaaccatgggagatagttggtgagactgataaaactagggttcttcttcggtttggtctgagaggaaattaatccggtttgttccggttcggttttac	AT4G33690	TSS-200:TSS-41	6.33	3.63	4.16	3.58	3.94	4.17	5.48	4.74	3.75	3.31	3.41	3.28	4.79	4.99	4.99	5.32
455	ctgctggaaaacgccgaggaatcgcacgatttcgtgaagctgctactagatatctgtatctgagtcaattcgatttcgattaatctcgaccaatagggttctccaaaaatccccttttcgattgttgtgtgtttacgtaattttgtttgttttgcttcgt	AT4G33690	TSS+41:TSS+200	4.85	4.54	3.35	3.59	4.11	3.93	5.62	4.65	4.16	3.91	4.07	3.6	4.53	4.34	4.48	4.89
456	tgatttcgttgtcgaaagaacgtagctttagtggaagttctgtgattaagaagcaatgatttagatagctgtagtggtcgaattaagttcaactccatctttgtttgatctacccagattgatttgatcacataacttgattaggcttatacttttttgt	AT4G33690	TSS+201:TSS+360	4.43	4.55	2.8	2.89	4.69	3.84	5.82	5.05	4.48	4.02	4.8	3.8	5.24	4.9	4.72	5.41
457	ccgtggcgcaatggtagcgcgtctgactccagatcagaaggttgcgtgttcgattcacgtcgggttcaaatatcccgaatcttgatccttaatttttttttcctcttgggcttactacgactacataaggaggaagcccatatatgcccaacaactaaaa	AT1G15440	TSS-200:TSS-41	6.21	5.51	4.53	6.15	4.32	3.74	6.31	4.89	2.94	4.23	3.62	3.35	5.33	3.37	5.39	5.96
458	cttctccagacgccatggagttccgtttcgagaatcttcttggcgctccttacagaggcgggaacgcagtcatcactaagaatactcagctaatttcaccggttggtaatcgtgtctccgtcaccgacctaagtaagaaccattcggtcactcttccgct	AT1G15440	TSS+41:TSS+200	4.7	2.93	3.67	2.72	2.99	4.17	5.93	4.48	2.35	2.67	4.86	2.33	4.21	4.66	5.49	4.75
459	cgaaacctctaccaacatatgtcgcctcgcttcctcacccgacggtactttcctactcgccgtcgatgaacaaaaccgatgccttttcatcaacttgcctcggcgggtagttcttcacagaattaccttcaaggataaagtcggtgccttgaagttcagc	AT1G15440	TSS+201:TSS+360	3.93	2.94	3.15	2.87	3.52	4.17	5.29	4.52	3.27	3.54	3.73	3.77	5.07	4.87	4.98	5.31
460	taatagcgttggaaatcatttccactagcttgttcaaaccaaacatctacatgttgactaaagaaatttcaaaataaacctgcaaaaaccaaattcaaagtaaacctatatgacaaaacagaagtcaattatatattaatttctctctattctataaact	AT1G26420	TSS-200:TSS-41	9.15	8.57	5.53	8.96	4.9	4.4	5.78	5.28	7.34	7.42	4.83	6.6	4.67	5.89	6.32	4.2
461	tttcggtttcagaagcagaagtaacaaaaccaaattctgaaaatttcattgaatgccttcgctatcggacaagttcggagaatccaatcaccgattccatctccattgccgataacaccaccaccttcttgtcttcttacttgtcctacacgaaaaacaa	AT1G26420	TSS+41:TSS+200	6.42	3.49	7.17	5.51	5.47	4.87	6.12	5.54	6.3	5.32	8.18	5.88	5.19	4.77	5.59	6.02
462	gaggtactcgagccctaacttcaaaaaattactagccatcgtagcggcgaaacatgtatctcatgttcaggcaacagtggtctgcgcaaagaccaatggtatacaactgcgtatccgaagcggcggtcatgacctcgaaggcctttcttacaggtcgtct	AT1G26420	TSS+201:TSS+360	3.43	2.96	2.57	2.51	2.04	3.19	4.41	3.09	2.52	2.78	4.11	2.78	4.52	4.14	4.76	4.55
463	tgggccgatgcgcgtggcccatataataataattacttgtgaattcctttaaacccaagtttaatttgttgcgcgattatcaccccatcacttttagtcatcagatttacgccccactatcgaaaacgcaagtctacaaaacttctttagctgttctctc	AT3G13290	TSS-200:TSS-41	3.7	5.42	1.88	3.65	3.63	3.44	5.43	4.31	1.77	3.71	4.31	2.59	4.99	4.27	5.25	5.12
464	gatccgccgagtcttctttttctgaaatatattcacgaaccttcacattcaaattacacttgtctattgatcgatatcgcaaaccctagattcggcgatcgtaaatcaatggcgtcttcacctggtaacactaaccctcacaatcctccgccgttcgatc	AT3G13290	TSS+41:TSS+200	4.24	3.82	4.24	4.14	5.69	4.33	6.67	6.33	2.84	2.15	3.77	2.53	6.2	5.09	5.38	6.04
465	tcggtactatcttcaaaccctcatccaacccttatcctccccctacaggtccgtttcttaacaaccagtacaatcagcaactatacgcgccgcctggtatcgccgcccaaccatctccggtgaatcaaacgcaacaggatgtgtcttcctcttcctccgc	AT3G13290	TSS+201:TSS+360	2.11	2.31	5.19	2.67	3.72	4.24	6.15	4.84	3.5	4.96	4.8	4.1	4.73	3.75	5.1	4.9
466	tttctttttttgtcataaataaatataatttgttctttagttatgcacgctggaaatagatcccactaataaaaattggacttttcaaacaaagaaaataattaaataaaatcttcctttacaaaaacaaaagaggaaaattcaaagaaaggagaactct	AT3G28180	TSS-200:TSS-41	8.94	8.55	5.87	9.02	4.62	4.22	6.34	5.54	9.34	7.09	9.11	7.89	4.76	NA	5.82	5.55
467	ttctctctctcaatcacaagtttcagttacacagctgaacccaaagtatctcacattctgatctaatcagaacactgttttgtctgtgtaacataaacaaacgatcctgtttttatggaaaatttaatgaaacagtgacgattcttctacacttctttat	AT3G28180	TSS+41:TSS+200	3.86	3.5	2.39	3.58	4.57	4.5	5.7	5.59	6	4.94	5.45	6.11	6.43	5.04	5.89	6.36
468	aatgacaaacatttcatagtaccaaaatacacaaataccttttctttattcttctcacccttctctgtttctttatcattcatggctccaaattcagtagcagtgacaatggagaagccagacaacttctctttactagagatcaacggctcagatccat	AT3G28180	TSS+201:TSS+360	4.89	2.49	3.42	2.35	5.04	4.32	5.96	6.09	3.5	3.6	3.98	3.4	6.1	4.7	4.94	6.04
469	aggcaacaatatgagtaaaattacttaagtgttaatattatatatcatcagaaacataaaaagaaagaaaaaagagacagctttaagatgtaccaactccaacattacagaaacagtagagatatctgcaaaaaaaccaacttggggcccctcgccatta	AT3G54790	TSS-200:TSS-41	3.58	4.51	1.88	2.78	4.56	4.22	5.33	4.43	3.25	3.11	3.79	2.81	6.37	NA	4.32	6.27
470	tcttctctttgtgtaagcaaagaaccaatctttagataatttaggaaactcttcattattcctcttgcaagctcgaatgatcgccgccttgttcccttgatacctcgaatccttttcttcttccagcctcagtatcacttcaatcttctccctccacctt	AT3G54790	TSS+41:TSS+200	3.29	3.19	3.31	3.1	4.71	4.09	5.85	4.99	6.89	5.57	6.85	7.1	5.8	4.73	5.95	6.02
471	cttacattcctttgttacaatctttttccaaattcgacattagctttgtactaagttagggttccttacttgtgggttttcactgttctgtcttatttctttgttgagattctttttcgatttgataggtttatcagattcagagtaactctgttgtttt	AT3G54790	TSS+201:TSS+360	4.31	3.79	2.64	2.9	4.13	3.96	5.2	4.5	5.19	5.38	5.95	5.37	3.78	3.61	3.46	3.97
472	aataccttcacgcatgcacaagtgatggaaagcaatacaaatactcagatcaacaaaatgacaactttttcagcaagcaatacaaatatacaatataaaaaatctggggtttcttggttgggcttgaatttgagaaaggcccagatccttccagatactc	AT4G15420	TSS-200:TSS-41	6.9	4.91	6.51	5.61	4	4.2	6.46	5.84	4.73	2.89	5.79	4.15	5.33	4.43	4.86	6.81
473	cctttgttttttttttctttttcttccaccaatctacagatttcgaatcatcagaaaatggatttcgagcttagatcagcgaaagagaagcttgaaagagagcagagagagaggaagcaaagagcgaaactgaaactcgaacgcgagaagaaatcaaagg	AT4G15420	TSS+41:TSS+200	4.59	3.45	4.81	2.31	4.31	3.91	7.04	5.57	5.83	4.65	7.89	5.64	5.43	4	6.43	6.75
474	aagctgcgattaagcaacgcgaagccattgaagctgctcaaagagctagaagacttgacgccatcgaagcccagattactctatctctattcttactgggtttttagaatttgacaattttgcgtttcttctgtatggtaaatgctctcctaggtttttg	AT4G15420	TSS+201:TSS+360	4.72	3.45	1.36	1.93	2.42	4.02	5.01	4.64	1.72	2.76	3	2.79	4.85	5.24	5.5	6.01
475	tcgcacgcatgtataacacttatatcagtcaaagtcattattttaatcaatggaccatttccaacttaactttaactttaatgatgccagctttgtgtcacaccacttactaataaacgtagaaatatatccaaaaatgaactaaaacactactctggaa	AT2G07680	TSS-200:TSS-41	5	6.62	5.41	6.77	3.85	3.07	5.23	4.69	1.67	1.21	3.32	2.08	4.29	3.01	5.66	4.11
476	tctcactaatttcaagtacactatttctttactttctctatggtttgttgatgatgaaaaatttatcaatctttgtcttttctctatatggatgcaaacctgaaacgtttaggcgactccttccttgaacttcatgggtttataggagtttgcgtatgta	AT2G07680	TSS+41:TSS+200	4	3.23	2.99	3.19	3.7	3.37	5.42	4.29	4.22	3.59	4.64	3.76	5.2	4.4	4.68	5.7
477	tatagatacatgaatgctcaattttggattgttgttccttaagaatgatagttttagggtttggagcaaatgtagttactcttcttctgattctgattctcaccataacgagaagaaatggtagatgtaacagaaagagtaagcctaattttctactttg	AT2G07680	TSS+201:TSS+360	5.08	3.38	2	3	4.27	3.43	5.4	3.93	4.19	2.28	4.55	3.65	4.85	4.76	4.78	5.48
478	ccggatttagtttcgtttatgggcaaataatcaaattcgggtttaatcttccaaaccgttgtttccttttatattacatcatttccttttccttttttattattgggccgaagtagtttatattattaatgggctttaaacaagcccatattcaataatt	AT3G27280	TSS-200:TSS-41	5.8	5.63	3.2	6.03	4.48	3.4	5.27	4.98	4.06	3.19	4.16	3.94	3.75	3.06	5.3	4.57
479	aattctctccttcgaagcttttttcttgtgaggtcagaaaagaaaatgggaagtcaacaagtagcgatttcgtttctgacgaacttggcgaaggcggcgtttgggttaggtgtggcggcgacggcactaaactcgtcgctctacactgttgatggtggcg	AT3G27280	TSS+41:TSS+200	3.26	2.43	5.87	2.96	4.04	4.35	5.94	4.68	4.43	3.17	6.2	3.6	4.82	5.26	4.72	5.16
480	agagagctgttttgttcgatcgattcaggggagtgttggatcagaccgtcggcgaagggactcatttcttgatcccgtatctccagacgccgcacatatacgatattcgtacgaaacctcacactttctcctccaaatctggtactaaggatcttcagat	AT3G27280	TSS+201:TSS+360	4.9	3.23	3.86	3.96	2.53	2.38	5.35	4.64	5.01	3.72	4.94	4.38	3.95	2.9	5.38	4.22
481	gtgtcaggtgcttcctaacattttcttcgttatggcgcatctttttaattgcaatttggtaaggttaaatacataaatctatgtttgaatcacgctaaaatgattattactatgaatacttcgccgttactaagttgctaaattctcgcatcttctataa	AT5G16200	TSS-200:TSS-41	4.48	3.46	2.42	4.15	4.02	3.85	5.75	4.99	3.5	2.86	3.99	3.01	4.97	3.29	5.18	4.87
482	ttgaatctcacgatgtcactctcccgtctacacaaattcaagctcttcgcggcacatcgtagcttggaagcgtccaccgcggggagtcccacgatgagtccaacgaagagccctgtattcaatctccgacgacgcaaaaccctgcggatgttgttcgata	AT5G16200	TSS+41:TSS+200	2.3	2.29	2.11	2.02	3	2.91	4.93	3.95	3.15	3.63	4.48	3.22	4.33	3.19	4.69	4.91
483	agagctccgatagtcgcagacggaatctccgtcagatccttgaggaatctccggaatcagatggaaattccgggaataagaagaggggaaaccaccgtgctactaggcgtaaattgagagagctcttggtcacatcgccgtcgccgccgtacaaaggcag	AT5G16200	TSS+201:TSS+360	2.87	2.64	3.67	3.09	4.03	4.75	5.82	5.98	4.41	4.22	4.19	4.46	5.74	6.85	5.66	6.79
484	ctgattgttagttggtcatttgtccttttcccccataatttatttcaacaagtccttttcaacttcttaaaacatctagaatcagaaaactattcattgaaattcatacagagaatatcagttatcacttatcagctactaaatatcataggaaacacag	AT5G67290	TSS-200:TSS-41	5.58	7.73	4	3.42	3.92	3.95	5.72	3.27	3.53	6.57	5.62	3.17	3.63	3.35	5.47	4.48
485	tttctaactaacgtgtggactcggtgagtcatcatctatctcatctcggtgatggcggtgatctcatcgttattattccctccggtgttaacccgacgaacaatcacgatctgctccaactcatcgaaatcaatggcggctaaaaaacaaatcggtgaag	AT5G67290	TSS+41:TSS+200	4.75	3.08	5	4.57	4.61	4.56	6.93	6.37	4.46	3.53	5.2	3.86	5.01	4.84	5.38	5.72
486	aaacctcgaagcgggtctttgtatgcggcggtggagtaatcggcgtctgtactgcttatttcctcgccaagaaaggaatcgccgtcactctcgtcgagaaatcagccgtcgcgtgcgctgcttccggtaaagccggtggatttctcgctttcgattggtg	AT5G67290	TSS+201:TSS+360	2.96	3.45	6.82	3.36	2.88	2.72	5.07	3.44	3.62	3.58	4.13	3.6	3.25	3.73	4.88	3.71
487	aaacgagctaataataataatttctacaaagtgatcggacaaaagaataaagtccaatgaggatgagacacatcagattatttaacataacacgtcagcaaattaagggatcgaagaaaatggtttagcttgacacaaccgccaaagcaaaaaggctgaa	AT1G77220	TSS-200:TSS-41	7.09	6.03	3.63	5.64	4.89	3.37	5.82	5	4.77	2.83	3.66	3.46	5.76	3.65	5.67	5.64
488	aaaagataatctctggctcgatttttgttggagtccttgattcgagcaagtttaaagactcgagggttttcttctggataacgtaattagatactcagtgcaatttctctctttttcttctgttttatgggtgttggtgatttagggttttgcaaaatcg	AT1G77220	TSS+41:TSS+200	4.67	3.79	2.78	3.6	4.19	3.94	5.5	4.65	4.61	5.07	5.44	4.97	4.85	5.33	4.37	5.19
489	ttttgtttgctgggtgattaagcttgggtgatttagaaagacgaattagatcaaggaacttatttcttgttatgagtcaatttgggttttaaagattcaatttttgatcagaatataatctaattgttgtgtgttgttactcgtaatggttttctgaaag	AT1G77220	TSS+201:TSS+360	4.71	4.03	3.04	3.27	4.43	4.13	5.91	5.39	6.57	5.76	6.83	5.9	5.83	5.2	4.82	6.02
490	aatatctgatatgtgggccatcggcccacacgatattaactctattttttaagggaggaagcccattaaggtagcttgctacctgggtttccgcgagtcgcccatgcgttgcactactgcacgggcttggctcaacccgccaatcgaatagtaaaatgat	AT2G20410	TSS-200:TSS-41	4.26	6.24	3.19	4.15	4.65	3.42	5.13	4.81	4.26	6.58	6.53	4.81	5.13	4.02	5.45	5.87
491	cctacgtcttctcgacagaggacaaactcaaattcgtagaaaaattcgattttggaattgttcatattctaggtttgagcttaattggatatatccttggtgattggttgatttggattcgatgtttaagtataggttttgatatttggattttggaaga	AT2G20410	TSS+41:TSS+200	4.89	4.12	3.28	3.45	3.87	3.92	5.68	4.14	5.5	4.59	5.41	4.81	5.1	5.25	4.94	5.32
492	aaaagagtgatgagtcgtgggaattacaagaacccgtgcttgaccatgcatcagccatgggcatcacttctcgtccatggtatcaaacgcatcgaaggcagatcctggccttccccaattcgaaaaaaaccctaattttgaactcagggattcgactgag	AT2G20410	TSS+201:TSS+360	4.49	3.22	3.62	3.23	4.26	4.4	6.26	5.36	2.46	2.98	4.62	2.15	5.86	6.64	6.23	6.21
493	tccttttcaattggggagaaacttttttccttatcaaattgtgacattttgggtgggttacaaattattgtaaggctttaaatgggtaaagttcataaataagttataaagaagggcttttaataaaaatacttaaatttgggcaaagaagcaattttta	AT2G35530	TSS-200:TSS-41	7.41	7.13	4.54	5.93	4.41	4.09	5.98	4.62	6.75	6.01	5.99	5.16	4.76	4.65	5.41	6
494	gagacattgattctcttaaatttctgcaaaattaagctcagagattcacaccgcatctgaaattgtgctcagaggggttccaaatattaccagtcgtttttctgttcacatctctccaagtttgtatctttggggttagattttagcgtttctcttctga	AT2G35530	TSS+41:TSS+200	5.65	3.5	3.07	4.25	4.46	4.32	5.44	4.82	3.95	3.96	3.75	4.17	5.04	5.05	4.84	5.03
495	attcgattgagttttctagggcttttcgagggtttctatatatacttctcggttttgtgttattgtgtttctccggtccgacattgttatttacctgtttctgcatcttgagaaaaagactagacctttaagctgttgttggattatcaatatatatata	AT2G35530	TSS+201:TSS+360	3.41	3.27	1.96	2.78	4.67	4.81	5.81	5.13	4.16	4.02	4.7	4.32	5.83	5.56	5.44	6.03
496	tagatagacaagattttgagctcggcccatttatcaaaaagcccaaataagaagacacacacacgtaaagaaatcagtgagacaaggtcaaagcttctttattgtctcgggaaaaacaacaaggaattaaacaaatattaaaaaaactgggaacaaaaaa	AT3G11730	TSS-200:TSS-41	4.21	5.38	2.39	4.4	3.54	4.77	5.85	5.32	2.99	4.2	4.4	2.58	NA	NA	NA	NA
497	tttcttatattatagagaaaaagagctttttcccggaaagttgttctcatcttggaaaatcaaatctcggaaacgcagtcttcagctaaatcatgagcaacgagagtgtttctctcctccttgagagccattctttcgttttcgattttactcacaccga	AT3G11730	TSS+41:TSS+200	3.69	2.71	2.78	3.54	4.01	4.49	5.76	4.98	5.92	5.5	6.7	5.85	5.96	5.91	5.4	6.29
498	tttcgattttttgttgttgcgattatctgttcaagcttttgttgatcggtgactcctctgttggaaaatcgtgtcttcttctccgattcgagtttgacttgattttgattcttaattgattccgtcgtcgagaattagctcgtgttaggtttcttctttt	AT3G11730	TSS+201:TSS+360	5.34	3.7	4.67	3.75	4.85	4.08	6.29	5.74	7.3	6.65	7.56	7.01	4.42	4.55	3.93	4.69
499	gctgatcaccatgagacttgcttttatatttgatttcaataaaagagatttcagatttctttttggagttaaaaccaaactaaaatcaaattacattcggtttggttgataagaattaaaactgaatgcaaaggcaatgccttgagagttgacaaacgca	AT1G09910	TSS-200:TSS-41	6.06	3.96	2.76	3.32	4.44	3.62	5.31	4.9	4.03	2.54	3.03	2.82	6.02	4.72	4.5	6.41
500	ctctctctctctctctgggcttcggtggtgatcacttgggtcgaatactgatgaagaaactggctgatcggctccttcatcgttttactaatcatgaaaccgctttaaacgccggccaccaatttctcgtctacccttctcttctcatggtttcttcatc	AT1G09910	TSS+41:TSS+200	4.58	2.72	3.55	3.21	3.97	4.18	6.06	5.97	4.75	4.03	5.97	4.79	5.31	4.31	4.58	5.61
501	ctcttgaatttctctcacttgagaatggtttttaggctgctcaacgaaattgtgacagcaaagtttgtatttttagcccggattagtaaataagcttaaatttgttgtttacttcattttttatgacactgtaaactgtttttctttccttgtttcatca	AT1G09910	TSS+201:TSS+360	4.31	4.56	2.71	3.65	4.43	3.91	5.13	4.38	5.12	4.33	5.9	4.8	4.36	4.11	3.63	4.62
502	agtgttctactttggcgacaacaaaaaaatgtttcttggaacttggaagaacttcaataaaacggcatggagttttgacttccaagttagaaacggagtgtacctcaagaaaagggatctaagcgtaaataactaaaactaagaaccctaaaagaaaata	AT5G58740	TSS-200:TSS-41	6	5.44	4.89	6	4.29	5.44	7.21	5.26	4.4	4.6	4.87	3.26	NA	6.75	7.19	6.32
503	tcaacggtgatcgatttcgccgggaacggagaagaaaaccctagatatggcggagaagcttgcgccagagaagagacacgatttcattcacaatctcgctttctctatcccctcgctctatttctctaatttcagctgattccatttcacgagatttggt	AT5G58740	TSS+41:TSS+200	3.17	2.94	3.45	3.31	2.51	4.5	5.96	4.78	3	3.2	4.27	2.9	4.55	6.89	6.75	5.87
504	ttgaatgttcttcgatttccgatggttagtcaaaaggtatttgagtgggatcaaaccctggaagaagtgaacatgtacataactttgccgccaaatgttcatccaaagtcattccactgcaaaatccagtcgaaacatatcgaagttggcatcaaaggca	AT5G58740	TSS+201:TSS+360	4.35	2.39	3.12	3.18	3.31	2.7	5.86	4.59	4.42	3.66	5.94	4.32	4	2.95	5.23	4.48
505	aaagatttcatgatttttataaactccaaatcacatagatttgattttttttttttctatttttgagaaacaaatgtgacacaattaatactagtggattaaatttctaaattatggtcaaatcctttatcaatgtaataaaattttaaaggaaaccaaa	AT5G11730	TSS-200:TSS-41	5.67	6.13	2.81	4.71	5.01	4.9	5.96	5.81	5.93	5.36	5.87	5.33	6.21	4.52	6.95	6.15
506	ctaacgcaaaatccgtttcgtcgtcttcctcgctttacttttcaatctcctccttctccattaatcatctctttctctctctcacggattcgtaagttaatctcagtgcttctccgtcatcttcgcattattggttcttcctttttccctgtaagctcga	AT5G11730	TSS+41:TSS+200	3.24	3.55	3.62	3.06	3.69	4.03	5.51	4.79	4.62	3.75	4.56	4.46	3.59	2.69	3.66	3.77
507	cacgtggattattcctctgctttttttgttttcccttttcgtgaagattcgtttcctgtatctccgtgaagacttgatggagttagtttcttaaagtagctccttcttagatccgagtttcgatttgcttcactggtgaagaattagtgattgattcaac	AT5G11730	TSS+201:TSS+360	5.14	3.27	4.05	3.89	4.85	3.82	6.42	5.62	4.15	2.8	4.29	3.55	4.41	3.56	4.01	4.74
508	cacttcgactactgtatcatcctctgcaccaaggttcaccataatccaaccaataactcaccgccagctgtcctattagtaaaagagccaatctagtcccttaagcccatgtttagggcccaatatatatgggcttcgactagatccgacccggggaaat	AT1G76400	TSS-200:TSS-41	5.97	6.58	4.49	6.23	4.22	2.76	5.11	4.06	2.86	4.12	3.83	2.96	4.7	3.92	5.22	4.81
509	gaagcaatcaagtgtcgtcgatctgttacttcttctcctggcgatcgctcttcttgcgacgccggcgttctccgatctggttttatccaaagtcgaacgtcagtctctcaatctctcaccacataatatcttcgatctggttttggattcatgaggttcc	AT1G76400	TSS+41:TSS+200	6.25	2.7	5.28	5.14	5.42	4.65	7.63	8.21	5.57	3.86	5.26	4.92	5.56	5.45	6.43	6.68
510	tgaatcaagtcccacaatttgcatttgttgatctgtgctttaacacttcgaaatcagttcaaaagatataacctttatatggaattcttataatctcgttagaattgaaatcattttcgagagtcttttagcttcatttcatgctttattcatcaaagtt	AT1G76400	TSS+201:TSS+360	4.01	3.09	2.19	2.8	4.15	4.23	5.58	5.01	3.2	2.32	4	2.87	5.71	4.64	5.27	5.8
511	gcatcaaaaataacatttttttgttgttgttgccaatatatcagcatttaaaaaaaaaataaccattcgcaagtatagaaataataaagtctcagtaaaagtgaatgcaactacaagtctctgggatggcaaaattgttagcaataattctgtgtttgta	AT3G54950	TSS-200:TSS-41	4.43	4.69	2.55	3.02	3.83	4.08	5.34	4.73	2.51	2.65	3.08	2.75	6.04	5.04	5.89	6.25
512	tgggtttggtggggaggttttaagtcaagcgtgcgatatatatatcatcaaaacagacatcctctgttcttgcctcttcttcttcttcttcttcttcatcttcttctatatattggtgtttcatttgttctgctttaaaagtacacaaagattcatcttt	AT3G54950	TSS+41:TSS+200	3.86	3.54	4.08	4.36	4.54	4.05	5.76	5.3	5.74	5.05	5.66	6.29	4.81	4.14	4.93	5.08
513	tttcggtcctctgattgggcaaaagactagctcggtcgtgttttgaacaagagatacatgttttgaaaaattcctcgcaaaagaagagaaagaaagactcaaacttttgtttgaatttgataccattttttatatatataccaaaagtccaagactggtt	AT3G54950	TSS+201:TSS+360	6.96	6.89	4.8	5.91	4.46	4.17	5.96	4.43	7.2	6.89	5.43	6.25	6.51	5.05	5.75	6.04
514	aacttttgggtagtaatttgattttcaaaaagtttagaaatgcattaaagtgtaaaaaacgaaaaacaaaaacccccaagataaatagttttttgtttggggggtaaaaatgataaatagtttgggatgtggatgacgtcaacattgatcagttacgaga	AT3G17940	TSS-200:TSS-41	6.86	6.54	3.23	6.28	4.33	3.03	5.44	4.67	5.4	4.63	4.11	4.85	5.8	4.2	4.05	5
515	caatcacttcgcttctaatcttaaagcctttaatttagtcttcgagccctctaatggcggatcagagcaaaaacactccagagatcttcgagctcaacaatggcaccatgcaggtcaagatctcaaactacggcaccaccatcacctctttgtctgttcc	AT3G17940	TSS+41:TSS+200	4.85	2.46	4	2.84	4.88	4.2	6.37	6.12	2.98	1.89	5.08	3.38	6.19	4.84	6.38	6.14
516	cgacaagaatgttctcttcttcctcctttcaatgatgatctctgttttgtctccaaatcctaatcctctgattatcgtctttgtttttcttatttgggaaactgggggatgtagttctcggattcgactcggtggatccatatgatttctctcgaattca	AT3G17940	TSS+201:TSS+360	4.18	2.66	3.9	3.51	5.03	4.38	6.44	6.02	3.09	2.98	3.87	3.25	5.11	4.64	4.89	5.45
517	ttatcaaaacaaaaacaaaaacagatttttttttgtcaactaccagtgaagattagtcttacgtgtcaagaaaccggataaaaatatataacgtatttgggcaatcagctaagatattaactaacgcggagttcattattaaaatggagtaatgatgttt	AT1G62570	TSS-200:TSS-41	4.87	4.82	2.53	5.74	4.02	3.43	5.39	4.64	4.17	3.13	4.53	4.39	5.18	4.22	5.65	5.4
518	aacacaaacatagcattcaaaactttgaaaaatggcaccagctcctagtccaatcaattctcaacacgtggcggtgatcggagccggagcagccggtttagtagcagccagagagcttcgtcgtgaaggtcacaccgtcgttgtccttgaccgagagaaa	AT1G62570	TSS+41:TSS+200	4.83	4.27	5.34	6.77	5.06	4.68	5.56	5.72	3.01	2.26	3.94	4.54	6.29	5.91	5.59	6.28
519	caagtaggtggtctttgggtttacacacctgaaaccgagtccgacgagcttggtcttgacccgacccgacccatagtccactcgagcgtctacaagtctctccgaaccaatctccctagagaatgtatgggttacaaggatttccctttcgtgccacgtg	AT1G62570	TSS+201:TSS+360	4.59	5.11	1.17	3.82	2.78	2.33	3.05	3.64	3.58	2.72	3.07	2.72	3.34	1.97	4.04	3.88
520	ctctctctctctctctctctctctctctctctttcctcgtcctctctgcaaacagagatttggggttttttgatcgaaagacaacacaatgataggaacaatggcattcggatgtaataagattttggtatataagattaattgcatacaggtccctata	AT3G03330	TSS-200:TSS-41	NA	3.63	4	4.95	4.43	3.69	5.5	5.09	NA	NA	NA	NA	5.43	4.52	4.7	5.67
521	tggttgcttcaatccgagaaaatgctgactctactcttcttctctctcggagcgcttcttcttatcgttctgctcttcaaatttgcattcgccgaataactctgacgatttctaatgcaatgtttaacttcttttatgtataaaaggattgatctttgct	AT3G03330	TSS+41:TSS+200	4.02	2.84	4.85	3.16	3.85	3.59	5.55	4.89	2.93	3.01	4.36	3.29	5.47	3.92	5.23	5.79
522	ttgtggagattttaccttgatttcgaagaagcatgtgaagcgtgaggccatacaaggcactggattgatagaggaaaaaatggaatttagtgggattgatttgagttttcgattatttcaatctctgagcattaattcagatttcttggttttgctgtcg	AT3G03330	TSS+201:TSS+360	4.6	4.06	2.86	3.39	3.58	3.76	5.33	4.49	3.87	3.94	4.47	3.75	5.18	5.07	5.19	5.44
523	aacagatgtttgctagacttacaaatttaagtttattcgatttgtttggtttgttataggatttaatcgagataaaaggaaaaaagatttaaaccgtttggtttagtatgataattcattaatttggttcaactttggattgattttggttcggtttggt	AT5G65760	TSS-200:TSS-41	5.61	4.39	3.08	4.18	3.94	3.47	5.17	4.17	4.28	2.98	4.44	3.75	4.18	4.93	4.77	5.39
524	cgagccatttttgcttgcttctgatcttcactttcttcactctagtgtttccgtcaaacggatcttcactgtcttcttccaagcttttacctcgtttccctcgctacactttccagaaccgagaagccagaatccagcagttccggggagatcgaaacga	AT5G65760	TSS+41:TSS+200	3.28	2.63	4.1	4.16	5.72	5	7.12	6.9	4.83	3.44	4.56	4.74	6.2	5.01	5.3	6.37
525	gtatcgatacgagactaagttcttctcacagcagctggaccacttcagcttcgccgatcttcccaaattctctcaacgctacctcatcaattccgatcactggcttggtgcttctgcgcttggacctatcttcctttactgcggcaacgaaggtgatatt	AT5G65760	TSS+201:TSS+360	3.84	3.26	3.19	3.37	3.67	3.02	5.76	4.78	4.61	3.58	4.48	4.58	4.29	2.99	5.5	4.36
526	attttgtgggcttaatagacatatatttgtaaagtgaggatccaatttcgaaaattttaggtatcctattttccacagcgtgatagcgacaatgctaggccacatgtcattatttccttggtccatcttctgaccattaatacaaattaacaaaattaca	AT3G47290	TSS-200:TSS-41	7.6	9.05	5.4	8.12	4.81	3.83	5.97	5.31	5.53	6.7	5.82	5.63	4.48	3.47	5.64	4.83
527	gaaacaaaagtttcctccacttgttgtttcaacaaaacaaaatcctcccctttcatatgttagttacgaggcgatgggaatcgcatccggcgaactcgccggacctcatcttacagttttttgggaatgaattccacggctacggtgacgatatgcctga	AT3G47290	TSS+41:TSS+200	3.35	2.51	3.23	2.26	4.32	4.53	5.93	5.08	2.58	2.68	4.13	2.87	5.93	5.46	5.8	6.05
528	gacattgcggaggttgacggagttgctgggttatgagaaggaagaagacggcgccggaatgaatgcagccaagaaaatcgcggcggaattgaatcgccgaaaagatgatataccggctttcagacgcttgcggtgtctcgagcttgatcagttgaacgag	AT3G47290	TSS+201:TSS+360	3.65	2.66	7.39	4.61	3.14	3.52	6.1	4.63	2.21	1.99	5.23	3.13	5.59	4.63	6.44	5.77
529	gtaaaaacatcattattgattacataatataaatcatgaaaaggacaaaagattagtggaagaattaaatactcgtatagttgttaagacattaaaagtatttaattaagcaaaatagtactagaaaagagacaaacttgctttaggcaaaagaaaaaat	AT4G26060	TSS-200:TSS-41	5.67	6.18	2.7	0.22	4.91	4.72	6.44	6.28	4.55	3.89	3.87	3.64	6.35	5.98	6.41	6.42
530	gacgaagcacgacgactctctcgcttccagatttcttgatccgatatttatattccctctgcccttgaaatcaaatctcttctcgaatttgtgctctagaaattataatcagttattcatctccatcggtttccttttacttcccggagcagtctccggt	AT4G26060	TSS+41:TSS+200	3.09	3.04	3.72	2.19	5.24	4.64	6.26	5.73	3.67	3.18	3.21	3.77	5.4	5.19	4.84	5.83
531	tcgtgtggatttcattcttccgatgaatttgaagtcctattgtctcatatatgttctttttccaaatagagaagataatctgattcagactttttcatgcttctgttacgctgatttcaatttcttgttggtttgattgctgctacggttttagctgaaa	AT4G26060	TSS+201:TSS+360	4.56	3.38	3.18	2.76	4.05	4.22	5.92	5.04	4.09	3.51	4.12	4.16	4.86	4.47	4.95	5.16
532	ttggtatttttttgcatcatatgttgtattgggcttgcaattaccgaataacgtaaattccaagcccaatacaacttatgatgcagtattctgaataaatattttcttttattgatttattttttacttatatatagattttcgtttcccaatatggttt	AT1G65520	TSS-200:TSS-41	6.04	6.33	3.68	5.69	4.5	3.42	5.27	3.83	6.19	7.41	7.55	6.52	4.61	3.65	5.67	4.55
533	tgacgatttcttttactactagccaaatcatttaataatcagtcacaaagaggaagagaaatgtgttcattagagaaacgtgatcgtcttttcatactaaaactcaccggcgacggcgaacaccgtctaaacccaaccttactcgactctctccgctcca	AT1G65520	TSS+41:TSS+200	3.83	2.64	5.44	3.21	4.55	4.34	6.34	5.97	3.58	3.06	5.05	2.97	5.99	4.87	6.09	6.15
534	ccatcaaccaaatccgatcagatccatcattttcacaatcagtactcatcacaacatcagatggtaaattcttctccaacggctacgatctcgctttagccgagtcaaatccttctctctctgttgtaatggacgcaaaacttagatccttagtcgccga	AT1G65520	TSS+201:TSS+360	5.62	4.26	4.12	5.23	6.57	4.72	6.91	7.72	4.69	3.22	3.88	4.1	7.17	4.73	5.53	6.9
535	catctaatttgtaaattaataattcctcaatttgcacccaaaaaaagaattccttaaccacgaaaaaaataaaaaaacaaaattacaatttaagggggaaagttatatgaaattgcaaatataaccaccaaacaaacaatcgactatcgaggttaccctt	AT1G50300	TSS-200:TSS-41	5.72	6.87	3.45	5.52	5.34	4.23	5.75	5.18	4.77	5.24	5.11	4.23	4.76	NA	5.82	5.7
536	ctccttcgccgctgaatcctcatcgcagatttctatctatctcgctcttctatgtttccctatctcgttggtcagatttcgaatcttctttttgttctcatggtttttgagctcaaaactttggggtttcaatgtctcgatgttatttcttagcgaggtt	AT1G50300	TSS+41:TSS+200	4.24	3.18	3.74	2.99	4.17	4.17	5.66	4.75	3.86	4.06	4.41	4.29	4.29	4.02	3.96	4.42
537	tcaatgttggctaagtgaagttttggtattgtcatttaattcttggcggctttctttttgatgaaattggattacgatggctggatatcctactaatggatcagtctacgtttcaaatctccccttaggaactgacgagaatatgttggctgactatttt	AT1G50300	TSS+201:TSS+360	5.67	3.97	2.97	5.05	4.08	3.59	5.57	4.76	4.24	3.41	5.02	3.99	4.75	3.65	4.53	4.92
538	cccttcaaatgtaacccttggcttagatttatttttgtcaattactataaacttactgtaaattacatacaaccttaaaatctccaaaatgaaactattgaccaaaaaaaaaaaaaaaaaattttaataaacctgaaaattaagtaagaaaacgtgtatg	AT1G66180	TSS-200:TSS-41	6.96	5.64	2.78	4.79	4.88	4.38	5.2	6.04	5.5	1.9	5.25	4.1	5.76	NA	NA	5.96
539	ccattccaaaaccactcttcttcttcttcttcctcaactatgtgtctctctcaacctcactctctcttcacctcccactcacatctctccctatctccaccaccacaaactctcaccgcttcaccacctccctcctctcccggaaaaacccatctccgtc	AT1G66180	TSS+41:TSS+200	2.17	2.18	3.68	1.72	4.71	4.79	5.34	5.12	2.75	3.33	4.21	3.22	4.89	3.45	4.72	5.17
540	tatttggttgttttcctacaaaaaaataatgtatcccaaaaacaaaaaaatcaccaactgaaattgtatagtttgcacgaggaatgaaatctgacacaaaatgcgcagaaaaattgaggacactaattgtaatttgtggtttaggagataaacatgatta	AT4G24630	TSS-200:TSS-41	5	3.78	2.18	3.37	3.93	3.97	5.55	4.92	5.28	1.69	5.82	4	4.44	5.07	NA	4.64
541	ttcgctcgttcgtcttcgtcgcccattgaaggaggtcagaccagaagtcgcacgcgagccttataattgtgtaatccttagggttttgctcgcgatttctggtactattaggtttccgtcgatttcttcgtcgggataaaaaccctcttcttcgccggag	AT4G24630	TSS+41:TSS+200	2.12	2.97	3.15	2.37	4.19	4.27	5.41	4.87	4.59	5.31	4.9	4.99	4.4	5.05	4.02	4.95
542	ggagaacacggcgagaattacacagctatccttcgaattccgtcgctggttagcttaggactttctgattctgtcgctttaatcttcttctctccatgacacaacgggtattccaagtctggaaaggaagcaagtccttttttcatcgaatgattgagcc	AT4G24630	TSS+201:TSS+360	3.88	2.86	4.04	2.38	4.15	4.14	5.77	4.66	1.91	2.44	3.81	2.06	4.5	4.48	4.36	5.02
543	ttttcaacaacttaatatttccaaaagaagaaatgatgaaacacatgagaaagttgtgtgaatatactcaatctggtgaatgagcagtttcaaacatcatgctgtttctgtatcttaaattaaacaatcttgctgttttgaattttgaagatgttggtca	AT1G14810	TSS-200:TSS-41	6.25	2.92	2.5	3.59	4.06	3.95	5.17	4.66	6.03	4.32	5.5	4.98	5.3	5.01	5.49	5.93
544	cttcttcctcacggcggcgacaatggcgacgttcactcatcaaaccccacaaacccatttcctctctcgccttcctctcagagctaaacctagacacttctccgcaagagtcaaaatgtctctccaagaatctgcgccttcactcgccgtcgttggcgtt	AT1G14810	TSS+41:TSS+200	3.17	2.29	3.05	2.11	4.41	4.63	5.16	4.89	4.18	4.13	5.33	4.27	5.77	6.09	5.68	5.79
545	accggagccgtcggacaagaattcctctccgtcttatccgatcgagacttcccttatagctccatcaagatgcttgcatcgaaacgctccgcagggaagcgtgttgccttcgatggccatgaatacacggtggaggagctcacggcggatagcttcaacg	AT1G14810	TSS+201:TSS+360	2.79	2.53	7.06	3.17	4.17	4.38	6.59	5.95	1.86	1.55	5.97	1.82	5.39	5.66	6.37	6.16
546	gcaagataattttatttgtagtacgcttcttacatgggcttaagggccgataactatttttattcaaggcccaatatagatcgttctcgctcatcgcaaaattaacctactaaaccggaattcggttcggttgtggtattgtttagccggtttggttcca	AT3G06610	TSS-200:TSS-41	5.57	5.63	3.39	4.31	3.21	3.23	5.15	4.3	2.07	4.16	3.26	2.68	3.23	2.58	4.62	4.52
547	ggaaattttcttcaccgaaactgaaagaagtcgaaagagagaagagaagaaattgaagcaatggagggagcagaggaagctggggctgagatagcggttgattcaaaggacttgcagcaacaaagcaaagctttcgacaagctcaccgatcgtgtcgagg	AT3G06610	TSS+41:TSS+200	3.99	2.46	3.52	2.61	3.36	3.95	6.28	4.58	3.59	3.54	5.29	3.72	6.23	6.5	6.12	6.83
548	atcgccagctcgattcctctcgtgttcaattgtaactctttcgtgtcctgatttctgaaaatattaggaattccgaaatttttttagctcgattagtaaattgaaaagtcggtatcgtgtttgctatggcttcgattgctgcttctagggaggctgatct	AT3G06610	TSS+201:TSS+360	4.9	3.17	7.8	4.91	5.36	4.23	6.4	5.46	3.16	2.69	3.59	2.84	5.64	4.86	4.99	5.74
549	gcgaacttgggttgccaattttcgcgcgctttcttaggttgccaatctctctaatccatcactgtcactgaacaacaaagtgacgaagccatcggttcggagcggttattatgggccgggtctttataaatgggccggtattttttaaatgggcctaaag	AT4G25550	TSS-200:TSS-41	6.04	6.13	3.25	6.2	3.48	2.21	4.11	3.6	2.75	4.26	3.39	3.05	3.47	3.18	4.31	3.44
550	cgtccgtccccaccgctgagtgatagatcgaaacagagaaacacacacggcgaagaagatttcaccatattttgtctaagtggattctgttgagagagagagatggctatgtctcaggtggtgaacacgtacccgctttcgaactacagcttcggaacta	AT4G25550	TSS+41:TSS+200	3.91	3.08	3.5	3.93	4.01	4.27	5.86	5.6	2.48	1.76	2.3	2.29	4.97	4.61	5.08	5.71
551	aggaacccaagctggaaaaggacacctccgtcgccgaccggctcgctcgtatgaaaatccgattcctctttccttctttctcttttttgttttcttcttatagctactgctggagaagatgcctgagaattgaaaaccctagaaatctccaggcttttac	AT4G25550	TSS+201:TSS+360	4.52	2.95	7.49	3.28	4.54	4.71	6.58	5.08	3.02	3.01	4.59	2.86	6.15	6.72	6.32	6.56
552	aaccaaaatcaattaacgagaataaaaaggaattaacgaataaaaagtggtagaaagctcatgtttcaagagaaggttttgattcatcaaccaagttgcaccaactccatatatattaccaaaaccaaaataaatttacatatttggaaagaacataaat	AT5G07830	TSS-200:TSS-41	4.54	4.53	2.54	3.49	4.65	4.79	6.48	5.51	3.12	2.89	3.22	2.72	5.76	NA	NA	7.28
553	cagattctgatgtaagtattatcaaagctcaagaacaatcacatcatcagaatctaacttatatatcaaaggtccagaattttctccattgaagctggattctaagttcttacttctttatctcaatctgatgattccatatcgaaagtcttactttttc	AT5G07830	TSS+41:TSS+200	4.65	2.84	2.85	3.04	4.44	4.59	5.77	5.13	4.5	3.87	4.73	4.63	6.17	5.86	6.1	6.33
554	acttcaatttcaatctgatgattctaagatctttgattcgaggtcgatctctgatagttactacatgtttctgggtttatttatttttaatccatatagtaattaaaaactcttatgaggtttaattatggttacttgagaatttgcaatcgtcatcttt	AT5G07830	TSS+201:TSS+360	5.92	5.93	3.67	4.5	4.79	3.8	5.89	5.63	4.59	3.87	4.76	3.69	6.07	5.23	4.56	6.21
555	ggatatatgtttagtccaacattctttaatcttgtcttcttaatctctttagaaatcgattgttttgtgggtcaagattaatgtgtagctttagccgaagccttatggacattttaaggcccattaacatatggaaatgggtcaaaattgaacaatttat	AT2G35720	TSS-200:TSS-41	5.57	5.15	2.87	5.13	4.52	4.22	5.48	5.34	3.71	3.96	3.59	3.63	2.98	4.2	4.15	5.01
556	aagggtcaaagcgtcaacaagcgagctaaagccgagagcagcggtgtcaaaaaacctcatccgccgcaaaacccctaaaaccctccggcaccggaactttctctttcttctatcactttcctttgactgtctctatcgagatttcaatcactgaatcgat	AT2G35720	TSS+41:TSS+200	3.7	4.26	3.15	2.29	4.36	4.38	4.36	4.7	2.7	3.21	3.84	2.95	5.44	5.63	3.36	5.5
557	tgaatcttaagcaatgatgggccaagaagcagctccgacgggaccacccaacagagaactctacgcgctcctgaatttatcaccggaggcctccgacgaagaaatcagaaaagcttatcgtcaatgggctcaagtttatcaccctgacaagatccaatct	AT2G35720	TSS+201:TSS+360	5.34	2.8	3.96	3.9	5.44	4.89	6.51	5.95	3.8	3.46	4.57	3.46	6.95	6.64	7.23	7.24
558	tctttgaatgaaaatgtcccttttagatactttttagttttcatccttagttcaagatacaaaattagacatcagacttcctgatgggtcaaacgacctaaaaaatgagaggtggtgagaaattttcaaaaaatagacttcaacatctctcctccatcca	AT3G07820	TSS-200:TSS-41	6.67	5.3	3.68	6.03	3.97	4.11	5.53	5.12	6.09	5.55	5.28	5.23	5.65	5.24	5.09	5.75
559	taatttttttatttttttggggaaaaaatgggtggatattttggagtttctacaatttttattatctgtttgttgggaatttcagccaatgctgaggtattcaccattggttcttcatcaggttctgatattactcagttctctttcttgctttccaaga	AT3G07820	TSS+41:TSS+200	6.38	5.22	7.39	6.19	4.23	4.08	5.53	4.81	6.91	7.34	9.97	7.32	4.49	4.43	4.41	5.07
560	aatctacaaaaccattttttggccttaactcgttaattagggtttcacactgcactgatgatatggcacttctgaaagcattcacatcggcatgccaatcttcgtcaccaagcaaagtggtgatcccaaaaggagagttcaagcttggtgagatcgagat	AT3G07820	TSS+201:TSS+360	5.68	3.15	5.67	5.99	3.25	3.5	6.28	5.43	3.6	2.25	5.25	3.38	4.18	4.52	5.28	5.45
561	aacttttcaatttcgcccaagtttcgttcacagtgagagtattaataatcgcgaatttaaccatatcgtttggttatatgaatagagtttaaccccggatagtctaattctaactaagaatagtttaatacctgtacccaaacagaccacgttctctctc	AT5G11040	TSS-200:TSS-41	6.83	5.28	3.81	4.48	3.66	3.84	5.66	4.36	5.45	4.63	5.06	4.49	5.01	4.46	4.51	5.35
562	tcgccatggaacctgacgtcagtatcgagactttgtcgatcattcggatcgccgtccttccgatcggcactattccgccgacgcttctccgggactaccactcgatgctgctccgtcatcacacgatcgcgctctcagctattagctctttctacactga	AT5G11040	TSS+41:TSS+200	4.33	2.65	6.21	4.74	4.79	4.2	6.75	6.36	2.51	1.4	4.38	2.01	5.09	3.75	4.42	4.93
563	acatcagaaatctccattcacgaatcagccgtgggattccggctctctccggttcaaatttgtgcttggtggttctcctccgagtccttgggaggattttcagtctaatcggaagatgctcgccgtgatcggcctttgccactgtccctcgtcccctgat	AT5G11040	TSS+201:TSS+360	3.07	2.64	3.79	2.88	4.07	3.91	5.98	5.09	3.96	3.05	3.89	3.91	3.95	4.39	4.13	4.69
564	gtaaaactgaatcacttttcttgttaaaaaaaaatacaataaaaacaaacgtaagagaaagggaaatgaaataataataatcaaaaaagaagaatttattgataacctaactaacaactaaaagatgaaaacacgacaccaacttctacctgcatactaa	AT5G20270	TSS-200:TSS-41	5.61	7.14	2.52	4.25	4.18	3.83	5.57	5.59	3.98	5.85	4.28	3.23	5.89	6.1	5.95	6.09
565	acttaaattcacattttaatacttgttacttcaactataataataataataatctttcttcattatatattttcctctcctctcagatcttctctctcaccatcttctcttgagatcaagattgagtattcttgtctcaagaatcgatactcgagagctc	AT5G20270	TSS+41:TSS+200	5.6	4.85	3.55	6.15	5.55	4.4	6.28	6.2	6.76	5.17	5.63	6.46	6.35	5.5	5.33	6.46
566	ttatggaccaaaatggtcataacgacgaagcagaaacagtttcatgcggcaacggcaactgcaaaagcaagatcgtgcctggagatgatcacggtggagatgagagtagtggtaccaagagaaggaagaagagaaaaacgcaacaaaagacaatgaaacg	AT5G20270	TSS+201:TSS+360	4.91	3	3.48	3.13	4.05	4.39	6.51	5.73	4.52	3.55	5.22	4.01	6.32	5.7	5.32	6.81
567	actttaaaaactgattagactaaagtggttccactttcgattaaaagcaactttttcacgtatacgaaagttgttcattaattccgtaaaaaaaaatcaattttctcttcttaatctattaaattcgctaaaagattattcggaaataattctccatcag	AT4G22150	TSS-200:TSS-41	5.4	5.7	3.24	3.96	3.86	3.93	5.39	4.8	4.31	3.56	4.1	3.13	5.73	5	6.63	6.35
568	acaatttaataattaaaaaaaaaaaaaaaaaaaaaaaaaaaaaaaaaaaatttaataattaatgctagttttgtttctggctaagcacacgcgcataagagaacacgctttagaattaacaaggagtgtattacacgcgcttggttttcgcgtaaaagcc	AT4G22150	TSS+41:TSS+200	10.41	9.94	6.57	8.73	5.54	4.7	6.69	6.3	9.54	8.51	8.94	7.66	NA	NA	NA	NA
569	ttgtttagcgtattattatttcataagttcgatttcctaattcctaatccgtttcctttttattccgatcaaagcagcgaaaaaagcatcggagatatgtcgtctaaggacaagaaactatcgaagccaacaagtggtcgtactggtggtatccgtacac	AT4G22150	TSS+201:TSS+360	3.87	3.87	3.79	2.74	3.06	2.35	4.85	4.17	3.88	3.1	5.38	3.83	3.46	2.4	4.42	4.24
570	aagaaaaagaaattatttcgttcagctacatatatttaagataaattttaaaaagtagaagtaatacactaccattaataatgtagctaagaaataaaaatggcaacataattaatacattaatacatgtagcaaatagagtaatattaacaataaaacc	AT1G43580	TSS-200:TSS-41	5.24	5.64	2.43	3.56	4.55	4.56	5.6	5.53	4.4	3.78	5.74	3.12	5.18	4.81	7.24	5.96
571	ccttttttttgtccttttcagtcattgttccgtcttcgaccaccaccgtcaaatccggcgacccatcaaccttcagatgactaaaggtggacttggaatagccgcgatgtcatacgtggtaatcgattacatgcgttacgtgtcaccggtgtggcattct	AT1G43580	TSS+41:TSS+200	4.66	4.63	6.65	3.25	1.98	2.11	3.6	2.06	6.41	6.92	7.24	5.65	2.07	1.37	3.17	2.24
572	cgtcttatgccagttctttggtctgttcttgctatcgccgtcgtcactcgtgttctgttctataaacactggtctaaagagctacgagcagctattcctttccttggttctatcgtattccttctctgtgctcttctctttgaagctctttgtgttcgct	AT1G43580	TSS+201:TSS+360	3.68	2.81	3.38	2.47	4.16	4.03	5.38	4.55	4.29	4.54	4.99	4.83	3.26	2.64	3.42	3.53
573	ataattcaggagatattttattaaattctaatctcaaacacaaaaaattcataagtcacaaatacacacacacaaaaaaaaaagctttgttgaaaaagtcacgacttttcaaattcactttacgaaagtttatatatctatcttcttcggcttgatcgtt	AT5G49900	TSS-200:TSS-41	5.35	5.74	3.72	5.43	4.68	4.44	5.79	5.22	5.64	4.26	4.91	5.65	4.83	4.73	5.97	5.96
574	gattcagagcaattgctttcctctcatcatgagagtctcatgttttctatatttgttaatttctttcgtcttcatgaatgatcgcaatgctgaattattgtgtacggtaattgttagtgtgattaacttattctctactttgccattaactatgtttact	AT5G49900	TSS+41:TSS+200	4.45	3.95	2.36	2.77	3.83	3.45	5.07	4.52	2.54	2.17	3.09	2.02	3.94	3.09	4.01	4.22
575	ttctcattaccagtttttgtattccttaaattaacctcttcatggctgacaactggagatggataagtacttgaaattgttgacttgtacactgaattgtttctgtgtttttttgaccaatgtttgaggaaaagatcatggatattggtgaagatgtaaa	AT5G49900	TSS+201:TSS+360	4.97	3.3	3.71	4.92	4.68	4.28	5.91	5.08	4.73	4.36	5.56	4.5	5.04	5.47	4.77	5.58
576	ttggtctttttgtaaaggttctgtatctcaaacaatattcatcaatatatcattatattggagaaaaaaaaaaaaaaaagataaagcaatgaatgaaagacaaaggcaaaagggtaaaaatggaattttgagggataaatgaaagtaaggcaaatgtcca	AT2G46030	TSS-200:TSS-41	6.85	6.36	4.35	5.98	4.63	4.12	5.52	5.33	6.84	6.7	5.97	5.93	6.02	5.65	NA	7.1
577	tcttaatagaagaagaagaagaagaagaggaaaggagaaatctgccatggcgtcgccgagcaaacgtcgagagatggatatgatgaaaggttcattttccaattgattgaattatatctctagatttattctctggggtttttcttcttttttgatctgt	AT2G46030	TSS+41:TSS+200	4.58	4.14	4.36	4.13	2.76	2.65	5.22	4.52	5.83	5.11	5.58	5.9	4.93	2.79	6.39	5.4
578	tgatgaaatttcttcttcttcttcttcttcttaatgatgaatttggattaaagatgatgagtgattacaaggtggatactgtcaacgacgatttgcaaatgttctatgtcacattccatggacccactgaattctctctttgccttcttctttttttttt	AT2G46030	TSS+201:TSS+360	5.64	5.19	3.2	3.83	4.75	3.97	5.35	4.72	4.63	4.76	4.96	3.9	4.84	4.04	4.19	4.93
579	atgaaactggttttattttaggtaaaattttaaaacaatcctcaaactaactaaaattttgacaaaataacccaaaacgtattactattaattggaaggtgattatgaaaactttgattagtctgtgggttgttttgcaatattactgaatttggggttt	AT1G14300	TSS-200:TSS-41	5.87	5.98	3.43	4.29	3.68	3.35	5.15	4.57	4.16	4.33	4.76	3.68	5.43	3.91	4.34	6
580	gtgacatttacgcgcagaaacgttgatactctctctctctcgacggaaaattcttcctcggagatatggtgacggagctggaagagcttgtcgaatttttgtcatctccttcaccgcagctttttggtttcatctgtttctgagctatggggatgcattg	AT1G14300	TSS+41:TSS+200	3.03	2.51	3.13	2.36	3.11	3.55	5.58	4.16	3.05	3.26	3.93	3.32	3.63	3.73	4.29	4.11
581	ataattttagattctagggtttttgttaccgatgagtctgattgaatgaagaaacaaacttggtgaagaaagctgcggtggaaattgttagtggtttaactggttccgaggaaggtttacaatctctatcaaagtattccgagattcttcttccatcatt	AT1G14300	TSS+201:TSS+360	4.32	3.3	2.31	2.97	3.72	4.51	5.62	4.77	6.24	6.31	6.95	6.51	5.31	6.06	5.84	6.04
582	cgttggttttaggtttgaaattggctagaggacgacttggaaagcatttcatggaaaaaaatgctacacggcacttatatttttttacttttcctcacgaaactccaattttcctttgcttattgataatgatttttctataattctaaataaattgctc	AT1G47890	TSS-200:TSS-41	8.53	7.76	5.38	8.4	4.88	4.45	5.82	5.61	8.11	7.39	5.04	7.23	5.53	5.55	5.18	5.54
583	cacttcataaaaagatccaaaacactaatttactattattattcggaaaactttgttttttcacaaatataaaagttttcatatttagtgagaaaatgagcttccttattcgttccatctgtttccttatcctcattcctagttttctaatcacgtttgt	AT1G47890	TSS+41:TSS+200	5.45	5.06	3.44	4.25	4.43	4.21	5.42	4.46	3.75	3.14	3.96	3.12	6	5.01	5.45	6.05
584	ttcagctacgcaacacttgtgtcattccgaccaaaaggatgctcttcttgatttcaagaatgagtttgggatggttgattcaaaatcatgggtgaacaaaagtgattgttgttcgtgggatggtatcacgtgtgatgctaagtcgggaaacgtgatcggg	AT1G47890	TSS+201:TSS+360	4.43	3.03	2.79	3.4	4.27	3.59	5.68	4.46	3.84	3.45	4.78	4.57	4.35	3.61	3.87	4.54
585	aagacaaatatttcgtaagaattaatcaaaataataaaagatagagttaagcccacaacagcagagtacaacaacaccgttatctcctgtccactatctctgagttttttttaagacacagagagacaacaaatagacagctcggactcttgtaccactt	AT2G32450	TSS-200:TSS-41	4.51	5.37	2.24	3.08	3.25	4.05	5.04	4.25	2.99	4.14	3.94	3.04	5.26	4.67	5.56	5.61
586	gcttcgaaattgatccgtaattagtgttcaatttcgtgttttttcctacattggattctcacttttagattttgtggggagggaaagataaaaggttggatttttatttttccggtgaggaaaaaatgacgacgagaggaagcagatcggagaaagtcaa	AT2G32450	TSS+41:TSS+200	7.24	3.74	5.44	6.47	5.78	4.48	6.46	7.03	5.42	3.58	4.68	4.49	7.08	6.3	5.51	6.94
587	gagaattttccagcaattcgacgggaatctcgacggaggattaagccgtgaagagatgtcagctctcgtcgtagctgtgaaccctagggttaaattcagcgacgaacagataagcgcaattctcgatgaagtgtttcgaacctacgctgaattcatcgac	AT2G32450	TSS+201:TSS+360	3.27	2.74	2.7	3.22	3.89	4.07	6.05	4.49	3.44	3.87	4.87	3.68	4.48	5.1	5	5.22
588	tcattgaacgtttactttggacgaatataaaagacttatacaactatacaaccaacgacgaccacgacttcatcttcaaagaaaaaataagaatcaaactctttagttgtgggctttatgagtttagtgaggcccaaatataaatatatccaaattggcc	AT4G14615	TSS-200:TSS-41	6.82	9	5.47	6.69	4.15	3.97	5.63	4.68	5.38	7.28	3.85	5.19	7.3	5.52	4.95	5.82
589	ctctgggcattgttcaaagctgatcctctttcggaaaaatgtcatctgttggaacatcgaaaggggttctggagatcgtcaagttcggtgtctatgtcgctgttccgatcgtccttatgtacacattcgccaacaacagcaccaatatcaagaaattcat	AT4G14615	TSS+41:TSS+200	5.28	2.15	4.14	4.49	5.64	4.52	6.98	6.81	4.09	1.78	5.13	3.34	6.71	5.63	5.76	6.84
590	gggcaaaaccatcctctctctctctttcacaaaattctcatcactgattattgcatcttcgaaaatgataggcttagattgatgggtttcgcttcaaaaattaggaatagtaactctaaacgcttcatttgcagaatttttgattatgagtaatatttct	AT4G14615	TSS+201:TSS+360	3.63	3.53	2.64	3.16	4.88	4.5	6.04	5.37	2.75	2.83	3.14	2.52	6.1	5.24	5.11	6.15
591	tataacatcaaggaaaattaacattataataatgatcattttgaatttggcccatccctcctccatgatcaaattgaatatcatttctttaattagtaaaccttcaaatcattccattaaaagcctcttttgcaccagccatcacatgcatcctctctat	AT4G18260	TSS-200:TSS-41	4.01	4	2.44	3.21	4.75	4.14	5.43	5.06	4.35	3.13	4.56	4.33	5.67	4.43	5.79	5.87
592	ttcatagaactgatgaactgatttagagagagagagatatatagggaaatttagagagtggtttgtgtgctttgagattctttgtgtgtgtgtgtgtgattaattactattgagattgagatcagaatgaaaatctccaaatctctctggagtgttatga	AT4G18260	TSS+41:TSS+200	3.92	2.94	2.42	2.83	4.57	4.07	6.13	5.17	3.36	3.59	4.49	3.52	5.73	5.27	5	5.89
593	tttctattctcttctatcttacttctgctccaccatttgtgatttgctcatctcttgaagtcaccattgataaccattcaccaagcaatctcaagactaaaggatccctagaacaagatattacttcttgcattttatggtttcgtaattgtttcttgtt	AT4G18260	TSS+201:TSS+360	4.33	3.28	2.68	2.87	4.35	4.01	5.3	4.61	6.91	5.76	6.48	7.02	5.48	4.89	5.56	5.53
594	cacgttttatagaatataaatcatttgacagtttgaataacttaaaaaaaaaaaatcatatgactaccataaaaagagtagaaattgatatatttcgaatttgagacagtcaattgaaaatttaagtagtattaagttaatgaatgggcctaatgggcct	AT5G01430	TSS-200:TSS-41	6.74	6.05	3.17	6.42	4.57	3.45	5.45	4.61	4.97	4.21	4.89	4.67	6.25	4.65	NA	5.64
595	tcttcctcaatttcttcttctacttctcatctcttttctgttcttctttgttaaacccaatctgggtctatcatcgtcttcgaggagcctgcgtgctagggtttctccgccttcttccttcccttattttagatagttactctgcatcattacggtttcg	AT5G01430	TSS+41:TSS+200	3.06	3.29	3.32	2.99	4.44	4.46	5.67	5.19	5.98	5.76	5.88	6.25	4.04	3.67	3.87	4.15
596	gtttaattctagatttgttatgatcctcgttttcacttgcctctgttcaatttcaacgattcgtctgctcagatcgattctagtgtcgttgaatctcttttctcgctctgtacgcagtccatttgtttggttatgcactcttttttattgtacaagtata	AT5G01430	TSS+201:TSS+360	4.98	3.78	3.27	4.03	5.32	4.1	6.33	5.89	6.2	5.17	6.07	5.78	4.91	3.71	4.08	4.94
597	aaaaagaaaaaaaaaaaaactctttttaatcctaactaagtaaatattaatgttttgagaactgagcattttataatcttttccaaaaaggcaactattagagaatattatctgctgaagaagtcccacaaaaaaaaaaaagatatagaagccatgactt	AT5G27690	TSS-200:TSS-41	6.98	6.06	3.89	6.17	4.93	4.52	6.13	6.18	6.11	5.28	5.72	5.31	5.18	NA	7.82	6.7
598	aggaacagagataaaatcagacacaagacaagaagaacagagacatgttttcgaagattaccctgaacctcttagatacaagtatcacttttacatagtaatcaatttcttcttcatatataactatcatcttcttttctcaatacatatatttcttcgt	AT5G27690	TSS+41:TSS+200	3.82	3.51	2.87	2.94	3.76	4.14	5.43	4.66	3.49	3.41	3.14	3.61	5.67	5.18	5.29	6.42
599	cttctttttattgacatgggttttgcgagtttctatccattgtgaaggatgcaagagaaaaatcaagaaaatattgagcaaaatcgaatatataaactaaatctaacgttttattctttttcgatattgattaactaattatgagtatttatatgatttt	AT5G27690	TSS+201:TSS+360	5.58	4.89	2.97	4.18	5.06	4.5	5.48	5	6.85	NA	5.76	6.05	6.22	3.98	7.11	6.05
600	aaatttagtattagaggtattaaacggacaaatttaaaatagatggcggatttttcaggtttttccctccagaaaactagaaatacagaaaatatcaaaagggtggttctctggggaaggagacaacagctgtcattcataaatgccaaatatattcaga	AT5G36940	TSS-200:TSS-41	5.37	5.49	3.2	3.72	4.37	4.18	5.24	4.62	5.09	5.88	5.4	4.06	5.07	5.03	5.35	5.71
601	atccaaaacatttttatgacatgaaagaatatttctctaccaaagaataattcccaagcgttgttgtttaaatgggttttatggtgaattcgcaaaatgaaggtggtgttggtggtgaccattcatgggttgtttaagaagcttagtaagaaggaaacaa	AT5G36940	TSS+41:TSS+200	4.77	3.43	2.51	2.78	4.83	4.28	6.04	5.11	3.46	2.37	3.85	3.09	5.68	4.73	5.58	6.13
602	ttcgactcttcaaatggcaaagcagagactcatcatcatcaccaacagcttgcaaaagcgttgacctttcctcacttgattgccatctaatttcgtaatgatgttctaggaatctgggtttcttagaaagtagatgaatttgcttattatataatctgat	AT5G36940	TSS+201:TSS+360	4.96	3.94	4.32	5.57	5.04	4.4	5.95	5.64	5	5.28	5.54	4.78	6.36	5.91	5.32	6.45
603	aaacaaccaattaccttacaacttaaaatcatatttatcagagtactaatggattaaatttgacgcaaacaaatattaattttagatttgatggttgaaattatttaatattaatcagactaattcttctcaaagtctctcaattctcaactctcaccaa	AT5G65290	TSS-200:TSS-41	5.7	5.73	3.99	3.98	4.46	4.47	5.8	5.02	3.44	2.9	3.44	2.31	6.07	5.33	6.09	6.34
604	gaaccgaaccgagatcgaaccaaggaaacgaaactgaagaacgaaaaaaaggaacaacaaactagagagcgaccttcctcttaccggcgcgttactctcacgcgctaacgtacatatagacgagtcgagcgatctcgcagcggcgtttatcgatacccta	AT5G65290	TSS+41:TSS+200	4.46	4.35	4.57	4.61	3.92	5	6.61	6.23	3.02	2.97	3.62	2.57	5.8	6.82	5.86	7.04
605	agctcgtggttgtttcagatttttgttaattgaattctctgcatcgagatagagggagatgtgggttttctatctgatctcgttgcctctaaccctaggattagttgttttcacgctccgatacttcgccggaccggagattcctcggtacgttcttatc	AT5G65290	TSS+201:TSS+360	3.14	2.7	3.28	2.6	2.91	2.67	4.95	4.3	2.85	3.03	4.07	3.3	2.89	2.51	3.84	3.66
606	tagagtttgatctattgcaatataaattatttgcacgaatactattaggtgggaatgtgagattaataattaggaaaaaattagtctttaatataatgattatgcatcctcttttcacgtaaagattagtctcatagttttgtcttctttagctttttct	AT3G13380	TSS-200:TSS-41	6.02	5.71	3.43	5.17	4.28	3.45	5.01	4.66	5.81	5.04	5.74	4.81	5.45	3.79	5.61	5.8
607	cacttcttcttcttcaattctatctaaagctgtcacgagaaagccagagaatttctcagcttctcattttgtcaagcaaatacaaaaagaacacacttcttttttatttccgggaaaattcgtttttatgtagtggtcgtactaaacacgcttcctttat	AT3G13380	TSS+41:TSS+200	8.06	5.44	7.8	7.62	4.4	4.69	6	5.25	6.57	5.59	6.03	5.93	5.93	5.98	5.93	6.38
608	gtggaatcttaaagcagtccctttttttagttgaattcaacagtttttttctttttttttttggttccggatccgaccatctctgcaacatcgtactttgagagacaacactgtcgaagaccatctacgttgtcttctttacttggagaactctctctgt	AT3G13380	TSS+201:TSS+360	5.58	3.33	5.09	5.12	3.93	4.11	5.87	5.82	4.96	3.77	5.26	4.86	5.17	4.75	4.7	5.77
609	tagtctccatactaataaaagattccaatcattatttataccagttttaaaaaaactaaatatatgttactattttttaatataacacacactaatttatttaataaaaaatttataaaagccttcgcgcgacgggaaaccgcgggtttaatcctagttg	AT3G07370	TSS-200:TSS-41	4.75	5.04	3.52	5.64	4.83	4.07	5.47	4.39	4.34	4.36	4.69	3.83	3.89	4.52	5.95	5.5
610	caagtctcatcgagctgacccggtaaagagactaatctctttcgataaccgattcatttaaaattcccttttgcttacttttctctctcctttcatcgagaaatttcgcggctacttctcttctgaaacgcaccgggacgcgccgtcgcacaagttacag	AT3G07370	TSS+41:TSS+200	5.18	5.87	6.59	5.12	4.23	4.73	6.61	4.59	4.72	5.57	5.25	3.83	5.13	4.73	5.19	5.27
611	aggagtgttggaaaggataaagacttggttttctggggtgccgtagatatggttacaggcgtggcttccgccatggcggagcggttaaaggaagacggaaacaattgctttaagaaagaacgttttggtgctgccattgatgcttataccgcatggttct	AT3G07370	TSS+201:TSS+360	3.46	1.86	2.08	1.92	2.49	4.14	5.51	4.76	2.24	1.98	3.21	2.21	4.68	5.16	5.8	5.94
612	ttcaattttttttattaaaaagggcagggtttttcgatattgtaggattaatgtgtattgttttaaacatagagggtaaaatagcaaaatccagtaaacaaaaataagaaaacgcaaacgtcgggtgttttgaaacgagccaaacacagctttaacttgt	AT3G23530	TSS-200:TSS-41	5.4	6.16	3.02	5.7	4.74	3.47	5.32	4.65	7.35	7.49	6.92	7.19	6.16	4.31	5.75	5.92
613	tttactcttcaaatccttcttcattctcccattcacaattccttcatttttcatttttaacttatcctccatttttttttctgaaaacacacaaaaaaatatattcggttttagaattccaagaaatccgggaatgagcatatctctctagctagactca	AT3G23530	TSS+41:TSS+200	4.52	4.03	3.01	3.78	4.62	4.52	5.37	4.75	6.31	4.93	5.75	6.12	5.73	5.44	5.28	6.04
614	ttccagcaaactctgaatcaatttcccattttcagatccaaatccattgtgttaaaaagaaatcactctacatttctcttattgttttttttaacaaatttgttcattggtctttgtgcttattagattgtcgaagaagataaaatagatttcgaaataa	AT3G23530	TSS+201:TSS+360	5.4	4.03	2.81	4.95	5.64	4.61	6.23	6.11	4.47	3.09	4.39	4.04	6.74	4.63	5.17	6.55
615	tttgtcatagagaaagaacaaataaggctttgaagcatccatcttcctatgtaagtttccttaaagaaactgttacacacaagtactcattttcttacaaacactaaacatcgaagcttcctttctaaagtaaagtcttcagaccaagaaaagggaagat	AT5G26170	TSS-200:TSS-41	5.31	4.75	3.81	6.11	4.71	4.79	5.86	5.73	4.62	5.09	4.68	5.47	5.79	6.25	6.15	6.54
616	atgatactcactctgtgttcgagtttccggagctagacttgtcagatgaatggatggatgatgatcttgtgtctgcggtttccgggatgaatcagtcttatggttatcagactagtgatgttgctggtgctttattctcaggttcttctagctgtttcag	AT5G26170	TSS+41:TSS+200	3.57	2.88	2.49	2.06	3.39	3.4	6.02	4.08	3.42	3.52	4.46	3.92	2.94	2.63	3.27	3.47
617	tcatcctgaatctccaagtaccaaaacttatgttgctgctacagccactgcttctgcagtttctcttttggtttctaacaataagaacagatcatcgttaattcaaaaacataagcccctaactatgcgaacgtagacattaggacttgagcctaacagt	AT5G26170	TSS+201:TSS+360	3.78	3	2.55	2.39	4.13	4.07	5.75	5.07	2.4	1.71	3.76	2.52	6.31	5.14	5.22	6.28
618	atatgtgtgacttaaccccttggaataagcatgtttgcatattctgaatatatataaaaaaaacgtacaaaataagaatcaagatatgaaaaggaaatatcagcatcaagaatccaacggttgaaataaatcaccaaaaaaaaaaagaaaaaaaaggaag	AT1G74430	TSS-200:TSS-41	7.86	7.21	4.08	6.65	5.94	4.85	6.23	6.66	4.64	5.21	5.12	4.78	6.76	NA	NA	5.96
619	gtgagacagagcctcacataaataaaaagtctcctaatctgaatacaactattactaacaataattcacttatctaaagaccatcatctgactgactctacgctgaatcatcacgaggaagacttgaatcgaccggagaagagatacgtgtagagatctg	AT1G74430	TSS+41:TSS+200	5.16	4.69	5.13	4.18	4.71	4.62	6.37	5.48	2.98	3.29	4.37	3.28	4.91	5.39	NA	6.18
620	attggctcaccggagagaacaaaacaagaaatggggaggacgacgtggttcgacgttgacgggttgaggaaaggagagtggacggcggaggaagaccggaagctcgtggtttacatcaacgaacacggtctaggcgagtggggttcactgcctaagagag	AT1G74430	TSS+201:TSS+360	4.84	6.79	4.17	4.46	3.19	4.64	5.08	4.57	2.33	6.21	3.58	3.17	4.75	6.69	5.61	5.35
621	ctgtcaaattggtaaacaagccaagctatctacataattagagatatcattaacgttaatcgtcgtcaattcgaatttgaaagcatagatagctttagcagtacaatgggcaatggtaagaagaatagcaaaaggcccaatatttggtttgcagaaatta	AT1G58380	TSS-200:TSS-41	5.55	2.81	1.91	3.13	4.19	4.02	5.22	5.1	3.75	2.44	3.16	2.34	5.52	5.44	5.5	5.52
622	tctctgaggaagaagcgtttcatttctctgaatttcatcgaaaatggcggaaagaggaggagaaggcggcgcagagcgtggcggtgaccgtggtgacttcggacgtggattcggcggtggacgtggaggtggccgtggccgtgatcgtggtccaagaggc	AT1G58380	TSS+41:TSS+200	2.84	2.82	2.97	3.25	2.44	2.62	4.96	4.26	2.9	1.66	3.94	2.53	2.93	3	3.85	3.58
623	cgtggaagacgtggaggccgtgcctcggaagaaacgaaatgggttccagtgaccaaactaggtcgtctagtggctgacaataaaataacgaagctagagcagatctatctccattctctcccagtaaaggagtaccaaatcatagatcatcttgttggtc	AT1G58380	TSS+201:TSS+360	4.88	3.57	4.92	4.87	3.22	4.05	5.77	5.15	3.22	3.39	3.23	3.78	4.73	5.4	5.63	5.61
624	atgaaaaagagctgtaggggttttcattttttcaattcgttttcaaaattttcaggtttaaaaataaatacaggtctgaattaattcgctcggtttgaattttcgggtttagtccagtgtgatttagtcggttaagttgctcaaaattttggatttggtt	AT4G19610	TSS-200:TSS-41	5.93	4.57	3.31	4.1	3.45	3.56	5.36	4.57	3.94	2.95	4.59	3.63	5.31	5.5	5.29	5.85
625	gtcttctcttcttcttcttcttcttctccttgctctctcttgtcgtcggcggcagattattcaatcgttaggctatcgttccgacactctacagtcattacaaacatttcaatacaacaaaaactcatccttttcttctcttattaaccataatttcgga	AT4G19610	TSS+41:TSS+200	3.85	3.01	4.84	3.06	4.68	4.54	5.76	5.04	6.3	5.46	6.2	6.36	4.87	4.33	4.24	5.15
626	ttccctttctaagtatacagctttcccagaacgagctcttgcaaagccaaagaagtatttgtttctttagggttttagcgaattcaatcttagtaagtcatcttcttcttttttcgacctttgtataattggtcgaggatttgtgttaagaatttgccaa	AT4G19610	TSS+201:TSS+360	3.14	2.87	2.57	2.94	4.14	4.12	5.48	4.53	5.08	5.29	5.91	5.61	4.98	4.52	4.69	5.32
627	tataatgtaagatgttaaaaagataattaagaaaaaagtaaaaaactgtaaacgggcctaaatgggccaatctaagctgaatttttttggggatccgactatgagatggatcaaaataaacgggtctggataccttcataacgggtcgggtctgatgagg	AT5G51340	TSS-200:TSS-41	5.16	5.77	3.8	5.23	3.61	2.97	4.53	4.02	4.11	5.56	4.94	3.83	5.18	2.58	6.02	4.89
628	caagtcacgcagctaacaaagtacagatttttcccttgtttcgattgcaaaagcgcataagcttcgtacttgccaaatctgaagtcaaaccaaatacactggtcaaacaaaaagtcgacgagccccagattccgatagcaaaaccagtcggacccaggat	AT5G51340	TSS+41:TSS+200	4.57	4.7	5.23	4.03	3.18	4.26	5.32	4.94	3	3.24	3.68	3.22	4.85	5.29	5.45	5.85
629	ttcgatgagccacactggttagcttccgacccaattcacgtcctaggtcaccgagaacgtgtgttttctaaggctttcgaaagggtttaggttatagtttagctttagctaagggattgggttttgttgtgcgtacttattgttcgatgaaacttctgaa	AT5G51340	TSS+201:TSS+360	4.19	3.82	2.14	4.37	4.36	4.41	5.38	4.3	3.71	3.5	4.28	3.54	4.64	5.75	4.39	4.86
630	atacatcgtgagagatagattcaaacatccctaattccaaacttgtacggtatgtgttaaattaaaaacttaaaacgactgatccctaatatcaaaatgccgacataaaatataaatggaagcgttgaattagggaaaaaaaacagaatcaaaattaatt	AT2G26830	TSS-200:TSS-41	6.39	4.78	1.81	5.4	5.64	5.2	6.35	5.81	3.35	3.56	2.82	2.84	6.76	5.65	NA	5.23
631	gggagcagcgaagaatatctgggcattagccaacgccgaagatgcagctaacgacgccgaacaaatcccttattcttcgttcgtcgtcgacacgtctttgcctcttcctctcatgattcctcgtatccgtttccttatctaattttcttctcatttgata	AT2G26830	TSS+41:TSS+200	4.44	3.04	2.25	3.38	2.93	4.04	5.45	4.56	1.89	1.91	3.03	2.22	3.93	4.5	4.46	5.04
632	gctcgttccgtgaattttggagatttgattttgttttcctccttgaaattgggattgaagaagaagatctctctgacctagaacttacaaattggcttttattgctattttctttacacttggattggttttgtggaggcagtagttgttgtaaagttgc	AT2G26830	TSS+201:TSS+360	4.77	3.54	3.44	3.99	4.47	3.93	5.98	5.02	3.37	2.52	3.6	3.45	5.55	5.2	4.82	5.63
633	gtacgtttttcggtttcttattggctcttcgaatcaaaaatagatgatgatacaatgtaacataggcaaggacaaagtcatcgttgtaaataaagtcaatgatgtaagaaatacaaatataaccgccatttattaatctcacttactctgtccccaccat	AT2G35780	TSS-200:TSS-41	6.38	7.09	3.13	6.32	4.14	3.62	5.16	3.78	4.84	5.12	4.61	4.46	4.34	2.97	5.66	4.36
634	cctcttcttcttcttccttattctactccattacgcttcttgttccagacacgaacaagaaaaagaccgaatctttcaccttcccggtgaaccaaacgatgtctccttctctcacttctctggttacattaccgtcaacgagtcagcaggaagagcacta	AT2G35780	TSS+41:TSS+200	3.76	2.85	5.15	2.53	3.13	4.3	5.47	4.67	5.85	4.51	5.54	5.96	4.16	4.55	5.34	5.33
635	ttctactggctcactgagtcaccaccgagtgaaaaccctgagtctaagcctcttgtcctctggctcaacggtggacctggttgttcctccgtagcttacggtgccgctgaagaaatcggaccttttagaatcaatcctgatggcaaaactctttaccaca	AT2G35780	TSS+201:TSS+360	3.12	2.59	2.54	2.86	3.58	3.96	5.3	4.07	3.58	4.12	4.65	3.38	5.01	5.1	5.12	5.38
636	ttgttcgatctcaagcattttaggtggcaaatgaataatatggggaaatatttaaagaattataattatgtaaggaaataaaagaaaaataagagaaactaggatagtggtaaaaggacaataaggtcacatgaactgaaccagatttattcatgggtcc	AT2G46870	TSS-200:TSS-41	5.64	5.07	3.41	4.02	4.33	3.32	5.43	4.79	5.53	5.37	5.34	4.24	6.35	5.78	5.73	6.58
637	tcttgttttctcattcttcttctaaaaaatcttgacaactttttgtttttgttttctttctctgaattttttaaaagagagagagctatgtagctatgaaacagtaagagatatagatatagagagacagagaaagatgatgatcagtgaagttaggcta	AT2G46870	TSS+41:TSS+200	4.82	3.5	3.37	2.69	4.64	3.97	5.46	4.95	6.67	6.47	6.9	6.65	6.36	5.87	5.37	6.67
638	aacccactttctatttatgtataattaggtcaatcacatcaccaatctcctcctccaattctcctcctctccttccaaattctagggttttgcttgtatctcaccccctttctcaattccctagggaaactgtgaatttcatcaaattccattatttttt	AT2G46870	TSS+201:TSS+360	4.07	5.15	3.34	3.69	5.14	5.18	6.25	5.43	4.51	5.02	3.88	4.95	5.76	5.99	5.63	5.73
639	tgttccactatctatttattttatttttaccaacgttcaccacaacactgacgtcacctgtgcctaccaaaaaaaacactgacgtcacctattacgtaaattggcaaaatagaaaaatattagtacaaaattaatgtaattttacacatttaccctttca	AT3G03420	TSS-200:TSS-41	9.72	7.5	5.21	7.72	4.24	3.26	4.62	4.44	6.95	5.15	3.93	4.87	5.22	4.12	7.25	5.01
640	actgccgtcaaaatcgattcaaagcgaaccagagattgaatggaagatgcagctgctccgaattcaggatccgaatttaatccaggagcaagacgcggcaaatctatcgatgaatgccaagacatgattcgtaggagtttccgtatatacagactaagca	AT3G03420	TSS+41:TSS+200	4.02	3.39	2.77	4.67	4.27	3.81	6.22	5.22	1.51	1.69	3.23	1.65	5.07	4.8	5.48	5.74
641	tctagatttcaatcttcgttcttatttctcagtttcttaatcttaatccatttgttgtttgattagctcactctgtaatttgagatattcatggaaaaagttttaattatttcgtgtaatctagggtttagggttttggaatcacttgagggtttaagga	AT3G03420	TSS+201:TSS+360	4.81	3.64	2.5	3.17	4.15	3.58	5.44	4.39	4.27	4.71	7.07	4.38	4.01	4.14	4.88	4.52
642	gttatgatgaatcaatgatacgttttttttgttgtcttcaatttattgcaacaactgaaaaaaagtaaacaacttctgtcttcaaaataaaagaagaaggatttgactttaagtcaaagtaattgtatctaacggctgagattctctcttcttcatcctc	AT5G62600	TSS-200:TSS-41	6.03	5.52	3.44	4.66	4.29	3.97	5.36	4.64	4.38	5.37	4.6	3.79	5.32	4.89	4.91	5.92
643	ggaaaaaaaaagtttttatttttattgtttttgttgggcgaaatcgatttgacaaaatcccgaatttcagttgggcaaattcttctatttctcaatctgggtctttctctctggtcgtgatttggtgaccgtacgagcgaataacgcgtaaagattcata	AT5G62600	TSS+41:TSS+200	5.56	5.87	3.48	5.43	5.12	4.55	6.21	5.09	4.95	6.37	5.39	4.73	5.85	6.16	5.59	6.07
644	gctatggagcatcagaacgcggtcaaagaagccctaaacgcactgtatcatcacccggatgatacagtgcgtgtgcacgctgatcgctggcttcagaacttccaaggaactctcgatgcttggcagttttttcttttcgatttcaattatttaatctcga	AT5G62600	TSS+201:TSS+360	4.3	3.66	3.08	3.95	4.64	5.21	6.82	5.93	2.05	1.97	3.72	2.09	5.31	5	6.43	6.02
645	ttagaaaaaaaaaactcaagtttgagcttaggaatacaaatcagtaattagacttaccatttcaatttctacgatctcagttcgatcctaactaaaatgaaatgagtatagacacacaaaaatagaaatatttgatactcagtcaacgttagagttccta	AT3G23660	TSS-200:TSS-41	6.4	4.97	4.07	5.13	4.92	4.08	5.81	5.73	6.15	5.47	5.98	5.24	6.85	4.98	4.99	7.07
646	tgatctaaaagcttccaacgaatggcggagactgcgaatacagatctagaaggaatcgatggagttcgtatgacatggaacgtctggcctcattccaaagctgaagctagcaaatgcgtgatcccactcgccgcttgcatttctccgatccggcgacatg	AT3G23660	TSS+41:TSS+200	4.71	2.95	4.58	4.56	4.69	3.87	6.57	6.95	3.58	2.48	5.43	3.36	6.65	5.28	6.87	6.65
647	ccgatatccctactcttccttacgcaccgctccgatgccggacttgttccgctgcgttaaacgcttacgcacaagtcgatttcaccgcaaagctttggatctgtccgttttgttatcagcgtaatcatttcccgcctcattatcatgtgatctctgagac	AT3G23660	TSS+201:TSS+360	4.1	2.88	3.64	3.01	4.18	4.18	6.11	5.92	3.99	3.36	4.09	4.45	5.02	3.9	4.27	5.3
648	gcattttgagccacagaaaaggggacccaccacgaaaaaaatagagattctcttctaaaatatcatcaaagtacaaagaatttaaagccgaaagaaaaattgtttaaaaagattcgcagaaaaaaaaaaaaaaagggtgaggcggtcacttcactgacga	AT4G34740	TSS-200:TSS-41	7.6	10.18	3.85	6.24	4.43	4.11	5.57	5.11	4.4	6.04	4.78	3.6	NA	NA	6.82	5.38
649	aaataaacctaaaagagcaaatttttattcgcattgctctcaaaaatcatccatggcggccacctctagcatctcttcttctctatctctcaatgctaaacccaacaagctctctaacaacaacaacaacaataagcctcaccgtttcctccgtaatccc	AT4G34740	TSS+41:TSS+200	3.05	2.31	2.11	3.02	4.89	4.43	5.22	4.51	3.87	3.73	4.59	3.64	6.02	5.26	5.85	6.01
650	ttccttaacccctcctcctcctctttctctcctcttccggcttctatctcctcttcttcttcttctccttcgtttccgctcagagtttcaaaccctcttaccctgttggcggcagacaacgatgattatgacgagaagcctcgggaagagtgtggagttg	AT4G34740	TSS+201:TSS+360	3.35	2.84	5.36	3.35	4.12	4.15	5.96	4.83	5.25	4.73	5.62	5.63	4.91	3.87	4.88	5.03
651	ccactaaataggcccatcacaaataggcccataattttattagcccatatatttttgtagtgatgacgtcagctctcctccaataattttttgattttttcccatagccgacgacggtagaggaaacttgtcaatggacctaaaaaacggtgacgtttcg	AT3G53030	TSS-200:TSS-41	5.5	7.94	2.59	5.8	3.52	2.52	4.54	4.44	1.47	6.06	2.92	2.1	5.1	2.67	5.81	4.98
652	gagagatccacaaaattggattgaatcgtcgccggatattccaagagtagagagcttagtttgtctcgcgttgcgtctagatttactgaatatggaggcggagaagtggaacagcgacggtggtgaatacacgtcggaggacgaaggtacagaagattac	AT3G53030	TSS+41:TSS+200	2.56	2.65	4.25	2.54	3.35	3.92	6.48	5.1	3.3	2.86	3.79	3.6	5	5.08	5.71	5.65
653	cgacgcggcggttaccacgccgttcggatcggtgactcattcaaaaccggccggtacgttgtccagagcaaactcggttggggccatttctctactgtttggctctcctgggatactcaatcctcgcatctatctctctctctcgccacacgaattgctt	AT3G53030	TSS+201:TSS+360	4.64	3.53	5.47	3.29	4.32	4.48	5.87	5.37	5.9	5.4	6.08	5.62	4.89	4.96	4.28	5.33
654	ccggtttaaatgccagagaagaagaagaagagtttaattttgtgggaaatttttttaaatatcgatttttgaatagaagatagagaatgagtaagaatttaattttctttattgaaaaaaatgggaccgagttggaaaagaacaaaacgaaactcgtcgt	AT1G20650	TSS-200:TSS-41	5.93	4.68	3.3	4.16	4.17	3.93	5.3	4.24	4.59	4.2	4.14	3.31	6.14	5.24	4.09	6.26
655	aaagtagtgtctctaccgtgatttttatttttttctatatactgtttaaacctcagtttttttgttgttgttataagatccttgtcattttttgtcgtgattagatgtaatttgtataattttagtaactcttcagtttttttttgttttaaaaatatat	AT1G20650	TSS+41:TSS+200	5.56	5.43	2.79	3.85	4.64	4.28	6.25	5.15	4.59	3.63	4.36	3.71	5.41	4.59	5.12	5.68
656	tttctctctctctgtcttcctgcaatctatcgccggccgattcaataatttcgctttactctgccaaaaaagtttgttcttttgttttctgggattatccaaagagaagaaacagaggaaatcaatctcttttttagtttcagaccctaaatcctaggtt	AT1G20650	TSS+201:TSS+360	4.36	3.41	4.19	3.28	4.69	4.57	5.84	5.12	6.99	7.43	7.18	7.46	5.71	5.95	5.69	5.92
657	gtttttttattcaaaatagtaatctgctgtaaacttaaaaataactccaaacacacattatcagtaaatattttgagcatgtttatagaaatacgaatatacggaaatcaatgtattgagtaattaggaataatatgaattaaatataattaaacacata	AT3G02510	TSS-200:TSS-41	5.59	6	2.53	3.98	3.46	3.73	5.12	5	6.21	5.92	6.09	4.65	5.44	6.07	4.5	5.76
658	tctgtgcattcaccttctctctctcctctctctcctctctctttctctgtgtctaatggttacagctacttcaatcatagccgaatactcttcacctctcttctatctacttatcaaagtttcgatttttcacttactcttgttaaactctcttaccatc	AT3G02510	TSS+41:TSS+200	4.63	4.34	3.31	3.26	3.81	4.13	5.59	5.24	4.44	4.82	4.12	4.62	3.56	2.8	3.69	3.89
659	ttttgtctgttttcgggctctggagaagatgggcaactaggaattggtaccaacgaagaaaaggaatgggcttgcgtcgttgaagctctcgagccttactctgttcgctccgttgtctctggtagccgtaactccctcgccatttgcgatgatggcacta	AT3G02510	TSS+201:TSS+360	4.31	2.85	4.56	2.22	5.16	3.75	6.06	4.55	5.36	5.05	6.54	5.58	5.99	4.4	4.76	5.25
660	taggatcttgactcaccaatataagcttggtgtgtaacacatgttggggtcaatatcaccctcattattcttcttgtgattttgaacataatgtataatttcaaagtgatgtgattccagtccaaaatatacattagaaaagtcatctaacgtcgatttc	AT3G24982	TSS-200:TSS-41	6.54	5.98	5.34	6.75	3.95	3.54	5.27	4.52	6.05	5.02	5.26	6.61	4.95	2.36	5.44	4.58
661	ctctcacatttcttatatcaaaatccattctttctttcaaagctgttttcatcatgtctgaattgcttttcagtttgaattttctcttgctactcttactatcttgtgtctctccttcaagcttcttcacttttaataaccctgttgttggtcttggtgc	AT3G24982	TSS+41:TSS+200	4	3.5	3.52	3.03	4.14	3.66	4.91	4.31	5.87	4.97	5.47	5.7	3.94	2.92	3.73	3.91
662	ttgtggtccccaccagattcaagcctttacgcagttcaagaacgagtttgatactcgtgcttgcaaccatagtgacccttggaatggagtgtggtgcgatgactccacgggtgcggtcacgatgctacaactcagggcatgtcttagcggaactctgaaa	AT3G24982	TSS+201:TSS+360	4.78	4.81	7.36	3.53	3.38	3.13	5.96	4.06	3.67	4.11	5.35	3.5	3.82	3.03	4.51	4.11
663	gaaacaaaccaaattttgttcggttcttatatgaatcctaaacatcttatccaaatcataaaactgaaccagaacggaaccaaagatctagatctacacattagttcataagctggaccagactcataaacaaactaacaaaacacaggtttggtcggag	AT5G24400	TSS-200:TSS-41	5.98	4.8	3.6	5.11	6.08	4.85	6.66	6.74	5.01	2.77	4.03	4.17	7.25	6.45	6.26	6.97
664	cactttcttttcaatggcttcttcttcttgtttccttcgctcgattctcttctcttctcctactaaccttcgttcaaatcaccatctccccactttcttccccaagaattatctcatttgctctcattccacttcttctcgcttcgaatcgctctcggtt	AT5G24400	TSS+41:TSS+200	3.13	2.6	4.91	2.71	4.29	3.98	5.36	4.45	4.84	4.78	5.77	4.85	3.53	2.84	3.54	3.86
665	tcatcgatcggaactggatctaccaagaaatcatccgatactcggagaaaggtaaagagcatggctacgacaaatataggaaaggaggagaagaaaagagtcgagatttatgatctcgaagagaatttagtgattgatttggctaaattcacagcagatc	AT5G24400	TSS+201:TSS+360	4.8	2.91	3.64	4.19	5.71	4.91	7.24	7.73	3.84	3.22	4.65	2.92	7.72	7.1	6.72	7.62
666	gacgggaactatatatctcattaaaacttctataataagccaccaaaaaaagaaaagcaaaaaagaaacaagattatataattgatattctttgtatgtttaatttaattgttgcagaagcaaagaagtcgattctcaatttccaaccgtaactaagggg	AT3G01680	TSS-200:TSS-41	4.96	4.75	4.57	4.86	4.22	4.17	6.39	5.35	4.1	2.83	3.88	4.21	6.76	6.1	5.53	5.59
667	actgaaccaagaatggagtcgctgatcaagtcccagcacgctcagcaactggcgggtcacaagaatacgaccggtaaaactccgtccatggagatgataccggcgacgggacttgcgatgtcatcggacgaaagcatgatgctgaagctgattcaacaaa	AT3G01680	TSS+41:TSS+200	3.81	2.43	2.88	2.61	3.91	4.12	5.45	4.62	0.99	1.16	2.17	1.66	4.9	4.7	5.87	5.96
668	ctcactccccagatgctcgcgaagtccaagtgcgtggccttctctctctcgttgaagatattctcgatcgtgccactcttgactctgaagacaccaacgcctagtattcctacacacaatcaatttcgttcttagtacgtacgtatgatcatgttccttt	AT3G01680	TSS+201:TSS+360	4.03	3.35	2.18	3.36	2.43	2.45	5.16	3.44	3.4	2.44	4.32	2.85	2.93	2.95	4.7	3.25
669	tagatttgaattgaatgatatttttaatattttttaattttattaatttattgttttgctgatgtggatattttagatagaaagagtactctaattatatatatgattatctataaacatggattacccgccagtcagaaaataattgaagacagcaacg	AT3G26310	TSS-200:TSS-41	6.26	6.96	4.42	5.67	3.66	3.36	5.5	4.2	7.33	6.23	7.35	6.72	NA	NA	NA	4.96
670	gtattcttctggccgttttcaaccacaagaaacatccgaaatatcgacagtttccatgtcctcctggcttcccgatcataggaaacttacatcagatcggagaattaccgcatcagactctatggaaactctcaaagaagtatggtccggtgatgcattt	AT3G26310	TSS+41:TSS+200	4.42	2.9	3.11	3.41	4.01	4.65	6.33	6.27	5.03	4.86	4.72	4.86	4.87	5.41	5.36	6.4
671	gatgcttggaagagtcccaacagtcgtagtttcttcttcggatacagcaagacaagttttgagagttcatgacctccattgttgtactcgtccaagcttgtcctcaaatttcaatttctgttcctcatagaattcaagaaacctcatgaatctttaaacc	AT3G26310	TSS+201:TSS+360	3.94	2.16	2.46	2.08	4.12	4.5	6.03	4.89	2.98	2	4.29	2.94	5.4	5.15	6.88	5.92
672	tagcgattcgatttgaggcgattggattctatgaaatctccgggagactcgacggagaaacagagaagcaaaaagacggctttttatttgtgttttcagaagaaagaaaaaaaatttgagtgatgatcaaaccggaataaaccgactaaaaccgaaccgg	AT3G49080	TSS-200:TSS-41	6.31	4.48	3.91	4.42	3.86	4.33	6.21	5.2	4.39	3.99	5.14	4.19	7.29	4.81	6.82	7.25
673	tgtgaatctcaagtgttcgtcttcaccatcatgctctctcgtttattccttagacattcgaatctccgtttcgtaaccctagtttcatcgaaatcaaattctcagatcttctcttcgtttattcgtccgctttcgactaacagtagcggcggcggaggaa	AT3G49080	TSS+41:TSS+200	4.53	2.93	3.84	4.42	5.47	4.4	6.1	5.89	4.57	3.54	4.84	4.33	4.95	4.29	4.44	4.89
674	atggtgacgggaatggtcgtaatcggaatgatgttccgtggagtttcactggagtaaacgatgataagtctggacctttctcttccgatgattcttttggttcttctggagttgcaggatctggtttacctggtggagaggggaaatggccggaggagcc	AT3G49080	TSS+201:TSS+360	3.68	2.35	3.37	2.38	4.2	4.1	6.2	5.39	2.71	2.31	4.1	2.84	4.2	4.23	3.86	4.83
675	gagaaagtcaatgtatagcttaacctacactaataatttgttttttcaggctatttgagtattttctaattaaaaaaatcctgtaaaagaaaagagtaatcatatacttcgttcatttgttgtgttgagtagtgtttatgactggtaaacattttttatg	AT2G30710	TSS-200:TSS-41	5.49	5.03	2.29	3.67	4.02	3.85	5.18	4.03	2.84	3.09	3.94	1.92	4.99	5.06	4.85	5.21
676	gattaacgcctaaatgcatcatttgcgattacaaaatcaaattttgctccagatggattttaattacttttcgtcgcttttttactttagagtttagaccttgaaatcgatggaaagcaatcgaacccgaaattctctcatttctcaatcaaaactatct	AT2G30710	TSS+41:TSS+200	4.23	3.92	2.95	3.35	4.8	4.65	5.84	5.05	3.19	2.4	4.03	2.58	5.97	5.3	5.03	5.93
677	tctttcacttctgggcaagaagctctgttgtggaacatcggaaatcagaactgaaacagaaacagaaaccatggagaagagagaagacgaacaacaaaagcgcgacgattctagattcaatcaaacactcaagaacgtccaaatgagtcaatcacctccc	AT2G30710	TSS+201:TSS+360	3.41	2.05	2.33	2.6	2.62	4.31	5.75	4.59	4.91	5.19	5.85	4.8	4.44	5.17	6.6	6.04
678	ttcgctttcttctaagtttaacttcgagcccatgggcctttaaagcccgaattccaaggcgggaatttccgaaactcttacttctcaagtggcgggagaatctttataagtcaagccaacgtggcacatctcagccgtagatttgatttctcgaaatcaa	AT5G18620	TSS-200:TSS-41	5.8	6.75	1.28	5.65	3.81	3.43	4.28	4.06	4.09	8.18	4.97	5.28	4.41	3.85	5.16	4.3
679	agcaaaaaaaactcaggaaccctcgattcgatctctcagacgaaatcaggattcgtagaggcgcgtcgatggctagagcttcgaagcgggaagtttcttcagacgaggcttactcgtcggaggaagaggagcaagttaacgatcaggccaatgtggaaga	AT5G18620	TSS+41:TSS+200	3.44	2.41	3.01	3.69	4.07	4.22	6.23	5.03	2.31	-0.76	3.8	2.51	5.93	5.69	5.85	6.34
680	agatgatgacgagctcgaggccgtcgctcgctctgcgggctctgacgaggaagatgttgcgcccgacgaagcacctgtctctgacgacgaggttgtccccgtagaagatgacgctgaagtgtcttcgtttctgttttccactcttcgatttacattcgca	AT5G18620	TSS+201:TSS+360	3.88	2.44	1.84	3.01	2.77	3.69	4.22	4.1	2.43	2.77	3.72	2.94	3.8	3.9	4.19	4.83
681	caatcttgtggactctgtgaaacggtctaggtctaagcatattttccacacatatataatttggagaatctaatcgacgatcgatctgattttaaaccgactggactggttctctataaccgtttgtaacttaattctaaacgacatcgttttcgagcat	AT1G13120	TSS-200:TSS-41	6.43	6.86	3.49	5.5	4.51	3.4	6.09	5.04	5.08	5.48	4.39	4.57	5.32	4.37	5.55	5.71
682	gtttccatttttttgggggttaagtgaaatcggctcctatagcgttgatattacgcttcttcgtcccgttggggatattaaagcttgtattctagttgagttagagaatcatcgagatttgtgcagcacaagaatcttcgattcagagagtacgattaaa	AT1G13120	TSS+41:TSS+200	3.63	3.83	3.82	2.91	5.13	4.55	6.21	4.88	6.03	6.62	6.94	5.96	5.68	6.11	4.65	5.88
683	tttaaaggtaaggggctttatgggaatttgtaaaacaaggcatgagttcgtctttattgctcagaagaagccagagactatctcttgtggagcaaagaatatgattcaaggatcctatgagtgaaccaaattgttttgtgtcttgaagcttcaagggggt	AT1G13120	TSS+201:TSS+360	4.95	4.91	4.4	4.1	2.86	3.51	5.27	4.35	5.2	6.16	5.83	5.36	4.57	5.14	5.3	5.51
684	ctttaaaaagccgactaaaatgcaacacaaaaacaaaaaagtccggtctggttcaattaaaatgtccaaatccgaaaatgcaagtcgaacatgtaaccaaaaagttaaaaaaaaacttaaaaaaaattaaaatcatacattactcaaacgacgccgtttt	AT2G24990	TSS-200:TSS-41	6.74	6.65	2.21	6.36	4.51	3.53	5.78	4.97	5.11	4.62	4.99	5.14	5.5	4.39	6.41	6.38
685	accgtttccgccacaaaagaaaaaaaaaacaatggaggaagtagtgttagtaacagagccaccacccacgattcctccggtagtagaatacgaagaagagcatgacgatgacgacgacgacgatctctctctttcatcggattccgatatcgctgaagct	AT2G24990	TSS+41:TSS+200	1.88	1.77	2.62	2.14	4.54	4.44	5.84	5.67	1.95	-0.22	3.46	2.25	6.46	5.57	7.2	6.93
686	cttgattggctcgacggaaaagacgatgacgagctaataggtggtggcttttccctccatgctcgtcgtcctaatgctcacggtggacatggttcacgtcctaactctagttctcttcaacctatatcaaataaagcccagaagcttactagtcatgttc	AT2G24990	TSS+201:TSS+360	3.78	2.66	2.69	2.6	3.5	4.05	5.59	4.84	4.23	4.08	5.14	4.5	5.28	4.69	5.52	5.6
687	gcttcaaagtttatttttgtaaattcggaaaacgaatgatattattgtctacaatttcttcaaatcatcattataattgttttgctcttttgaaaaaataaaatggagatattaatttgcttgaactcaaaacgacgacgtagcacaactcctttccact	AT3G09650	TSS-200:TSS-41	6.67	6.29	3.43	5.72	4.16	3.36	5.39	5.15	4.96	4.21	2.83	4.35	5.55	4.6	5.62	6.17
688	cctccgacgtcatcatcatcttcgtcgtttcctccatacccaaagcccgtttcattaacccctccggtatctttcactctcatccacaaccccataaacctctgctctataaacccaccattcaccaacgctggtcgaccaattttccaacggtccgcct	AT3G09650	TSS+41:TSS+200	3.62	3.51	2.58	3.27	3.38	4.05	4.89	4.34	3.24	3.76	4.05	4.02	4.79	3.55	3.98	5.22
689	ccggcactgctaatagctccgccgaagacctctcgtctttcttgggctctccctcagaggcgtattcaacacacaacgaccaagagcttttgtttctcctccgcaatagaaaaaccgatgaagcttgggctaagtatgttcaatccactcatctccctgg	AT3G09650	TSS+201:TSS+360	3.56	2.26	3.41	2.45	2.75	3.6	5.6	3.88	1.83	2.29	4.2	2.51	4.52	4.54	6.01	5.16
690	aaaatcattgcctattcaaacttgatgattattattcggtttatttcaatttttctctattactaacatagtaacatttatctaattaacctctcttccccaaaaaaaatctaattaacctccttggattttccttttttaattatagagtttgcttctt	AT5G09920	TSS-200:TSS-41	4.67	5.78	2.88	3.99	4.08	4.18	5.43	5.02	4.72	3.99	5.33	3.76	5.67	5.14	5.77	5.89
691	aagaggcagaaccaaaaaactttagggttcgatttcgctccttggtaatcaccatgtccggagaagaagaagagaacgccgccgaactcaagatcggagacttctctattctcttcgccatatcccccgctgtgtacctcaaaattagggtttctttgcc	AT5G09920	TSS+41:TSS+200	3.59	2.92	3.01	2.77	4.57	4.79	6.49	6.05	2.36	1.96	4.16	2.58	6.68	6.51	7.11	6.99
692	tcatcgaattgatcttaattcaatacgatttaattgagcttaactgtatcgaaaatcccttaattatttgagatttatcatcgaaattgatgggttttattctctttgacaaagtttttgaaggcaaagtgcttaatgaactgtgaagtctctttgattc	AT5G09920	TSS+201:TSS+360	4.08	3.56	3.24	2.93	4.22	4.1	5.73	5.01	3.61	3.43	4.72	3.02	5.37	5.28	4.72	5.37
693	tggcgccatttagcgattttagggtatttttgttcccgcctgtgtgtgacgatgaattatcatctgtgtgagtccgtattgtttatttcagtacaccaccatcactttaagctttcttatttcatgggtttaaattgggccaaacaaacattcggcccaa	AT2G29580	TSS-200:TSS-41	6.14	6.02	2.81	5.76	4.02	2.69	4.08	4.13	2.61	4.1	3.23	2.79	3.1	2.85	4	3.93
694	actgaagaagaaatccagaaatcattgaggaaggaagagaattaggaaatggcgcatagaatactgagagatcacgaggctgatggatgggaacgttctgatttcccaatcatctgtgagtcttgtctcggtgacaatccttacgtgagaatattcttcg	AT2G29580	TSS+41:TSS+200	4.68	3.38	3.44	3.28	2.93	3.49	5.6	4.36	2.05	1.63	2.65	1.66	4.65	4.07	5.32	5.89
695	cttcctatgtttctcctcaaacaaattcgatttccttgcctttagctagatttttttttaacattcatgtgtctttattaagatctcctttcatttgtccattttcgagcttgtttaatgcttttatgtttcttagtgttgaagctgcaattttagtgat	AT2G29580	TSS+201:TSS+360	4.41	4.24	3.34	3.12	4.72	4.12	5.76	5.15	5.73	4.72	5.64	5.46	4.84	3.92	4.15	4.95
696	tcttctttttctatcccctcattccatgtatgctagatctttgctaatctcttctttctaatcctagctatattaagatctcactgttagtagttattcatataactatatccccatattaaccaatcagtacctaaataatgtacccaaatttccaatt	AT3G18930	TSS-200:TSS-41	4.35	3.88	2.83	2.69	5.3	4.51	5.98	5.59	7.53	5.63	6.48	6.98	6.02	4.91	5.07	5.92
697	caataccgtttacctttagtcaacgatttttttcccaccaaagtccccaaatacactcgtttgcgtttaaacctttcacttgaaactctgttttagactcttttatttgttagacttttttgtttgtttcgtcgttgttgttttttgaccaaaccaccat	AT3G18930	TSS+41:TSS+200	9.14	7.94	5.72	8.22	4.47	3.92	5.58	4.46	7.34	6.78	4.72	6.32	3.27	3.35	4.63	3
698	gcgattcgtcgcgccaccgcctcgttccggcgataactcaccgtcaccttcaccatcttccggtatatccgaagagattctctcccgttcttcggatcctcctttagagtttagtcctccattgatcgccatggtggtggttctagccgccgcttttcta	AT3G18930	TSS+201:TSS+360	4.17	2.81	3.39	4	4.89	4.55	6.27	6.56	5.18	3.72	4.34	4.69	5.25	5.04	5.25	5.64
699	attttttatctttcttatattcttttaacgatgaaatctttcaacgattatcaatgttatcaatcgttgaaagatttcatttttatctttcttgtaatttcaacgatttgttcaatgttaataagaaagataaaaatgattaaaattaaataacaaaatt	AT5G35700	TSS-200:TSS-41	6.09	7.79	2.69	5.03	4.96	4.81	6.3	5.27	6.71	4.47	8.71	6.15	NA	6.75	NA	4.74
700	aaactcaacacgaaattcattatttcgaaacagatctctttttaagcttcaaagatcaaaactttatcctgataaagagaatatgaacacgaaccacattcaatctctcaatctgctctatattatcatcttttcaatatttcgattctgatcatctctt	AT5G35700	TSS+41:TSS+200	5.06	3.4	2.8	4.93	6.08	4.55	6.3	6.57	6.45	2.7	3.7	5.29	7	5.42	5.85	6.8
701	ttttcttcttcccattacatcggatcgatgcatcaacgccataattatctcaaaatcgtttctttgcgtgtttgtttatcgaattgccatttttgatcttgtgggtcaaaaagtttggtcttttttcttacaaattttctggttcctgtttgattaaaga	AT5G35700	TSS+201:TSS+360	6.69	4.07	3.62	5.06	5.48	4.41	5.99	6.3	8.26	6.71	6.99	7.64	5.9	4.53	4.6	5.91
702	tttagtattttttttgccaaaactggattctaattttgaagtcgaggtaacaaataaaaattattggcaaatataagggggttacgtagaataaagaattgttaatggggtgattttagaaataaaatagttttaagcttctgctttgcccttccccacc	AT3G08943	TSS-200:TSS-41	6.5	6.65	4.48	5.14	3.99	3.01	5.09	4.05	8.26	7.54	7.85	6.87	5.31	3.77	5.72	5.6
703	tctttttctctctgcaagtctagggtttttctgatccaccagaggtttttcccctgcttcgagcgccgtcttggagaagctttttctcgataggctttgcagtgacagggacacagggtttggattgaagcgaaaaaccctagcgtttacgcgtcttctc	AT3G08943	TSS+41:TSS+200	6.32	5.32	6.35	6.35	3.73	4.48	6.29	5.52	7.75	8.29	9.05	8.02	4.86	6.03	5.78	6
704	aagcgaaaaaatccttaatttccagtctattgcttgtagtgtgtattgagttcgggatttgcatatctgttactggatctatgttttctgattaggttattgggtcactactactgctagggtttttaattttgctgggattttaatttggttctttact	AT3G08943	TSS+201:TSS+360	5.15	4.22	3.41	5.24	4.55	3.97	6.06	5.53	3.27	3.3	3.8	2.75	5.06	5.31	4.3	5.32
705	tgggtaaagaaagtcgaatatgagatcatgttaattgctgcaaaggccgaaacaatggttggtttctagttctacttcctagtatatgggccgttaaatgagcttcaaagcttattgggcttttagtgcttttaacagttgggttgggttgttcttcgta	AT3G15220	TSS-200:TSS-41	4.9	5.13	2.56	5.19	3.16	2.85	4.16	3.93	2.07	3.74	3.18	1.84	2.93	2.91	3.34	3.58
706	tcgatctctttggtgctcgagagagtgctttctggcaaaatgacatagcaaacgaaaggaaagagcaacagagagatctgtagtatcccatttcgtcttctctgtcgaattaccatttggatcgatcccttgaactttagagaatttgattatgattatt	AT3G15220	TSS+41:TSS+200	4.7	2.84	2.43	3.7	5.67	4.45	6.73	6.69	4.52	3.55	5.38	4.75	6.97	5.32	6.2	7.03
707	ttcgtttaagtctgattttgatcgaacgggagaaaaacatcagtgaagatgtttctcttcagtgtcctagagtgacgaatattctcggctacttgcaaatttttattggtcagctgtcacttgctccaatccacctaacttttttgctgattttgtttgc	AT3G15220	TSS+201:TSS+360	6.06	5.19	4.25	5.21	4.25	3.99	5.38	4.3	5.9	5.87	5.72	5.65	4.11	3.69	3.67	4.35
708	tagttatatttatttacacttgctttgtcatgtctttggacggagaatctattaggagattagatacaatctattgatagtaactagtaatttacataattttcagttttactttcccaaagattcagtgttgtgtatgtcagtaacagtgtttttatgg	AT1G07380	TSS-200:TSS-41	4.49	4.98	2.5	2.95	4.06	3.74	5.01	3.98	5.2	6.38	6.32	5.12	3.91	3.23	3.58	4.07
709	ctagtttcttctacatttcgactgtgctttttctgctcaccggtggaggagtttactctcactctgaatatttgattggattgggaagctatgacattactggcccggctgctgatgttaatatgatgggttatgctaacatggagcaagtagcatctgg	AT1G07380	TSS+41:TSS+200	3.64	2.77	2.39	2.83	3.97	3.58	4.86	3.77	5.38	5.14	6.4	5.71	3.6	2.91	3.42	3.69
710	tattcacttcaggctccgtgctaggactttcattgtctctgagccccaagggaagcgggttgtgtttgttaacctcgatgcttgcatggcttcacaaattgtaaaactaaaagtgatcgagagactcaaggcacgcacctaatcttttcctcggttgact	AT1G07380	TSS+201:TSS+360	5.51	4.57	4.97	4.93	2.63	2.9	5.3	2.41	4.97	4.43	5.15	4.86	2.8	3.35	4.61	3.46
711	gtttctaatctaattatttggttttgttcaataatcctagcaaaaattcacgaaagagttaataattttgtaaccggaatcatagataggccggtttatccaaaccggatatgacctgtcctctattaacaaactggtcgcgagtctctaggcaactaaa	AT1G50380	TSS-200:TSS-41	3.82	4.9	2.97	3.66	4.14	4.26	5.83	5.24	4.44	4.77	5.05	4.45	4.73	3.89	5.2	6.07
712	acttcgatactcctctctcttgcctcgttcctcttgttcctcgccgccgctctattctacggctgtcttcttctttttcctcttcctctgaaaccggagctgcgtcagtgcggttgacatcaccgagagacatggcggaatcgagatcccctcctgtagc	AT1G50380	TSS+41:TSS+200	2.48	2.31	3.89	2.38	3.93	4.23	6.2	5.36	3.01	3.4	5.23	3.53	3.73	3.16	4.16	4.07
713	gaagaaggtggagcatgtgatggagatgttcggtgacgttagggttgacaattactactggctccgtgacgattctcgcaccaatcccgacatgctttcttatcttcgtgaagaaaatcactacactgatttcgtcatgtcagtcttttcaagttgcctc	AT1G50380	TSS+201:TSS+360	4.48	4.82	4.76	3.97	2.48	3.18	5.38	3.42	2.58	3.07	3.54	2.93	2.35	2.71	4	3.08
714	aaagtgttactccaaaattttattgtaacaagtactagctattacaattaaattttaagaatatgctaccacacctagtcaagtcaactagtacccatttctcacgtcacatattaacatgcaatgacgggttataaattaatctatcctataatgagag	AT4G04500	TSS-200:TSS-41	5.96	7.64	2.96	5.42	4.43	4.03	5.3	4.41	4.97	7.14	3.91	4.22	5.01	4.12	5.34	4.35
715	tccttctcttccttcaaaccctaaaatatgttcatgccggtttcatttgctacggcgactttttcaatgttaactacggcgtcagtcgaacgtatctcttctcttctcttccttctaacgtcgtttctaacggcggtttctacaacgcatcgtttggcag	AT4G04500	TSS+41:TSS+200	4.61	4.56	5.47	5.35	4.29	4.21	5.07	5.08	3.91	3.88	5.69	4.71	4.2	3.95	3.6	4.27
716	agattccaaaaacaacagagtccacgttgttgccttatgcagacgaggctacgagaagcaagcttgtaagacatgtctcgaacatgtgattgaagacacaaaatccaagtgtcctcgccaaaaagagtctttctcgtgggtcactgatgaattcgacgac	AT4G04500	TSS+201:TSS+360	3.85	3.25	2.38	2.15	3.71	3.7	5.16	4.2	3.42	2.75	3.83	3.51	4.24	4.75	4.94	5.48
717	ccatttttgttaaatctacagagtccatattggaagttggacatatggactttttcttagatagtttagcccaatgggcctatctcattttaaggccacgttagagtcagtcagcctattttcaaaaaaataaaataaaaattcttcgtcttcttcgttt	AT1G48050	TSS-200:TSS-41	4.47	5.44	2.67	5.1	3.86	2.75	4.61	4.13	4.28	6.54	5.67	3.95	3.64	3.12	5.55	5.35
718	tcctcaatggcacgaaatctaatttcttctaatcttacttcgttacatattaaccttcgtttttttttcttataggtttcttcagaaatcaattcaatgaaattaataccttcttcagcttctgtttgttttccatcgatgtttctttttctacttagtt	AT1G48050	TSS+41:TSS+200	4.08	3.4	2.74	2.78	3.96	4.18	5.7	4.34	3.84	2.99	4.09	3.45	5	4.66	4.79	5.01
719	tcgtgcatgttattctacattgctgcataccatttcttctttgataattctgtttatgctgattttgacttcgttttatgctcaattatgttctggatatctcattgattcatttttggaactgttcttggagtaatttagggttttaatttgtcatttc	AT1G48050	TSS+201:TSS+360	3.92	3.35	2.48	2.72	4.06	3.75	5.23	4.4	3.15	3.1	4.11	3.25	3.93	2.99	3.59	3.99
720	agcagaaaatataaaagatgatggcacttatggaatgctgatgggaccagaatttggttggtctgattcgtctggctgagaaagaaagtataatttatttatttttttagtaaacgaaatttgttattaaaaaaataagagccaagtaaaaaatattttt	AT2G47490	TSS-200:TSS-41	7.34	8.43	2.61	6.36	4.93	4.67	6.45	5.79	4.01	5.22	3.23	3.55	5.48	4.89	5.32	5.58
721	tcttcgatgttcctcttcttcgttttgattttcagatttgtttaactcggtcgttgcgttgacttcaaatttcttaaaagagagagagagagagagaggagatagttcagaaaatctgtcagacttgggatctttctcggcaatgcgacgcttgttcgcc	AT2G47490	TSS+41:TSS+200	4.81	5.04	5.04	5.8	3.67	4.9	5.77	5.21	6.44	6.64	5.54	5.84	4.01	5.37	3.96	5.09
722	gcgaaatccctctcccgagaggatacaacctttttgtcattctcttcttcttcggtgacgcgtttcctcaaggctcttcttcctctccgttcagatccaagagatgtccgctaattctcatcctcctaattccaaaaacgtcctctgtaatgcagccgcc	AT2G47490	TSS+201:TSS+360	5.76	2.33	6.05	4.99	4.9	4.31	6.5	6.56	4.82	3.48	5.79	4.65	5.75	5.06	5.74	6.24
723	ttttgagtgaatatggattgaaacgttttaagaaggatgattgtgttactctaatttttgtaacaataaacgttattatatttttacagttactccccataactttgtaaaaagtaaagaaaagccccaaacagagagaaacgaccacgtaagagtggtt	AT4G29590	TSS-200:TSS-41	5.33	5.79	3.18	4.74	NA	3.27	5.76	5.74	5.69	5.18	4.5	5.51	4.89	5.1	4.95	4.96
724	gttcaaacctttttacaaatcagacaaaacccaacaattaatgaaacaatgtcaaaaacggctaattttctcagcctgagatccaatcctctacctccgattttctcctccaccggaaactctcctttcctccgagcttcctcggctctgaatcttccga	AT4G29590	TSS+41:TSS+200	3.03	3.54	5.79	5.73	6.29	5.09	6.84	6.48	4.84	3.48	5.72	4.44	6.99	5.51	5.89	6.86
725	caactgcttcgaaacctttccacagttggattcgtgcttcttcacgtcgccggttggttctcggtggttttggcggcgcttctttgtggatgaacaacaatatgtccggtaaatttggcggtaaatctttcattgcttccgctaggcagaccaatccttc	AT4G29590	TSS+201:TSS+360	3.29	2.37	2.75	2.29	2.02	1.69	4.13	2.8	2.7	2.79	4.38	3.32	2.21	1.33	3.73	2.55
726	attatatgataatggaataatattagatttatcatttatgtatatcgtatgtatatttaagttagaaaattttgtgtgtcatttgtccatgtattaaatcgaaatttggcgcgtggaaatcgttgcccaaacatattgacgtcatttttcttcttcttct	AT1G14130	TSS-200:TSS-41	6.71	6.78	3.7	5.68	4.21	2.95	4.96	4.67	6.55	5.89	5.43	5.48	4.53	2.83	4.7	4.48
727	ctttccttcaataagtaactctacactgaatcaactcctctgatttctcgataaaaatctagaggcaagattccccacggaattactctttatttctgaaaactctttgatgtttacccagaataagcaaacgtgacaaatcatcttttgtttatttagc	AT1G14130	TSS+41:TSS+200	6.99	4.64	5.54	5.23	4.65	3.98	5.92	4.87	6.62	4.48	6.25	5.67	6	4.61	5.8	5.96
728	ttaactattactggggtttcttcaatttaaacgtaattgaagtttatccagaagaagtactgatgaattatcttgttaattcagcctaattagttaccgggttttcttcgatttagactgttttagctggttgaatcgtcactttatagatcattagcca	AT1G14130	TSS+201:TSS+360	4.47	4.46	3.01	4.32	4.18	4.08	5.68	4.76	5.06	4.56	5.56	4.8	4.43	4.1	4.17	4.61
729	ttttcatctttgattcaatgtcgacacagagcaacctctgttgactcgtttgcttctttctttcttagatacagaattggaatttggttcatcttctttgtgaaaaatcagattttgattactgggttttagacaagtctgcgttttttttattgaagag	AT1G23330	TSS-200:TSS-41	6.03	4.02	5.44	4.69	4.84	4.24	5.89	5.06	7.56	6.99	7.07	7.09	5.29	5.08	5.11	5.47
730	agctatctgtgagctctgttgttcatatgttttatgggctttacatattcagctccgccgtcgccggagatcttactcagtcgttgagcgagtcaatcttcaaacccaaatccaccattgaagtcaaacaaattgaccaagaaaagacaacagacgtcaa	AT1G23330	TSS+41:TSS+200	6.19	4.92	1.52	3.52	3.74	3.77	3.85	3.56	4.32	4.01	3.16	2.56	4.34	4.92	5.08	4.28
731	tgatttgcctcctattgttttggttcatgggattttcggatttggcaaagaagttcacaactttctctgcttttctacatttatgtgtttttatcgtttcgttgattggatttgccattgagattaggtggtttatcatacttcgctggagcagagaaga	AT1G23330	TSS+201:TSS+360	4.07	3.61	3.27	2.61	4.33	4.09	5.66	4.9	4.34	3.46	4.11	4.28	4.62	3.99	4.42	4.74
732	atttaattaataatcgaacccgactgggccgataataaatttacttataataggctttatttttacgacccaattaattaggcccactaattattgcggttaaggaacgttgactttaagtcaaattagagagagcacagtccagggactaaagtgggtc	AT3G62220	TSS-200:TSS-41	4.54	6.1	2.49	4.07	4.04	2.63	4.17	2.71	2.72	6.88	6.11	3.43	4.36	4.52	5.27	4.5
733	ctctctctctctctctctctctctctctcgttcgtttggtttttggatcaagcttctccattattttcggattcgcttccttcgtagtttgttcgtttgctctgatttgtaatcgtagcttagtttccgtagattctcaaatgataacgcgctttacgag	AT3G62220	TSS+41:TSS+200	5.31	5.12	5.16	6	4.85	4.08	6.14	5.52	NA	NA	NA	NA	3.97	3.35	3.9	4.21
734	ttttgggtgtgactaggggtttctctctgtgttttcttattcctcaatgttatttcgaaattgaatgctaatacagagattcaatgagctgttttggctgttgccgtgaagatgatttgcctggagctaatgattatggaggtcacaatatgaccaaaca	AT3G62220	TSS+201:TSS+360	4.32	3.08	2.38	3.04	3.6	3.97	5.48	4.3	4.25	4.29	5.65	4.4	4.15	4.26	4.5	4.72
735	acaggagcaaaataagatagtgtgtatgtaacataatttattgttgttgtaagacattacaaataaaaaaaatatgattgcattgaagaaaacaatatcaaatgacaaatacatagaaacaaaataataattaagtaaggcaccgagagtagaaattaaa	AT5G26780	TSS-200:TSS-41	4.92	5.39	2.55	4.24	4.99	4.75	6.12	5.03	2.53	2.04	2.89	1.35	6.5	NA	5.82	5.96
736	cgcttttatataatcgcactcactcagagaaacagagaagacgatagatagagaaaaaaaaaaaatggcgttggctcttcgtagactctcctcttccgttaagaaaccgatctcgcttctctcctctaatggcggttcactccgtttcaaaatcctatca	AT5G26780	TSS+41:TSS+200	4.65	2.12	3.83	3.65	4.73	4.93	6.48	6.1	4.55	4.66	5.86	5.25	5.88	4.22	5.77	6.18
737	cagtcagattcattcacgttttatccttcgtttgattctgatccgtttttgactcttatacatcgtctttatcaaccgcagctatggcggaatcggagaaatctcgttctaagctcatcaattagatcagatgcgtcataatatataatctaacgaatgg	AT5G26780	TSS+201:TSS+360	4.2	3.14	3.21	3.86	5.25	4.83	6.6	6.57	3.97	3.93	4.29	3.84	5.46	4.95	5.11	5.95
738	cttctagaaaaaaaattacttaaaacttttataaagatctgatttcacccatttctgtcatcaattaattaaataaatttttgctgtttcagctcgatttaatttgcaaagcttagtcttaataatgcaataattaattacaatacgaattagttttgct	AT5G08200	TSS-200:TSS-41	5.48	7.02	3.49	4.36	3.6	4.17	5.32	4.69	5.11	4.52	4.65	3.59	5.85	2.42	4.44	4.93
739	agatctctcgtttcgtttttcccggaaaatctgaggaaataaaattaagcaaaagtttccatcgatcctctgagaaaaaattcgactctctagtccacgagttttttttttgttcacctctctctttttcgttaatctctctcaaacaacgcctcttcat	AT5G08200	TSS+41:TSS+200	5.24	3.7	4.38	4.47	5.65	4.66	6.33	6.45	6.57	4.99	5.35	5.88	6.49	5.67	4.3	6.74
740	catttccttgtaattcactttcttctccgttttttttttttttgaatctctcttcgtccttcgccgtttcgatttcttgtttcctctacttgatgatgaaattttgatcagatctagtgtagaatagttaggatttacccagagagattatgtttatgga	AT5G08200	TSS+201:TSS+360	4.98	3.06	3.45	4.26	5.63	4.58	6.26	6.59	6.56	5.33	6.04	6.06	5.56	5.05	4.54	5.6
741	gaaaaaacaaaaggttaatcacttgaccactgaagattgcccgtgctcagcaaccatctctgagtgaggaacgaaaagtcactgccagtgtttattttaaaacaagagaaaataaagcctaagcccactatgtaaaagcccatcgtaatttaaggcccaa	AT2G40590	TSS-200:TSS-41	5.94	6.25	2.96	6.07	3.83	3.31	4.38	4.29	3.3	4.44	3.78	3.78	5.08	3.98	5.73	5.42
742	catctggagagtgagaagagaggaatagccaaagactctcattcatcggttgcttatctttgaattacaataaagatagagaattgatgatcttccattgttgtttgtgttgactttcaagcgaaggaacggtgggaggaacaagcacaacagaggacac	AT2G40590	TSS+41:TSS+200	5.22	3.38	4.75	4.06	NA	NA	NA	NA	3.66	3.18	4.61	4.01	NA	NA	NA	NA
743	gtcaacccaatcagatgctccaactgcggcaaatgctgccctactctcttcctccttctcttctccaatcaatcaatctccagtaactcctatgtggattttgattagatcttgtggtggtaatataaatttggagacaaggccattaagaggttcattg	AT2G40590	TSS+201:TSS+360	4.89	3.66	3.66	3.9	3.93	4	5.88	5.6	3.55	NA	5.2	3.76	5.27	4.15	5.46	5.6
744	gctataatattccagaaagatccttcggaaaggaaaaaaaaaaactgaaacttcggttcgaagttcaaacaatttttcttactgccacgtgttacttcatacacaattaaaatatttttttgtccctctcatttgtcaacgtttaggggaaaaacattaa	AT4G01550	TSS-200:TSS-41	6.37	5.21	4.2	5.8	4.64	3.9	6.78	5.05	3.33	2.36	4.26	3.4	4.89	NA	NA	4.82
745	ttcgtctttcagaaaaaacaataatagatagaggaaaaaagaaagaaacagagaagtgagaaaaagcccttaaaactcaaacactaaaaaattttcagtgtcgattcaaaaagttttgttatttgatctgtttctgtgtaaaaaaaatggtgaaagatct	AT4G01550	TSS+41:TSS+200	5.13	2.77	2.46	4.24	5.57	4.54	6.28	6.19	5.4	4.3	5.52	4.45	5.11	5.52	4.95	5.9
746	ggttgggtatagattttatccaacgggagaggaattgataaaccattatctaaagaacaaaattttgggtaagacttggctcgtcgacgaagccattagcgagatcaacatctgtagttacgacccaatttacttgccagtttcctcacttcaaaatcat	AT4G01550	TSS+201:TSS+360	4.5	3.76	2.6	3.53	4.86	4.56	6.02	5.28	3.28	3.18	3.85	3.75	6.05	5.33	5.66	6.05
747	gaaaaggagaaagaaaaaacccaatttttaaaaccctagcgttttcttctaaagccctaatgtgtaaatattaggccgtttttgggcttcacaggatagaaataaacagagtacctaaaacgacgtcgttagaaagtagcatccaaaatctctatcccat	AT2G32230	TSS-200:TSS-41	5.96	6.14	4.22	6.93	3.7	3.4	5.75	5.2	2.26	4.5	4.1	4.38	4.91	7.27	6.24	6.44
748	gtctttttatcttttccaattttcccaccagaaagaaagtttctctctggttcgagttctttttctcaaaattcttatgtgttgccttcaacctgttcgacgatattacccaatgaacaatttccatgtttcttcacatttctactcctttttatcgact	AT2G32230	TSS+41:TSS+200	4.4	3.4	2.88	5.63	4.42	5.03	5.54	4.97	5.96	6.87	6.49	6.4	5.28	6.96	5.23	5.43
749	actaactcacattcttacataaccaatatctaaagttttgttcttggactttgtttcggatatattgtaaattgcccgtatatcaaaggttttcaattttgtcttctctgttgttattgctctttatttctcgataatgtatagactatagagcttttag	AT2G32230	TSS+201:TSS+360	4.55	3.76	2.6	2.96	4	3.82	5.03	4.21	2.83	2.58	3.7	2.32	5.06	4.77	5.18	5.32
750	gtccaatataagaaattaagcttcttcaagtgccatacctggtagaaatttgttttgaggttcttattcataatatcttcttttaaagtttgggtttttatttttggaaacacaggttttggattttggaatcatgttgagatgaaaccagtgtctcttt	AT2G41890	TSS-200:TSS-41	3.89	3.72	2.55	2.93	4.3	3.96	5.72	4.57	4.23	3.15	4.29	3.93	5.88	5.44	3.94	6.14
751	tgttcttcttggcgtttcagattgttgtttcagagattcaattaggttctaagctcgttgttggtgaaaacaccttgtgggtatccaacaatggtgattttgctctaggtttttttaatccacctggtttgcttaatcggttcagcattggtatctggtt	AT2G41890	TSS+41:TSS+200	4.64	2.96	2.46	2.7	2.76	3.28	5.08	3.54	5.37	4.62	5.27	4.95	2.62	3.18	3.42	3.05
752	taactccaattcaatcccttatgatcaacggaaggtcgtttgggttgctggagcaggtgttgtcgtttctgataacagctcttactttgagcttactcgtaatggagaattggttttgtttgattctttgttgggtgttccggtttggaatagcaagacg	AT2G41890	TSS+201:TSS+360	4.23	2.72	3.05	2.76	3.95	3.72	5.54	4.57	2.58	1.91	3.82	2.29	3.85	3.4	3.7	3.95
753	tcctgaatgattaatcatagctagaatccgtttggctttgttatttgggtcagagattctgagaggacgctttaaagagtcaagcttttcattcctctgaatccgtccttgtattggacgtcttgatctctgtatgctctcctggagctatcgaatcgag	AT4G25515	TSS-200:TSS-41	3.98	3.38	3.62	2.98	4.35	4.19	6.06	4.85	4.16	3.52	4.94	4.28	5.16	5.01	4.95	5.49
754	cttcgccaatgtctttctcttcgaatggcattaacctgcctggatcaatggttcttgatggatctccttcaatgcaacacttacctcagcagcagcagcggcaactactagaacagcaagcaggacaaggttcagttccaatgagggaaaacagttattc	AT4G25515	TSS+41:TSS+200	3.59	1.9	1.98	2.14	3.58	3.46	5.34	4.71	2.49	2.17	3.53	2.55	4.4	3.03	4.62	5
755	ccatgtagataagaaactgagattagaagtgaagcaagaagacttgttgcagcagcagattttacagcagttgatccagcgccaggaccccacgggaagaaatccgcagatgcaagctttgcttcagcagcagagagtgaggcaacatcagcagatgctt	AT4G25515	TSS+201:TSS+360	3.95	2.7	2.65	2.96	3.77	4.38	5.5	4.2	3.44	2.39	3.64	3.79	5.35	4.62	6	5.7
756	aaaaaaaataacatacaaaacttttaatttaaacgtccaaaaaccctacattattccaaaaaaaaaattgtttgaaagtaagaaagaaaattaatacaaagtgagagagaaatatgtttaggtgacacgagtttcactctcaattccaaagacagaccaa	AT1G69060	TSS-200:TSS-41	4.92	6.78	2.94	3.57	4.93	4.32	5.66	4.98	5.24	4.29	4.73	5.01	5.76	5.98	6.99	6.55
757	ctcttcttcttcttcttttcacgaattttctccgaaacttggtttttattcctcaaacccataaattagggttcagtttttaagcctccgtcttcttcttcttccgtcgtcgtagtcgaaagttcgattatattcaaatctttactcactacgatcctta	AT1G69060	TSS+41:TSS+200	3.07	4.26	3.57	4.11	4.63	4.79	6.24	5.84	7.06	7.22	6.98	7.43	5.75	5.43	5.82	5.84
758	aattagtgggtcgttttcaaaattttgatttgattcgattttccttggtagaccataaaacctagaaatatacgattaggttattcaattgctgtcgatttctcgatgtaaataggtttcgtttggtagattctagaaacttatttaatgtctatgatcg	AT1G69060	TSS+201:TSS+360	6.51	8.21	4.27	4.49	4.04	3.94	6.03	4.06	4.44	6.01	5.44	3.52	4.77	4.71	5.24	5.31
759	atattttccactctttatatatacagtctataatcttcaaacctatcacctataaataatctacaatctaccatttagtcaacaatggtgaaatttctaaaccctcgtgaaagtctacctatctcccaaagtttctaattctatctacttcacatttttc	AT2G42360	TSS-200:TSS-41	5.9	5.39	1.6	5.32	3.95	4.47	5.08	4.65	7.11	6.18	5.84	7.16	4.56	5.5	4.71	4.92
760	aaatcataagttagtaaactcttttgttcacttttcttttgcatccaccgaagaaaaaccagcttcacaatgagctccaacgacagagatcatcgcaggttcaactctgaccaccactcattctggcctaatccgtctacttacgatcttaacagcaaga	AT2G42360	TSS+41:TSS+200	3.91	2.4	3.1	2.65	2.37	2.9	4.84	4.44	3.15	2.71	4.37	2.8	4.7	3.75	5.36	5.32
761	tcatgcttgccgcagtggcttctttatctggagttatcctcatcgtcttcgctcttcatctttacgcaagattcgttctccgacgccgtagagaagctttccgtggcctccccgtcattttccgccacccttttgagatgcctaagcgtggcctcaatcc	AT2G42360	TSS+201:TSS+360	3.12	2.2	5.29	3.31	3.97	3.49	5.06	4.43	3.57	2.88	4.65	3.39	3.76	3.48	3.7	4
762	atcgttgcccacattcacaaagatcatgtcttttgatcgaaaagtttacttccatatatggaaaagacaactctaaaaataaatataatgaagttaaataactcatttgcaatatttaaatagctaaatgggctttactcggcccaatgaatttctgtcc	AT1G56180	TSS-200:TSS-41	6.44	5.98	3.43	6.01	3.54	3.61	4.87	4.38	4	4.25	2.56	2.92	5.48	3.89	5.32	4.87
763	tccatgtctcagatctctttcgccttctttttctcgccaaattggcttccttgttccacgcgtacagtctctagtctttggtagcgtccggaagcatgagttgcggaggccgagcgcactcagggaatggcgggagtacgaagatgctgtgaagagaaaa	AT1G56180	TSS+41:TSS+200	3.83	2.55	6.51	3.66	4.66	3.54	6.48	5.22	3.81	3.97	5.64	4	5.05	3.44	5.04	5.43
764	gatctcgccggggctcttagattcctcaaatctattgaaaatgatgaacagcgtgattcggttgaatctattgtcacggctaagttaagcggcttgggagctcttgaattggagagggattggcaagttttagatgcgtgtttgaatgcagatgatatga	AT1G56180	TSS+201:TSS+360	5.73	3	2.91	4.27	4.86	4	5.89	5.42	3.83	3.28	3.35	3.8	5.62	5.06	5.03	5.64
765	caattatgatgggcctaagaaagattcgtagaagatagatcggcccaaatgttccaaatattaacacaagtccagcgggctttgggcccataaatggtattcgggtcagattttaaaatgggtattcgggtcaaaattcgcccgttagatgatgaaccct	AT1G80550	TSS-200:TSS-41	3.92	5.75	1.05	4.74	3.88	2.59	4.6	4.02	1.12	6.85	4.03	2.35	4.35	4.01	4.97	4.75
766	ccccttactccgttcggcttctgtcagtaaaacctatttcaaatgtcgatgatgcgaagtttcgatctcaggaagaagaagatcagtccagttacgatcagaaaacagtatgcgaagctctcacatgttacagcaacgattggcaaaaggcgttggagtt	AT1G80550	TSS+41:TSS+200	3.79	2.54	2.68	1.66	4.14	3.48	6.06	4.6	2.98	2.77	4.56	3.55	5.52	4.05	6.07	5.61
767	tttcaactgggtcgagagagaatccggattcagacataccaccgagacattcaatcgggtgatcgatattctgggtaagtatttcgagtttgaaatttcttgggctttgattaaccgcatgatcggaaacacggaatctgtgccgaatcacgtcacgttt	AT1G80550	TSS+201:TSS+360	4.97	3.28	4.03	5.6	2.02	3.8	6.3	4.57	5.59	4.46	5.45	5.24	3.47	4.67	4.93	4.96
768	tcgtgtttatctaatctgttttcttcatgatctgttcttatggagtaaacccatttatagattctcaacaataaacccaaatatcttctttttcaatttgactctctgataaaaaaccaaactttatctgtttcttcgtttgctctgttctgatttgttt	AT5G17850	TSS-200:TSS-41	5.25	3.9	3.53	4.45	4.86	4.23	5.65	5.82	5.67	4.05	4.79	5.63	5.76	5.2	4.96	5.96
769	cagtcacattccttctcgttatctcttgtcttctgttgggtttcttcacgaatcctgttgattcaagtgctctaagacctaaatcagagcatgattgtagtgccctgaagcactttcatgactacaaatcaaagtgtgcttacctgaaatcgattgatcc	AT5G17850	TSS+41:TSS+200	3.06	2.85	2.74	1.65	4.81	4.15	6.06	4.84	3.31	3.48	3.87	3.61	4.33	3.62	4.05	4.4
770	atgtgctagtcaaggtttcttcgattacctctcttttctctactgtaatttcgaaggtttcccaattttgggtcagtttcttctcttcctctggttgcttctcttgttctatctattgggtcatacggcctctgagtacttttgttcatctcttgaaagt	AT5G17850	TSS+201:TSS+360	3.88	3.52	3.01	3.34	4.52	4.32	5.94	4.89	3.97	4.26	4.23	4.06	3.76	3.81	3.87	3.97
771	acatcaccattttttaacattttttccccataacgatttattaaaaaacgtattaatcccataatcatatcttctaattaattaaataattaaccacaccacaaaattgaaattaatgattttaatcaataaaattaaaaaccctaaaacgcaactttct	AT1G72040	TSS-200:TSS-41	5.86	5.83	3.25	4.02	5.75	4.35	5.51	5.27	3.84	2.49	3.17	2.48	5.95	NA	NA	5.16
772	aactagggtttctatttctctgagtgatgtgaaatgctcgtgtaaacggaaacgatgcagaagattctgtgcaaaagtaccacttcttcaacccctgttctctctacgccggtgaactctctcgccgccggttttatctctctagggtttaagacccccg	AT1G72040	TSS+41:TSS+200	3.54	2.93	5.11	3.09	4.34	4.32	5.8	4.74	2.87	3.75	5.17	3.21	5.45	5.81	5.58	5.81
773	ttaaaaatctccctccttgttctactactaaacctctctccacttgtttcttctctacttccgctatgccgaccacaacggcttctgtttcttcaggcggtgttggtttctctgcttatctacagaggactgttcataaaccggcaccggcgtctgttcg	AT1G72040	TSS+201:TSS+360	2.96	2.29	2.21	1.84	3.71	4.11	5.11	4.61	4.35	4.46	6.2	5.04	4.46	4.26	3.94	4.79
774	tagaaagttgttaactttcatctaaattatgagaattagaatctcacaaagaacagaatcgtggaaatggtgtaatttgaaacataacaaaagtatggtttggtttgtttgaataagaatgtttcaaggagttaaaataaaatatttgattttattatat	AT4G20410	TSS-200:TSS-41	6.4	4.92	2.12	4.4	4.67	3.91	5.86	5.05	5.92	4.24	3.83	4.31	7.06	NA	NA	6.51
775	tgaaaacgattctctctatattgccgatcgatctccaagtttgctaaatcgccgggaactttactgaaatttggagctagtcatgtcttcggatcctgacaaaatgatgtccaaagccgacaaatgctttttctcttctcatttatatgaatgctctgtt	AT4G20410	TSS+41:TSS+200	4.91	3.59	4.54	4.42	5.55	3.95	6.21	6.07	4.19	3.84	5.04	4.28	6.86	5.32	5.98	6.8
776	tgagaggttaatgatcggtggaaattaaaattcgatttgggctttagggcattttgggtttgatcgagatgactgtgctcttaagatatgagggttttcttttgttactgtgattgagaaacttctcgtgatccattctgagattcgatcaaaggttttt	AT4G20410	TSS+201:TSS+360	4.91	3.42	3.03	3.8	5.36	4.45	6.61	6.57	4.35	3.89	3.93	3.86	6.44	6.37	5.85	6.65
777	agtattacagagagcacgaggagataaaaaaaaagatctaaaattgataacaaatgattataattaattactacgaaatatttggtcgtgtgattaatagatttaattaccgaataatctgaagagaagaaaacaaaattgaaataaagacagagaggtt	AT5G53500	TSS-200:TSS-41	5.4	5.72	3.3	3.77	4.22	4.14	5.46	5.34	4.83	4.14	4.99	3.4	6.91	NA	5.24	6.38
778	cttcttccttattgtctctttcttcacagatttcaataaaaatcctttgatccttcttctcttctcttttccctttcaataataaaagtttctctctttttacttttttacaattctctctggttttggtttgtgtgtgtttctttagactctctaccac	AT5G53500	TSS+41:TSS+200	4.56	5.25	3.86	4.08	4.71	4.2	5.56	5.36	7.13	6.38	6.07	7.16	5.09	4.69	4.56	5.53
779	tgttgctacttctttgggatgtgtttgttccaatttcgaagaaacctcgtgaagacgaaccaaccccgcaatttttaatctttgttaccaaaaaatttgaattggtgatgctcgtgctcacgcatttttgttgcggattttttgttgcttaggatctaaa	AT5G53500	TSS+201:TSS+360	4.98	3.54	2.73	5.22	5.11	4.08	5.97	5.5	4.39	3.23	4.24	4.27	6	5.23	4.95	6.08
780	taatatttatattggcataaaacgagaaacacgtgtgatgggatggttctagtacccaatcaaattggataaaaacaaagaaatatgatttggctgggtctactataataactgctgcttggtgaccaaaataagacgaaacggcttcttcatcaaatca	AT1G64200	TSS-200:TSS-41	5.93	5.74	7.44	6.2	4.22	2.73	5.86	4.18	7.96	7.34	7.23	7.5	4.95	3	5.89	5.03
781	ttaggtttatccgccaggaagccgaagaaaaggctaacgagatctccatctcctctgaagagtccatacattacatccactctcttttgatctcgatctttacgaatacgtgactctgttgacaattgcgtgactattttggtttgttcttttgaaaata	AT1G64200	TSS+41:TSS+200	9.41	4	7.23	8.44	5.82	4.26	7.21	7.23	8.98	4.79	7.82	7.47	7.04	5.29	5.72	6.64
782	tgttgactgttgttttacattgatcttcggatcttaagatcctctgtgagattatttctgaacatgaaaaaatggttttgagtctaaaaccgattggtcttttgatgtgagaattcaacattgagaaattgcagcttgttgaagcagagaagaagaagat	AT1G64200	TSS+201:TSS+360	6.1	3.51	3.32	5.46	5.99	4.7	6.5	7.05	4.91	3.67	4.54	4.8	7.18	6.39	6.17	7.34
783	gtgatttgttttcttcattcagcgaaattgatctcatcagattctgtttttttttatcatcatcagtcaattttttgaattcattacctcaattttgttctacacgaatttctagggttttattgaaatcgagattcagattttaccctctactctgaat	AT3G44850	TSS-200:TSS-41	4.29	4.06	3.18	3.62	4.29	4.22	5.62	5.05	4.59	5.19	5.1	4.22	5.11	5.28	4.93	5.36
784	gtgagtactcgtcggaggacgaaggaacagaggattataagaaaggaggataccatacagtaagagtcggtgatacttttaagaatggagcttatgtgattcagagtaaacttggttgggggcatttctccactgtttggcttgcttgggatacgcaaga	AT3G44850	TSS+41:TSS+200	4.21	3.26	2.58	2.38	1.71	3.66	5.47	4.3	3.68	3.78	4.55	4.1	4.57	5.19	5.18	5.19
785	attgtgacttataccctcttcgttttttaggttagagaaccaattgaggttctaaacatgattgctttagtaggttttcttagtatatatgactttgactgcaatgtgcttgtgcaagttgtttgacttgttgtagagaaatgctaaaagttgaatcctt	AT3G44850	TSS+201:TSS+360	5.44	4.82	3.14	4.24	4.04	3.79	5.02	4.1	3.36	3.89	4.45	2.94	3.08	3.51	4.59	3.51
786	gaaacaaaagagagcaaaatttgtgaacataattgttttgaaaaagatttgaacaagttattttacaaactaagaatcttattttttgaacaaaataaactttaccagatgaaccgaattgttccgatttcacttcggttcggtttaattaaaccggttt	AT3G56750	TSS-200:TSS-41	6.07	6.83	2.64	3.92	4.14	4.25	5.8	5.12	3.59	3.56	3.47	2.86	5.43	5.42	5.27	5.79
787	gcattatctgaatctgagctatctctggatcagcttgggatccgccacgtcacttctgacagccgccggagatgaacctcacgtgaccgttcttcagatcggatcttctgtgtgtaaccgtcgaggaggactcttcttcttcttcttcttcttcttcttc	AT3G56750	TSS+41:TSS+200	6.82	2.96	7.93	5.8	3.94	2.95	5.34	6.04	5.83	3.63	8.01	4.4	3.7	2.69	3.91	4.04
788	ttcttcctcgctcacattgttcagtcttgaaacactctaatggcgacaatgagcaaagctcaaaggaccaaacccacttctggatctcagcgtcttgttctgttctgtatagttgtgttctcattcctcctcctcttctcttcggtgatctccaccggca	AT3G56750	TSS+201:TSS+360	3.18	1.68	3.4	2.68	4.47	3.93	5.35	5.56	3.45	2.51	5.14	3.54	4.84	4.05	4.6	5.14
789	gtcgaagaaatgactgtcgagtttttctgagagagaaagaaagacatcttactctatacgacgtcgtttagcatcaaaaccagatgattgattccgctaaaccctgaaaccgtatatgtatgtaacccatcctaaaccgggatgaagcggtttagttttt	AT1G04710	TSS-200:TSS-41	6.08	4.71	2.63	3.94	4.33	4.44	5.71	5.1	3.29	3.69	3.6	2.8	5.19	5.65	5.14	5.82
790	gaaaaagcaacggagagacaaaggatactgcttcgtcatcttcaaccttcgtcatcttccgacgcctctctctagctcttccgatgctttgatttcgaatcttctgtttccaatttcccctcgctaattgctctcaattgtttgcatgtgattacgaatt	AT1G04710	TSS+41:TSS+200	3.73	2.82	5.14	2.81	4.49	4.21	6.07	5	3.57	2.75	4.29	3.62	5.31	4.34	5.52	5.49
791	tattactgaaaccataactctcaaggctgatttcggttggctcttgttcgatgttttttttttttttgaattattagtaatatcttggtataggaattgtttttgaattacaatgtatctcttactgtttgtgttgctacctcacgcctcagcttgcttg	AT1G04710	TSS+201:TSS+360	4.53	3.79	2.76	2.27	3.78	3.41	5.1	3.98	4.2	3.33	4.46	3.21	3.53	3	3.38	3.73
792	tcaaaagccacacttttcatttcctttttcactctcactttgacattttaactttcctcataattacaaaaaaatattgtattaaatagtaattactaaaattaagaaaattcttagcatctgaagatttagttgactaatctcagacctaatctgtttc	AT1G70300	TSS-200:TSS-41	5.01	5.53	3.16	4.47	4.75	3.47	5.21	4.67	3.54	3.06	4.05	2.66	4.53	3.5	5.26	4.34
793	ctcctcaaaagccgaaacaaaacctctctttctcacaagtaagcaacttcaaaatctggttaacccaaattacaaaaaaaacaaaaaaataaaaagtcgctctctttcttcttaaaaatctcaactttgtcgtccaaaactccaaatccagaaacccata	AT1G70300	TSS+41:TSS+200	5.08	5.01	3.53	4.75	5.12	4.73	6.15	5.68	4.66	3.94	4.71	5.05	5.95	6.17	NA	6.16
794	cgcaaatatccttctacgtgtttgctcctttcacgtttttctcgaatcttctcgcatttaccaatcaaacagattctaaagttccaaactttttctttctttctcaaaccattctctgtttctcaactcttcactttccagtggtaagatttgaatcatg	AT1G70300	TSS+201:TSS+360	4.44	3.95	3.19	2.96	4.3	3.94	6.19	4.35	3.98	3.59	4.84	3.73	4.53	3.19	5	4.61
795	ttatccaataatggcaaatatccaataatggcaaaaatccaataattgcaaaatcttctctttttaaaatgttttttttttgttttcatttttcgacaaaaaatagaaaagcccaattattaagcccataaagaagaatgtagcccaaaataagcccaat	AT4G34910	TSS-200:TSS-41	5.85	7.94	3.88	6.1	4.18	2.93	4.63	4.02	4.02	5.3	4.9	3.93	4.57	NA	4.64	4.69
796	acgactattttcccttcacttcttcatcttcttcctgcgccgcttttcaaacctattcgaccagacaaactcggaaatttcatattccatgggtaagacgaagttaaaacctgtggaggatgtgaactcggaagtggtggacgaagttgagaaagcagag	AT4G34910	TSS+41:TSS+200	4.41	2.84	3.79	5.44	3.63	4.06	5.73	4.98	3.67	3.32	4.11	4.05	4.93	4.45	5.66	5.88
797	gaagttgaggaacagagaaacgacagagaacaagaagaagagcaaaaagaagaagaggcacctaaaagtttcgaagagctagggcttgattctcgtctaattcgtgccctaactaaaaagggtatagagaaaccaacccttattcagcaatcagccattc	AT4G34910	TSS+201:TSS+360	3.71	2.89	2.78	2.83	3.71	4.11	5.93	4.43	3.14	3.55	3.69	3.91	5.28	4.17	5.6	5.74
798	aaacccaacaatcattaaacagataggcccaaatacttattaagaatcttcttcatcgagaaatattcaaatgctcccaaaagctcaggaggccaattcctaaacggaatccatcactttgactgaagaagattcttcaattcaaacacacacacaacga	AT2G29990	TSS-200:TSS-41	5.75	7.11	5.56	6.63	3.9	4.96	5.85	4.82	2.26	4.92	4.09	3.73	3.3	5.19	5.8	5.27
799	catcatcaatcatcaccagattcagaaactccggatcatcatcattatcatacactctcgcttctcgtttctgcacagctcaagagactcagattcaatctccagctaaaattccaaatgatgtggatcggagtcagtattcaggtttgccaccgacgag	AT2G29990	TSS+41:TSS+200	4.28	2.7	3.93	3.39	4.04	4	6.24	5.35	3.26	3.15	4.64	3.37	5.34	4.64	5.34	5.28
800	agaaggagagaagccgagagtagtggttctcgggtcgggttgggcgggttgtcgattgatgaaagggatcgatacgaatctctacgacgtcgtttgtgtttctccgagaaaccatatggttttcactcctcttcttgcttctacttgtgttggtactctc	AT2G29990	TSS+201:TSS+360	4.06	5.08	3.43	3.92	2.47	3.36	5.96	4.77	3.6	4.19	4.01	3.23	3.8	4.61	4.68	5.22
801	acaggggcaaatacgttacttcgaaccaattggggagagaggggtaaataagtcatttcgtttaaccaagtaaaccgactatagtgggtacaaatattaaaccaacacaaatctaattttttctttttcggttttctttttatatcgtcttcttcggaaa	AT3G61800	TSS-200:TSS-41	5.25	6.32	4.03	5.78	3.75	2.84	5.02	4.55	3.75	3.39	3.71	3.48	4.46	3.5	4.83	4.32
802	tgatagagaaagcgacgaaatcaactgctcaagaggttgacccgaggcttctcaaggcgatcaaatccattgttcgctattctgattcggaggtccgacttagttcgcaaaccctaatggagctcatgagacataaccactctctttttcacattatttg	AT3G61800	TSS+41:TSS+200	4.66	4.54	4.77	4.6	3.93	4.47	5.77	5.14	3.28	3.63	3.34	3.33	5.52	5.53	5.54	6.18
803	aacaatttctgatccgttcaattcattgaaacttgctcttttaaggactagtcaatgttgattgatcaggtttgttggtcaaataacgcggtgataattttctttgagttcgatatctgacgcttttcataatcgacgagctattcatgagatcaaagct	AT3G61800	TSS+201:TSS+360	6.69	7.44	4.4	7.85	5.97	4.61	6.58	6.74	6.56	6.81	5	6.01	5.91	5.35	5.09	5.7
804	catagtgttaataatactagtctatgtatatgttaaccaaattatatatttttaattaaaaactatagatattttaatggtcggtttctgtttcaaaggccggttttgactctgtttctccttcttcttccttctatagtctctcttacctatttgatct	AT3G04010	TSS-200:TSS-41	6.55	4.93	3.99	4.84	4.29	3.87	5.34	5.08	5.58	4.9	5.91	4.3	5.8	4.61	5.34	5.85
805	ctacaacaaacaaacagaacacaaaacacaccaaaaaatatttatatatctcttacacttcttccaattcttctcccatcagattcttctttcaaactttaaaacttttccaagatttctttttttctaataccaagcacaaaattttcccggaaaaaac	AT3G04010	TSS+41:TSS+200	4.48	4.31	3.2	4.23	5.24	5.09	6.33	5.6	5.06	3.49	4.16	5.16	5.91	5.01	6.02	5.36
806	agaggaaaacaaaggaaaaatgaattatcgacgaaaacagagtgctataactaactctgccgttgtctttatcatcatctccgccgtatgttttctctccggcggtgtctctggtttgggagtaaactggggaacaatggcgagtcatcagttaccgccg	AT3G04010	TSS+201:TSS+360	2.6	2.04	2.42	1.81	4.34	4.32	5.29	4.77	1.74	1.85	3.53	2.42	5.39	5.11	5.12	5.44
807	aacgttgcaaaataaaattccccaaaaacacgcgcacgataatgattccctttactcttgttgcgtgcaatttccgctattatgcgcattcgtcatcactttcccattcctctccgatcagttcttctctctctcacactgcttttgcctccattgaacc	AT3G48330	TSS-200:TSS-41	5.28	3.75	7.13	4.89	4.76	4.12	6.16	4.95	3.89	3.31	5.32	2.79	5.08	4.17	4.8	4.94
808	tcaagataagtaattgcgatttccattgcccaatcgattcaatacttgagaattttcgattgagatcactacgattgtcagatttaattattggttctgttttgtaattgattctgcaattctggagtccaagtagtatcaacaagaacaaagctatggt	AT3G48330	TSS+41:TSS+200	4.48	3.61	3.3	3.53	3.21	4.17	5.48	5.02	3.66	3.36	4.33	4.06	4.95	5.34	4.8	5.41
809	tgagaatctgcaaaatcatggtatagttacttcagatgaagttgctaaagctatggaggctgtggatagaggcgtatttgtaacagatcgttcctctgcttatgttgatagtcccatgtctattggttataatgtgactatatcagctcctcatatgcat	AT3G48330	TSS+201:TSS+360	2.9	2.37	2	2.69	4.28	3.68	5.23	4	3	2.14	3.58	3.02	4.67	3.65	4.08	4.97
810	tttatatacacaacgtattcacacttcgttcccatacattatccatatatgtttttatttcgtaagctgagattcactcttgcgccacataaacttaaaaagccacgtaaacatcattactatccacaacttgatgtgtgttaagtaagactatttcaat	AT4G15630	TSS-200:TSS-41	7.98	6.62	5.59	8.59	4.45	3.35	5.4	4.87	7.53	6.08	6.07	7.9	4.68	3.46	4.9	4.76
811	atttgttatctctctttcctctcattttgaccctcttcacttctttttgatccctaaatggaacacgagagcaagaacaaggtggatgggatggagatggagaaaggaaaaaaagagagtgggtcgagaaaaggacttgagttaacgatgagagttttgg	AT4G15630	TSS+41:TSS+200	4.42	4.9	3.84	2.37	3.35	4.24	5.94	5.05	4.91	4.96	6.43	4.76	5.15	5.29	5.72	6.21
812	ctttggtcctaacaatggtagctgcgacagtacttggtgttgcgaaacaaacaaaggttgtgcctataaagcttattcctactttacctcctcttaatgtctctacaaccgccaaagcctcttacttgtctgcttttagcctctctcttttctttttcct	AT4G15630	TSS+201:TSS+360	4.83	3.81	3.13	3.22	3.29	4.03	4.98	4.04	5.71	4.89	5.76	5.31	5.19	3.96	4.51	5.04
813	cgaaagaaaaagcatttaatgtccgcgtaaataaagtggactcatccaaaattttactacaacagtccgtaccaccaagtcaacaaaaaccatgttgcactctttatttcttcaacacgctattatcccccttttctcaaaattgaccttgaacaatctc	AT1G58420	TSS-200:TSS-41	6.46	7.31	4.15	5.89	4.57	3.69	5.33	4.14	4.12	6.09	4.13	3.58	5.27	3.02	5.04	5.4
814	ggacaaaaacagaacaggttcttgagaatcgtcaccatgcctcttaaagttctatgcaaagctcgtgatctctacatgagaagcatcacaggttgtgcagctcgaactcactactcttcagccgtcgacgccgcatccgttccatttccgagaagccgga	AT1G58420	TSS+41:TSS+200	2.85	2.22	3.5	3.72	4.56	4.38	6.11	5.53	2.02	1.68	3.51	1.99	5.52	5.01	5.78	5.83
815	gtacttcctccgccttctcttcctctgcctcttctcggagaagatcttcggatttcactttcgacgatgattatagcgagctgcttagagctgcttccgttaggagtttaggtcataagaatgagattgacatgatcatacaacaacagcaacagcagca	AT1G58420	TSS+201:TSS+360	3.19	2.47	3.17	2.79	4.32	3.93	5.97	5.43	3.47	2.83	4.47	4.1	5.27	3.82	5.13	5.36
816	acaacaaaaaacattttaaaaatcaagaattccatgctaaaagcacgtttcatgatctcacctactcaaaggtccaacggatttgaaaaaaaaaaaaaaaatgaccactgattaatatccacagcagacaaaggcactcataaacattttataacttttg	AT3G03190	TSS-200:TSS-41	5.44	4.54	2.85	5.03	4.52	4.26	5.78	5.41	3.93	1.56	4.28	2.64	6.21	4.73	6.16	6.04
817	aaaatggtggtcaaagtatatgggcagataaaagcagctaatccacaaagagtattgctctgctttttggaaaaagacatcgagtttgaagtaattcatgtcgatctcgataaacttgaacagaaaaaaccacaacatcttcttcgtctataagtcacaa	AT3G03190	TSS+41:TSS+200	4.75	3.68	3.63	5.27	4.98	3.94	6.03	5.61	4.86	3.35	4.48	4.79	5.94	5.28	6.03	6.51
818	tattttcagtattatcacagaaaacgtgttattcattacgttgtatacttgtatccgtttggtcaagttccagctattgaagatggatatctgaagcttttagatacattctcaaatattttgctgctttttctcttaaatgactacatgtagaaaagct	AT3G03190	TSS+201:TSS+360	3.95	3.65	3.17	4.25	4.15	4.12	5.45	4.83	5.67	4.99	6.35	4.79	5.15	4.26	4.63	5.47
819	ctaaatctccacgtcacaccaaaaggaagacgaatgacttggcggctagtgtaatagttttaaaaatgaccacataatctcaccagcctcaaaacctcacgacacgtcattctctccaattctacaaacaccattcatttcatttccctaaaaaattatg	AT3G21150	TSS-200:TSS-41	8.53	8.04	4.14	8.88	4.67	3.67	5.08	5.16	7.02	7.54	4.78	6.71	5.21	4.01	3.85	4.41
820	tttctctccctcaatcatttacatctcttccttaaatctctcttcccaccatcatcattccaaaccaattctctctcacttctttctggtgatcagagagatcgactcaatggtgagcttttgcgagctttgtggtgccgaagctgatctccattgtgcc	AT3G21150	TSS+41:TSS+200	3.57	3.47	3.87	2.79	4.86	4.06	5.75	5.55	7.25	6.64	6.32	6.8	4.9	3.55	4.52	5.08
821	gcggactctgccttcctctgccgttcttgtgacgctaagttccatgcctcaaattttctcttcgctcgtcatttccggcgtgtcatctgcccaaattgcaaatctcttactcaaaatttcgtttctggtcctcttcttccttggcctccacgaacaacat	AT3G21150	TSS+201:TSS+360	3.72	3.15	4.19	5.1	3.64	4.7	6.08	5.02	3.64	4.05	4.09	3.5	4.36	4.62	5.07	4.88
822	tattatccggctaaagcccagaattcgttgtatgggctttaagaccaacattataggcccatttatattaaacatttaattttcttcatcactctcgtcggctaacgctttgtctctttcaccaacttatttaacagatgaatttagtagctgtagttgt	AT3G52750	TSS-200:TSS-41	4.38	5.93	1.91	5.28	3.83	2.79	4.41	4.07	3.29	6.5	5.65	4.52	3.06	2.37	4.16	3.55
823	gaaaacaccaaaaccttccattttcattggttcccatttttttttctttgtagctcgaattctctgctgccactactcgtactcttcgtcttttacatgttaatgtacttctgctacaatctctaaaactgctccctctggaaattctgtactcaatcgt	AT3G52750	TSS+41:TSS+200	3.81	3.16	2.43	2.27	3.87	3.9	5.02	3.82	3.03	2.74	3.38	3.39	4.77	4.43	4.8	4.99
824	cgaaatgtcttagctttttgtattcgtctactgttttacaaatttctggaattccccatcttcaatttcgttactttagaacagtacgatgtgccaattgtagttttctgattcaaattgatactcctcggaaatttattaattaaagcattgacttttc	AT3G52750	TSS+201:TSS+360	6.66	5.04	4.05	4.87	4.46	4.25	5.63	4.86	5.32	4.22	4.22	4.52	5.35	4.44	5.22	5.34
825	ttacgtttcatactttttttttgttgacatttaattatttaaattttttgttcctatggacactagataggacaacaaaagatataaagaaaatctacaccacacatatcatgaggttctggaacaagtttctgcggtaagagaaaccaaaaacatgaag	AT4G09350	TSS-200:TSS-41	7.94	9.57	4.02	5.93	3.44	5.01	5.88	4.68	7.15	10.61	6.32	6.17	4.49	5.88	5.6	5.28
826	ttatcctacccaaaatccaaaacggcgcgcatttcacggatgacacgaaagcatttagaaggataacagcaagaagagtgacgcgtatatacgcgtcacaaggcccgactaaaccgtcaaaaccatctccaggagtagacacaagaatccactgggaaag	AT4G09350	TSS+41:TSS+200	4.83	5.97	5.9	6.19	5.45	5.04	6.19	5.57	4.17	4.58	5.23	5.06	6.35	4.65	5.09	5.77
827	cccggacgaaggctggatcggaggaagatccgacccggccaaatcggttgatgaggacaaaaccaatctccttagtgacgaaaaatttgcagaactaatcaaagactcttttgattctcattacagcaaaacaaacattctcattacatatctttttatt	AT4G09350	TSS+201:TSS+360	4.78	3.66	3.53	3.44	5.42	4.32	6.62	5.12	2.07	2.4	3.14	0.69	6.98	5.87	6.06	6.28
828	tgtagacgaaaacaaaattatatctcttttgcacatttgaattttttttatacaccgcaaactcaaagtattaaatttgtatttgaatttgatgactgttatttggtaacatgattaagaaacaaaagaaattttaaggcccatgggcctttacttttaa	AT5G41970	TSS-200:TSS-41	6.98	6.23	2.84	7.2	4.57	4.49	6.07	5.48	3.83	3.89	3.56	4.2	NA	4.98	5.41	5.55
829	ttaatcagaaacttggccttgttccaagttcgtcttcctcctctcgtagcagcagtaatggctccttcaagcgtcgttagggtttactctaccgctacctctccttctccttctgaaatttccgtcaagaaagttggtactcataatggaagctttcact	AT5G41970	TSS+41:TSS+200	3.59	2.16	2.59	2.22	4.19	4.42	5.86	5.02	3.48	4.09	5.09	4.34	5.92	5.29	6.22	5.94
830	gcgacgaagctctcggctgtttcatgattcgcctcgtcgataaattctccggcgctgatatcgtccgttctcgtgaccctaactctaacaatcctcctgaagtagctctggcttaggaaatgagtattaggagattgattagtagctagagattgactgc	AT5G41970	TSS+201:TSS+360	4.26	2.69	2.3	2.26	3.59	3.76	5.5	4.57	2.37	1.66	3.09	2.36	4.73	3.84	4.81	4.88
831	aggcagagcaaaacgactaatatgaaatggagaacactagacaagaccaaccgatgatacttagtctaaagtcaataccttgtccctatcaagcccaccaaaactcttagcagacaacattcgaacaaccttaatttgttgttgggctttgtttaattag	AT4G00238	TSS-200:TSS-41	6.21	4.25	2.93	5.1	4.18	3.5	4.7	4.37	2.76	3.09	3.41	2.58	4.71	3.89	5.46	4.98
832	aaagtaactctctcactcactcttcttcatcataccgaaaaaaatccaatggcttctttggaaaatccagcaatcgattcttcaagcgaatttgagagttcttctgaagagatctcttcttctaaagaaagcaaacccaaagaagctcccgtcactgttc	AT4G00238	TSS+41:TSS+200	4.1	2.58	3.26	2.13	3.25	4.02	5.91	4.59	2.35	2.59	3.65	2.31	5.35	4.9	6.45	6.48
833	cgtcaacaaaaaccctaaactctccttccgccgccgtggcagtttctgatgactcagagtcagagaagcagtcattcgtcttaaccaggcggaagaagaaagaaggtgctgctgaatcaccggcagtgaagtcagggaagaaagaaggtgctgctgaatc	AT4G00238	TSS+201:TSS+360	3.79	2.88	2.4	2.33	3.86	5.41	5.22	4.7	3.27	4.88	3.33	3.4	6.38	7.1	5.69	6.23
834	tttaaacttcttcttgacatgcagagcaagtgtgacgtgtctttccttcattggattagtagtaattaaagttcggcccaccagaagatggaagtgtgactgaatgattcaatctgaattcaatagttaggcccatttaataggcccattgatatagtgg	AT1G56045	TSS-200:TSS-41	6.18	6.9	4.16	6.62	3.24	2.6	4.28	4.03	6.3	8.15	6.85	6.51	3.2	1.42	3.85	3.45
835	ctaagcatcaacaacaagaacaatgagagcgaacatcttcttcttcttcttcttcttcttcttcgattcaatattgttctttgtattagaacttattagcgttagtttcatcgataatacccattcatgtatggatacacatatacgtagagagagatag	AT1G56045	TSS+41:TSS+200	4.11	3.14	2.01	2.25	4.48	4.31	5.6	4.62	3.19	3.23	4.25	2.83	5.32	3.97	4.93	5.41
836	atgttacattctacaatgcaaatgttatatatatccttagtaaagtcgtacaagaagatctgaggattatgtttttgacattagaacaattgaaaatgataatcgattttgcatcccactgttaaatttgttgtactggaagccgtaaagagattctgaa	AT1G56045	TSS+201:TSS+360	3.71	2.56	1.71	2.76	4.01	3.58	5.42	4.9	4.12	3.22	4.71	4.29	5.41	4.19	4.43	5.45
837	ttaatactaaaaagctgagatttttggttatttgcttgcaccatttaaactaactttatgctgtgataatttggtaaaccaaacggttaatgttacagagttgggttttggttcggtttcataaaacaattgagcggtttaattcggttttgattcgaga	AT5G23390	TSS-200:TSS-41	6.11	3.89	2.71	3.32	4.2	3.78	5.51	4.48	5.08	4.56	5.52	4.17	4.58	5.04	4.66	5.41
838	cgtgcagataagagagatctctctgaacagatattatagttgatagtttgcgtactaggagtctgtgaaagcttgcacaggaagaaagcaaatcgggaaagaaaggaatctgaatcggagaagcaatcgaggtttacgattaccaaattctgatctaatc	AT5G23390	TSS+41:TSS+200	5.21	3.53	6.97	5.04	4.04	4.01	7.19	5.89	3.59	3.37	5.13	4.19	6.19	5.65	7.45	6.74
839	tgattaattgtggtgatttccgatggaagaagacggtggtggcggcggtgcgaaagttggaatgctggagaatttcatgaagacgcatcagagttctttgaaatcgttattccagagaaagaaatcatcctctggtcgtgatggagatgcttctccgtcg	AT5G23390	TSS+201:TSS+360	3.35	2.52	3.27	3.09	4.28	3.73	5.65	4.86	3.14	2.9	4.7	3.06	4.35	4.61	5.1	5.03
840	tgatttaatattaaaccggaaatgaccgatcattcagccgctagtgtttggtttgtatattttgacgcattaatgggcttataattgggcttcttttttagactcgtgttgtcgctagcccaatggataatctttgacagtatcgttcaaccacagatta	AT1G71090	TSS-200:TSS-41	5.77	5.65	3.48	5.99	4.09	3.29	4.92	4.28	4.01	5.31	4.8	4.22	3.1	2.32	4.11	3.85
841	atttggcgtggatgatgcatctgtcatcgcaatcttgtcttcttcttcattgacaagttccatgtgtattgtgtagctccaggtgttgttctctaatcggctttatctctatccaaccatcttcacgactgtggtctaattgatttgttagtgttcttct	AT1G71090	TSS+41:TSS+200	4.25	4.2	5.54	3.2	4.02	3.53	5.38	4.29	3.92	2.71	4.67	3.96	2.9	2.8	3.07	3.5
842	atttcctggttcagattcttcactgctgtgtatagttcttctcattcaattacttgggttgtggtttaaatcaccaatttggtcatcttcttgtgtttttttctatcgttgacttcgagctttacatagtgagatcgagatgtcaggtttctccagtgga	AT1G71090	TSS+201:TSS+360	6.44	3.92	3.93	4.92	4.56	4.15	5.86	5.89	5.87	4.92	5.62	5.27	3.84	3.73	3.03	4.31
843	gctaggatccggaagttttaattgggccacgaaaaaccgacccaaaagttttaattgggccacgaaaacccgacccgaaatctattttgactaataagagttgaccgggtaatttggcggatctacttgatcctgatttatacccgacccgagttagaag	AT4G31210	TSS-200:TSS-41	5.98	5.37	3.44	5.56	3.03	2.11	5.41	4.43	1.92	4.2	3.14	2.32	4.2	3.49	5.51	4.16
844	ctcttcttctactcgatttatgataagctacggattcactcgtcggatgatttgaaagtttctgaatcaaacagagtattctcaatgcagagaaccatctcacttgcggctgctaagtcttcttcttcgacttcagttctgtctcttcatcctctcatgg	AT4G31210	TSS+41:TSS+200	3.66	1.92	3.16	2.64	4.43	4.22	5.83	4.76	4.22	3.72	6.56	4.94	4.63	4.49	4.74	4.99
845	ctatgtgtttcgactcttacgctggtgagatactgaaatgttagattctcaatttaaaaagtttggtattttatggctaaatcattatactctcgtcgttttcgtattgaaatggagtcgaatttgtttcagtgagcttcaatttttcgtttatgttatt	AT4G31210	TSS+201:TSS+360	3.71	3.39	2	1.36	4.2	3.68	5.35	4.15	4.46	4.08	5.25	3.32	5.08	4.59	4.55	4.99
846	tagtgcacataatgcaaagattctgacttttgttgtaaaaaagtctcctcttaaaatccatggaacataattattaacatgaagattccttaaaattatttgaaaatcctaattcttttgcataaataataagtgcagtatttatttaaattgaagaaag	AT5G23490	TSS-200:TSS-41	6.09	5.56	2.99	3.75	5.2	4.56	5.76	5.01	4	3.14	4.02	2.62	4.76	4.98	6.41	5.66
847	aagattgcttgaagaagacgaagacaaaaggaggaaactttcttctcatttcaattaaaaaatccatttttttctctgggtttttctttctcatgtgattgtgtaattgattcttatcgttttctcgcaatcattacggcttcttctgaaatcaacacgc	AT5G23490	TSS+41:TSS+200	5.63	3.83	6.2	4.83	4.82	4.43	5.96	5.27	4.88	4.03	4.2	4.79	6.02	5.7	5.68	6.22
848	tcaatttccttccttggaaaattttggggttttggttttgttcctgtttcattcgtgtgagatttgattacttaagcgctcagatgaaatcatgataattaagaagcacaagagagaggaaattagagtcctttggtcaatttattggggaacttgattg	AT5G23490	TSS+201:TSS+360	5.48	4.61	3.84	4.26	4.35	3.86	5.92	4.56	5.53	5.42	5.48	5.41	5.88	6.24	5.83	5.95
849	tttctctagtccatgtttgtgttcttgcttctttgagactgggagaatatatcttggacggtcgagattagtcttaaaaattctgaacagatcaagatttaattttaaatctgtatagtgggccatgtttaggcccaataaaagcttttgatgaggcctt	AT1G54260	TSS-200:TSS-41	6.2	6.45	3.7	6.11	4.06	3.07	5.12	4.33	5.7	5.68	5.55	5.78	4.32	4.46	5.42	5.6
850	aagcccttctcgccggactagccaagcacggttccggaaaatggacaagtattttagacgatccagagttcgcggctcaacttctagatcgcacaaacattaacctcaatcgaaaattcccaaaatcccattcgtcttccatggaaatcgatttttgaga	AT1G54260	TSS+41:TSS+200	4.7	2.9	4.23	3.43	5.55	4.53	6.57	6.49	3.08	2.91	3.77	3.11	6.46	5.79	6.06	6.85
851	tttattatgtggaattaggtcgaaatttgggtattaatgttgtattgtttattcttattgcccaaatttcgataaatggcgtaatataaagaaatcaaggacacaatcactcgaatctacctccattttcacttcaccttcagagacttctcgttctgtt	AT1G54260	TSS+201:TSS+360	4.35	4.58	2.64	3.3	4.17	3.97	5.22	4.45	6.05	6.57	6.11	6.22	5.01	4.72	4.99	4.84
852	cttaattcttaaaccacccacttagttcaatatgtactattatttctcaataatacaaaatagattacaaatagttttgaattatgattgtatttttaagaagaagaaagacactaaaaaaaaggatgaaaaagacccgtaagtgttttttcttaagaga	AT3G27560	TSS-200:TSS-41	7.14	6.33	3.91	5.8	4.15	4.07	5.42	4.24	7	5.87	6.3	6.32	5.83	6.31	4.16	5.41
853	tttttccttctctctcaaaacccctaaaataagaaacttcaaaaaaaataatcattaaccaaaccaacacgaatcatcaaaattttgaccatttctccatcagttccagtgtcaacttcagttcttcttcccattcttctctcaaattcccatctttgcc	AT3G27560	TSS+41:TSS+200	5.36	5.22	4.76	4.19	3.37	4.66	5.84	5.12	7.65	8.07	7.84	7.77	5.35	4.57	5	5.78
854	gttcaatgtttttgttttctttatgtagttgacgaaattaggattttgattgtcgtgtttctttctttattctgtgttcggggaatcctttgataattttctctctttatattccaccaaaaaaaaaagcatcttttttgtttctttatctatctgattg	AT3G27560	TSS+201:TSS+360	5.62	5.35	4.16	4.04	4.25	3.77	5.55	4.74	4.64	4.87	5.13	5.12	4.8	5.12	5.09	5.77
855	aaaaaatatttcaacaaactttattgtactcgccgcggatcgaaacatcgtaattcttatctactgcacaagcacaaggatggaaaaaattaggttcccggtaacgaaaccggcattaaattgggccgaaattgggctgaagcccatatatgaagaccag	AT3G58220	TSS-200:TSS-41	6.37	5.8	4.18	6.52	4.74	4.45	5.29	5.68	6.03	6.56	5.16	5.69	5	4.89	4.32	5.73
856	gtcttcaatggggagaatagggagtccacttggtaagaacgagttcagttgggtaatcaaggatttctcctctttgggagtgagggcaatttattctgacgaatttgtgatcggtggctgcaaaagaaaccactctgtctttttttctgatgttttccgg	AT3G58220	TSS+41:TSS+200	3.9	3.13	3.02	2.69	4.59	4.17	5.84	4.91	2.69	3.51	4.12	3.43	5.46	5.33	4.84	5.63
857	tgaattttagctagggtttcatgtgacacatattcatttgttttgcttagcgtcttatagcctatcccatgggaaataggattaaaaagtatatgtctttgtatgtggaagttgctgattctaaacatttgccttctggatggagtataaacacagaatt	AT3G58220	TSS+201:TSS+360	4.89	3.31	2.83	3.29	4.31	4.11	5.86	4.9	4.53	4.04	5.36	3.69	5.47	5.12	4.98	5.42
858	attatgcttagttactaatgtagacatgtagttaagaattcttagttactactagaactagtagtacaaaacaaaaagacaaggcctataatttccggagctaaacacagtttacaaagggattatagactctaaaacaaaccagaaactgccaaaagtc	AT4G28100	TSS-200:TSS-41	5.25	5.58	2.31	2.87	2.97	4.19	5.06	4.31	4	4.22	4.47	3.36	5.25	3.77	5.2	5.34
859	gaagatagtgaataatggaaggctgcttttcttcgtgaatctcagaatcttaaaagactcagatttgagaaaacgtttcaatatctaaatccatttctctccctctctctttagccatttagaatgaagaaaagtctcactctactcatcctcctcctct	AT4G28100	TSS+41:TSS+200	4.4	3.77	3.77	2.64	4.62	4.37	5.55	4.5	3.26	3.46	4.11	3.59	5.69	5.57	5.45	6.12
860	gttctctcctcttctccaccgtcttgagcaacctactcgtcgaaccggtccaacccaacaccgtaccagccttccccgtcgaaacccaagctcaaagctgccgacttgacctctccaacgagctattcggtggcgtcaacgaagcttgcggaagaaacct	AT4G28100	TSS+201:TSS+360	4.6	3.31	4.82	3.98	4.67	4.98	6	5.59	5.1	4.16	5.15	5.3	5.7	5.54	5.26	6.09
861	gttgagaaaccaaagagataatacaaaaacattcatgacaattgtatttttcttgttgtttaaaaaaaactgacagatcttctccatttcaaaattcaaaatccgtgacataaaagaaaagagactttcaaaattttgaaaaaagaaaaatagaggtgaa	AT1G20090	TSS-200:TSS-41	6.14	4.66	2.81	5.16	5.23	3.93	6.16	5.76	4.94	3.68	4.02	3.61	6.18	6.39	5.82	6.18
862	agagttgttgtttttctactagtcccctcctcctataggctcctctcaaagtcatctatcaaccgccaaatcaaccttcttcttcttcttttccttctctcttcgattctttttcgaatttgggtgattctcagattcacaagcttttagagctcgaatt	AT1G20090	TSS+41:TSS+200	3.7	3.52	3.64	4.49	4.52	4.64	5.96	4.74	5.54	5.56	5.12	5.54	4.74	4.08	4.16	4.98
863	tgattggcgagctagaaatgtcgaggttttgaggaagaagcaaccacaaaagaggattgattttaagggcttttttgtttgtttccgatcttgcggcagagatggcgtcaaggtttataaagtgtgtgaccgtcggagatggtgccgtcggaaaaacttg	AT1G20090	TSS+201:TSS+360	3.2	2.4	3.89	2.78	3.71	4.56	5.82	5.87	3.18	3.91	4.05	3.82	5.41	6.42	5.78	6.45
864	tccaaaatttctaaacccaaaaattcgaacccgaaaaatccgacccgaccctgacccgaataccacatgcccagggctatgttaggggaaaaaaaaaaaatacatgtgggcttaaatggggtttgaaattaaaaccggtctgaatagacggttcattaag	AT2G04630	TSS-200:TSS-41	6.35	6.22	3.57	5.78	4.75	3.59	5.75	4.21	5.05	4.78	5.32	4.58	5.54	NA	6.77	4.61
865	ttagggttttatcgagagagcaaggagagcgatttctcaaatcgactttaatggctgacgacgattacaatgaagtcgatgacttgatctctccctctctgtttcctatgttagtatcatttgtactcgatttcagttgattctatcttcttcttcccga	AT2G04630	TSS+41:TSS+200	3.53	2.74	3.84	1.86	4.64	4.69	5.98	5.51	4.4	5.41	5.65	5.26	5.14	5.56	5.39	5.75
866	cgaatcgtaaacgattgagaacaattggatcaattattgtctagtttgagagtctatcaacgagattcttttttgaaaatttgcttattgttctggcatcgtagcattgattataatttcatattgtttagatagaaaaccctaatttcgtttgaatctt	AT2G04630	TSS+201:TSS+360	4.57	4.47	2.47	3.56	4.39	4.21	5.9	5.24	3.38	3.51	4.11	2.4	6.46	6.22	5.04	6.03
867	acgttactacaacggatagatttgattcagacaaaacaaaaagatcgatgattacgacgttaattacagaattagaggtataaatatatgggtcccacgtcatttacaatggccagaaacaaaagtatctctttctctctctcttcatcttcaacaaatc	AT1G76460	TSS-200:TSS-41	6.06	6.95	3.74	4.89	2.96	3.98	5.36	4.79	3.73	4.27	4.66	3.08	4.46	5.04	6	5.76
868	aaccacccttcaccctaaaaatcgtttcatcttttttccttcttctaattttttttaggtttttaattaacttttgcttcaagttttcttctatagatttcttactcagaaaagtttcgaattcgaccctgtagcttagttgttgtttataatttcttgt	AT1G76460	TSS+41:TSS+200	4.47	4.24	3.65	3.72	4.3	4.14	5.74	5.05	3.17	2.16	3.13	3.4	5.56	5.27	5.63	5.98
869	gatcattcacagtacaaaaaaactaattcacccaccgacttcttcttcttcttctcttctctgtggcccatccttaaacccacactgcttttgcttttcctttttttttccgggaaatttgatctctttacctttcgtcattattagtagggaatgatct	AT1G76460	TSS+201:TSS+360	4.97	4.72	2.95	4.76	4.71	4.09	5.25	5.3	4.16	3.63	4.03	3.8	5.7	4.69	4.75	5.89
870	gtcactcaaagtccgctcctcaaatccaacggctgagatcgaagaatcagattctttataatttataacgtggatttgaaacccgtattccaaaacgcttaaatataccctcacgcgcccgccaccttctaccgctttatcccgtcacatacgctgcaga	AT5G12850	TSS-200:TSS-41	6.31	7.56	4.07	5.19	4.67	3.89	5.39	4.81	4.66	6.19	3.62	4.16	5.4	4.19	5.67	5.35
871	ttctctctttcaaaaatctctcagctgaggttgatcgatcttcttcttcttcttcctcactctttagatttgttccttttgcattttacacttttggatctgaaaatgtggttctctgtttcgcccgttaccgtttagattcagttctgtttttttctta	AT5G12850	TSS+41:TSS+200	5.29	3.77	3.92	4.7	5.88	4.41	6.37	6.79	7.77	5.97	6.67	7.38	6.06	4.36	4.8	5.94
872	cccgatcgcttgattcggactgtgatcttagctttacgtattagatttgctgaagaacttcagtttcaaatgattcttttgatttagtttatcaatctgaaatatatttctgggtgattgagattttaagtcaaaatagttttgagatttcgattgtggt	AT5G12850	TSS+201:TSS+360	5.47	3.75	3.29	3.22	5.57	3.99	6.35	6.25	4.27	3.23	3.84	3.55	6.23	5.37	5.39	6.2
873	caagaactagtagtagtacaaagaaatatcaagttattttcatcacaaagcataagaaacactttctactgatttgcataaatgataaatctataagaaccaggtttaaagcccatttaaagcccaaattcccactttctactgatttcaaaatgaagat	AT1G55170	TSS-200:TSS-41	5.82	4.14	2.76	3.36	4.51	4.83	5.59	5.01	3.31	3.28	3.93	2.94	5.25	5.09	5.2	5.51
874	caccaattcaaggtagaagacgatatccgctctgaagcagaagaaattgactctttttttttggtatcattctccaattgatccaatatcaagattaatttctctgaatataaaattggttgttgaagctgtgatcaatccaactcgaaattgatctata	AT1G55170	TSS+41:TSS+200	5.27	3.42	4.97	4.23	5.97	4.73	6.9	7.02	4.16	3.12	3.76	4.17	7.32	7.06	6.35	6.96
875	tacaattttaggttagcttgaatttgccttacttgatgaatttgggttatatattgatttttggaaatgaatatttgttgcttgaggtaattctgaatgtctggaagaaaccggattcacagagatatccgagacagctatcatgatcatcgtgatttac	AT1G55170	TSS+201:TSS+360	3.79	3.14	2.67	3.51	4.13	4.13	5.65	4.63	4.44	4.63	5.26	4.26	5.05	4.7	4.87	5.28
876	ttttgttttccttctatagttaaaacttccttccatatagagaattttagaaaaagattactactttattttcttgtgtcaacgtttactttaagctaatttccattttcgttttggtaacaatttccaaaaagcttttgattattccgaaaggaaagaa	AT1G74520	TSS-200:TSS-41	7.34	6.33	3.74	5.91	5.12	5.2	6.19	5.85	8.2	7.52	6.44	7.32	5.68	4.43	5.09	5.9
877	acaatcattcgttctctctctcaaagtctcaatccatctccagagagtagtgtgtttttagtggaggaagaatcagattcaaaagccaaaatcaaagcttggtgatgggatctggagctggcaatttcctcaaggttcttctcaggaacttcgatgttct	AT1G74520	TSS+41:TSS+200	4.54	3.07	3.15	3.28	3.22	2.78	5.06	4.41	3.36	3.09	4.33	3.31	4.76	3	5.39	4.78
878	tgctatgctcatcaaatttcttttctctccttctgccttaaagttccttccttttttggctaatagcttctcatatgttatatactcaattcatcacagcctaggctctagtttctatttttggacataaccctagtttaagttgcgagaattctctcaa	AT1G74520	TSS+201:TSS+360	4.53	3.58	3.85	3.4	3.53	4.27	5.75	4.7	3.57	4.16	4.04	3.81	4.93	4.93	5.07	5.13
879	aaacaaagactagtaaataaattaaaaaatgacccgaacacacagccggttcaaagtccggttattaaatcattgattaaaaaattaaaaaacaaagactactagatgacaaaaacaaagaccagtaaaaaacgttttaaatatttttgctgtaaagtgt	AT5G16290	TSS-200:TSS-41	5.43	6.26	1.64	4.86	4.18	3.09	4.7	4.39	2.93	3.08	3.64	1.97	5.28	4.17	6.92	5.61
880	cacccaaagtttctctctttctctcttctccttctgctgttttccgcctcacaccattactctcccagaaatggcggcgacgacgactgctacttcattattctcatctcgtcttcacttccagaatcagaatcaaggttatgggtttccggcgaaaacc	AT5G16290	TSS+41:TSS+200	2.89	2.66	3.4	1.35	4.19	4.16	5.67	4.51	2.61	2.48	3.83	2.77	5.39	5.01	5.73	5.63
881	cccaactccctgcaagtaaatcagatcatcgacgggaggaagatgaggaatgccactgttctctcagctgcttccactgataaagccatcaccactgctcaatctgtagctccgacggcttgtgatcgtttctgttacaagtgaaaaacgaaagctttgc	AT5G16290	TSS+201:TSS+360	3.09	1.86	2.56	2.41	3.13	3.92	5.67	5.04	1.95	2.1	3.62	3.02	5.27	5.07	5.62	6.42
882	tgctactaaactatttggcatgtcgagtttgtaactggagttaaataaaatgcacttgagtgtaattggaattaaatgaaaaagataagcatttttggggttttacaacagtgaaaacaaagatagggaaaaactcagaaacgagggagacaaaagttga	AT3G54080	TSS-200:TSS-41	4.71	4.57	2.43	3.34	4.34	3.4	5.28	4.38	2.21	2.72	3.27	2.27	6.01	5.58	6.19	6.21
883	tcaccactttactcttctccatcaggggtccgatcccatctccaattttaaaccctagaaatcaatctcaaaagcaagcgtgcttcattaatggcgagcttcattctctccaggtcattactcgttctactcctgtctctcaccgcattactctccagca	AT3G54080	TSS+41:TSS+200	3.41	2.64	2.26	1.99	2.74	2.34	5	2.85	2.22	2.46	4.2	2.46	3.81	2.32	4.7	3.87
884	tctcgatttcggaagctacctcatcgttctcgttcacaagctccggtaaaaatgcgagctttgagtccgaagactttgccctgtacggcgacgctaagctcgtcgacggcggatcttcgattcagctgactgactcagtgagtcacggtggtgggcgagt	AT3G54080	TSS+201:TSS+360	2.49	3.09	3.68	2.76	3.22	4.33	5.69	5.58	3.63	4.29	4.98	4.13	4.05	5.07	4.98	5.48
885	aattagtcccaaagtagagtttttatctgattatatagaaacaaagactagttccggtttgatatatagaagaaagaaaaaggatggataggaataataaagaagataaaccggttcaaaaggtagtaaatgagaatgcaggtatgcagcttatctctac	AT4G00180	TSS-200:TSS-41	6.11	3.49	4.04	5.61	4.86	3.85	5.5	5.01	3.89	2.98	4.87	4.07	4.3	6.1	3.95	4.96
886	tctctctctctaaaccacatcttcctctccaccgttctttctcttccttctctctctggacttcaacttctggagaagtacaagacatttataaagtactgctcatcacccaacactaaacacaattgtcaaaagggtgtggtggaaggagaatctactt	AT4G00180	TSS+41:TSS+200	4.56	5.34	3.81	4.34	4.38	4.53	5.64	4.81	5.92	6.78	5.57	5.96	4.95	4.47	5.33	5.16
887	ctatctgaacatcgatcagtcatatcttttcaatcaaatcaaagccctcctctctctcttactccttttttgttttaaatcaagaaaaagactccatgtcgagcatgtccatgtcgtcctcctcagctccagcttttccaccggaccacttctcatctac	AT4G00180	TSS+201:TSS+360	3.54	7.74	5.82	2.75	4.88	4.76	6.56	5.71	3.81	6.71	5.57	3.62	6.35	4.7	5.97	6.56
888	agcgtgacaacttttggaccggtttgtatgtcatggatttggtcaagacgaatgcgactattggaccggtctaaaacagcttcttttaaacctcaatcggatatttttaatattgggtcggattcggtatgaatcatataagattcgggtcggattcggt	AT5G45010	TSS-200:TSS-41	6.32	6.44	2.27	6.16	3.29	2.43	4.61	3.36	2.79	4.07	2.96	2.47	2.9	1.36	4.34	3.04
889	ggttcgtttaaagagctctggttgggtttaacttggaggaattaatcgagtttggtgatcttcttcttaggtttttttctcgatctggttgatttgcttaaacatctgtaactatggcggcagaacccaaggcagctgtcgaagtggtgaaggtggatct	AT5G45010	TSS+41:TSS+200	6.32	3.02	4.42	4.4	3.87	2.44	5.86	5.23	4.92	3.5	4.57	4.08	3.71	2.84	4.79	4
890	attcgaggacgacgatgagttcgaggaatttgaaatcaacgaatttttttgttttatactaattgcttctttgattttcgaaattgattcatcatcggttataaaattaatggagataagagcaaatttcattagcaactgatttggtgattgattaggt	AT5G45010	TSS+201:TSS+360	5.16	4.27	3.34	4.01	4.1	3.88	5.53	5.04	3.89	3.35	3.56	3.01	5.43	5.67	5.22	5.8
891	ttcaaaacttcaatataatccttttcagtgaacaacaaaactctatagtttaactattctgaaatgaaaaatgtttatttttaaaaaagctctattttgggattaatgaaccaaaacaaaattatataatttcatatttaaaacaaatgtagtacgaatt	AT5G51550	TSS-200:TSS-41	5.06	5.29	2.11	3.87	4.36	4.44	5.46	4.67	4.88	3.98	5.22	3.43	6.61	5.24	6.09	6.1
892	ctctcgttccaattattatttacttttttcacccaataaaaaaaaaaccatgcattcacttccggtgaatctcgtcctcaccgtacttacggtgttcctaacatcaccggcgcaagttatcggataccgtccatatccaccaaaaaccaacggctccgat	AT5G51550	TSS+41:TSS+200	4.77	5.86	3.73	4.44	5.24	4.13	5.62	5.45	3.64	4.63	5.14	3.64	5.76	3.85	5.28	5.76
893	caaatcttcgacgcttcaaaaaaattcgaaggctcatcgaatctcgtccgcctccgttaccacatgggtccagtcttaaccaacaacatcaccgttcacccaatctggtacggcacgtggcaaaaatcccagaagaaaatcatccgtgagttcattaact	AT5G51550	TSS+201:TSS+360	4.96	4.69	3.47	3.85	2.6	3.33	5.41	3.65	4.01	3.97	4.58	4.2	4.54	4.58	6.82	5.09
894	ccattactcctttgtatcttttctttcaatttctctgcaccttccctttctctttcactttaaagcattatttataacatacctctctctttttttccatctttattatttaaaattcatattcaaaatctaatttccatttttaataataataaatcca	AT4G08950	TSS-200:TSS-41	6.17	6.93	3.74	6.14	4.86	4.86	5.57	5.2	5.37	5.22	5.45	5.65	4.89	5.05	4.1	5.46
895	aacctctttcactattacacttttcctcaaaaaaaagaaaaatgtatttgttagtgtttaaactctttctatttttgtctcttcttcaaatctctgtctctgctagaaacctagcttcacaagaaccaaaccagtttcaactactcaagtaccacaaagg	AT4G08950	TSS+41:TSS+200	4.17	3.69	3.49	2.63	4.61	4.34	5.6	4.84	2.91	2.5	3.54	2.7	6.2	5.07	5.5	6.07
896	agctcttctctccggcaaaatctccgttaacctaatctggtacggcaaattcaaaccatctcaaagagcaatcatctccgacttcattacctcactcacacacacttctcctacgtccaaaactctccaccaaccatctgttgccacgtggtggaaaacc	AT4G08950	TSS+201:TSS+360	6.49	5.48	5.06	5.12	4.45	3.53	4.96	4.7	4.5	4.52	4.26	4.49	5.24	4.03	5.33	5.06
897	cacagtttaattgatatatgaatcgacaaataccaataaaaatcgctgtgaatgaatatgtatagataacgaaaaatacgcgggtcaaggtacaaccacgacatgccatattgccatgtggcttcaacccccacatataagtccacgacattgcaggaca	AT4G15765	TSS-200:TSS-41	5.47	5.58	3.34	4.51	2.53	2.87	4.73	4.42	4.65	4.12	4.43	4.38	4.26	2.08	4.1	5.07
898	ctggtcttgcaacttcccttgctcttcaccactataatctcctcattttctcaattataaggtaatttaaattagaaaacatatacatgaactattgactaactaaacatacaaatatgattatagaagggcataaagagcgttgtgttggagagatcag	AT4G15765	TSS+41:TSS+200	3.96	3.19	3.05	3.01	4.3	4.42	5.96	5.13	4.86	3.04	3.73	3.79	5.76	4.91	5.02	5.48
899	agtctgtaagatcggaaggagcagcatttttcagactaacggctggcttgctcttcaacaacttggtgtcgccgataagctagcttcgtcttaagtctctcccaattcatcagtaagtatataaatatttatattttaactaaccttatctagttataat	AT4G15765	TSS+201:TSS+360	5.61	3.84	3.39	4.87	3.98	3.12	6.53	5.02	5.39	3.85	4.52	4.86	5.43	4.21	6.64	5.55
900	aaacgggtaaatattttacatatctagagcttatcagatatggcctattagctcagttggttagagcgtcgtgctaataacgcgaaggtcacaggttcgatccctgtataggccacttttttgtttttccttcttttaataatttcaattttgaccccgt	AT5G15810	TSS-200:TSS-41	5.72	5.55	3.6	5.39	2.22	0.99	4.66	3.72	3.22	3.55	2.89	3.1	3.42	0.57	3.33	3.84
901	gtatactccgttactcgcttccaaacccgtacggcctctttagagtttcacctttgtgtctctctgaaactgcaacaaagcttgaagcgatagggtttattcaagcttcactcaaaccagtcgctaaatttcgacatctttattcacatatctatagatt	AT5G15810	TSS+41:TSS+200	3.62	2.9	2.77	1.86	4.65	4.32	6.08	4.51	3.26	4.3	4.98	4.08	5.77	5.05	5.21	5.86
902	caagctttgtgatttgccattcgggtttcagattcgtgttggtaattcaatttctgaatcctctgctcctaaagagaagaatctgagatcagcaatggaaacggatctcaatgattatactgtcattaaggaaggagaagctgaggttcttatgcacaag	AT5G15810	TSS+201:TSS+360	5.03	3.12	2.75	4.12	3.67	3.94	5.68	4.88	4.52	3.63	4.69	4.63	5.03	5.56	5.6	5.88
903	gtcaataatggtacaacgataaatgtaacccctcattaaatactattagctctttgcacaccagagaaagtaaactaaaatcaattttgaaaacgaaataaaaacgaacatttaatcgtataatatttaatactagtagtaatcaattgaatttttttta	AT1G79160	TSS-200:TSS-41	5.27	7.58	2.41	4.17	4.87	4.68	5.69	4.96	3.74	4	3.82	2.83	5.66	5.07	6.09	5.76
904	attggctccgtctatataactctctctgcgtttacacatccccccattactctctctatctctcgatgattcttgatatggctgctgacgtcagctctctcgtacggttactaagcggttacaaagatgatcgagcggtggttaaagattctgccggagc	AT1G79160	TSS+41:TSS+200	3.45	2.71	3.41	3.08	4.63	4.02	5.5	5.19	3.78	2.57	4.29	4.17	4.4	3.69	4	4.62
905	caaatcctcggcggcgctgatgactcgtgaccttcttggaaacggcagaggaggaggaggcgatcggtctttagagcttgacctcgaccttcaagtccccaccggttatgaaaaacgcctcgacttgacgtgttgaattgatggatcctctttagtcttt	AT1G79160	TSS+201:TSS+360	6.18	4.72	5.63	5.77	5.11	4.75	6.49	6.08	4.72	5.5	5.22	4.26	6.64	6.67	5.58	6.53
906	tacttgggctcatatcaggcccagtattttgcggatgtttattaatgtgttttttttcgattaaaagagaattttatatacaaatacaatgtgcaagttgaattttctttttccatttgtagtaaaagatttgtggactggaaattgtgtaatcgatact	AT5G48485	TSS-200:TSS-41	5.69	5.87	1.69	4.04	3.74	3.31	5.13	4.15	2.99	4.38	3.64	2.1	4.64	4.74	5.25	5.14
907	ccgtgactatatggagcaatccaatctggttcacgggtttctctaaaacttgatatatatacaccttctcatgcacattcatttcaacaccacaaacacaaacaaacatatagaaaaagagagaggaggataataatatggcgagcaagaaagcagctat	AT5G48485	TSS+41:TSS+200	4.05	3.44	3.52	2.74	3.98	3.88	5.43	4.49	4.54	4.7	4.54	4.33	5.03	3.87	3.98	5.75
908	ggttatgatggcgatgatcgtgataatggctatgttggtcgatacatcagtagcgatagatctctgcggcatgagccaggatgagttgaatgagtgcaaaccagcggttagcaaggagaatccgacgagcccatcacagccttgctgcaccgctctgcaa	AT5G48485	TSS+201:TSS+360	4.01	2.93	3.55	3.32	3.84	2.67	5.62	4.63	2.79	2.62	3.63	2.36	4.38	3.44	4.82	4.77
909	attgtgttgaaagtgagttttccaaagctcataggctagtggatactaatatttaagaaaaagaaaaaaaaaaaaagatatgtggtcggctttcttccaccgcaacgaagttgattgactctgagaaatctctttttttttttgcctaattatgattatt	AT4G08930	TSS-200:TSS-41	8.79	9.58	5.13	8.07	5.14	5.42	5.83	5.89	5.77	7.88	4.52	5.43	5.44	7.07	4.5	5.76
910	tcgtaaactgccacttcttcttctttctcagacaaattatttgaagccaaaatatttgtttctttacggtcatcaaatcaaccggatcattttttggtttatcttccttgtcctatcttcgaatttggattttaatctttttggtaaacgccattaaatt	AT4G08930	TSS+41:TSS+200	5.21	4.76	2.64	2.57	5.24	4.55	6.11	5.34	3.47	3.13	3.75	3.56	5.76	5.4	5.51	6
911	tttgtttcttgacgacaacgacttgtcaacctttctttgctggcaacacctacctttgtcatgtctgtataatcctagttttctccaaaaacgttttgtctaggaaattttcttcttcgatggagaagaagctgactttgttgttgttggttgtggtggt	AT4G08930	TSS+201:TSS+360	5.72	3.99	2.64	4.68	4.42	3.27	3.86	4.5	6.55	5.52	5.84	5.78	4.15	3.06	3.5	4.52
912	ggttaagtatgctgatttcaaaattttaaaaatcaagaatacatttctaaaaattatatacaaaataataaaaatatttaaaatcaattaaaattctttaagatatatataaagcaatatttgtcccaaagattgaatagaatctaatttcagcaaattt	AT4G24590	TSS-200:TSS-41	6.27	6.96	3.46	6.15	4.71	4.77	6	4.65	7.61	7.68	8.11	7.14	NA	NA	NA	5.96
913	gcaattgtggaggagaaccatcaaattcatcttcttctctttcacaaatttcagcctaaaactttccgattccatggaaatcgaagtctcttgctcgactcatgatgccgaaaccaaaggaaaccgcatcgatttggatagtattcgtgtaaagcgaaag	AT4G24590	TSS+41:TSS+200	3.93	2.72	3.03	1.63	3.23	4.84	6.52	4.5	2.15	2.52	3.8	2.51	6.2	5.93	6.7	6.52
914	acgttacagaatctgctcgcggattgccagagagctcttgagcttctagaacttcccggcgatgaaaacggtggcgaacagagtgaatcaccggaggaggaggaggaggaagaatcggacagggaagaaccgtctgcttccgatccaggagatcctgaag	AT4G24590	TSS+201:TSS+360	3.95	2.58	4.05	2.89	5.17	4.22	7.64	6.48	3.13	1.6	4.92	2.64	6.29	5.46	7.34	6.82
915	taatatagcaaattttccattcaagtaaaagaaaaatatcgacagattataatgaatatgatgatgatgatgatgatgatgatgagtcatcactttttttaagcccatgcctaattacggtaaaatgaaaaaggtgttttaaggaaataagaaaaaaaaa	AT2G30700	TSS-200:TSS-41	6.93	5.48	3.58	6.22	6.6	5.48	7.31	6.93	4.98	4.47	5.39	4.87	4.76	NA	NA	6.96
916	ttcatctctcagtcttcttcttctgctataacgctcttctccatcaccgtataatcgagtttcgattgtctccgacgaagagaagctgacacttctggtttcgtcaatttctactgggataaagctctctactacctttttgctcagagaaaatggtttg	AT2G30700	TSS+41:TSS+200	3.19	2.9	2.89	2.18	3.99	4.37	5.94	4.9	5.11	5.43	5.51	5.51	4.94	5.13	5.52	5.79
917	attttcgaggatgataaaggcttcgcttcacttgttccttgttcttatagatatcgctttctcgtattagtgcttgaaaagtgttgcaaccagttctaattcgagaaatttacatgaatgtttaatcgtagcctctgcgttttcatttgagcttagtaat	AT2G30700	TSS+201:TSS+360	3.7	3.95	2.19	2.61	4.43	4.14	5.57	4.41	3.87	3.95	4.69	4.01	5.21	4.58	4.84	5.46
918	atagatcaagccgaactaaatatcgacgcgtacgtgtacttttcagatttaaacattcagatcattaattacaatcatgcaagctgtacgggaagaagtggaaccatcatcaatggcattcctcgtaaatatcaaacacgttcgaagggtatttacgtca	AT1G02390	TSS-200:TSS-41	7.07	6.78	5.07	6.11	4.02	3.05	5.17	4.53	5.37	6.15	4.87	5.67	4.9	2.84	4.91	4.66
919	tagttattagaaaacgagaggtcaaaaccatgtccggtaataagatctcgactcttcaagctcttgtcttcttcttgtaccggtttttcattctccgtcgttggtgtcatcgtagccctaaacaaaaataccaaaaatgcccttctcacggcctccacca	AT1G02390	TSS+41:TSS+200	5.92	4.92	4.88	4.91	4.64	4.35	4.99	6	5.37	5.07	5.23	4.74	5.66	5.23	5.14	6.3
920	atatcaagacctatcgaatcacactttgatattcaacgtcgaaggagctctactcaaatcaaactctttattcccttacttcatggttgtggcattcgaagccggaggggtgataaggtcacttttcctcttagttctttatccatttataagcttgatg	AT1G02390	TSS+201:TSS+360	4.84	3.51	7.09	3.89	2.42	3.91	6.2	4.82	3.72	1.7	5.27	3.91	3.8	4.87	5.9	5.16
921	gttcttaaaacatgaccaaatcgttacactgccgtaaaattgttctatttttttttttttttaaatgtttttccacaagttctttaattaattaaaaatcccatatattattattattatccgtctttagtctctatatatacatacgtgcttcaaactc	AT1G66960	TSS-200:TSS-41	5.71	6.13	3.85	5.93	4.15	3.75	5.34	5	6.27	5.06	5.41	6.1	4.69	2.85	6.02	5.42
922	gttagataagaactcttttactaatttatctatatatcatcaggctatcatttgtatgaaactctaaactcaccaattcataggataatcatcatgtggaggttaaaggtaggagaaggaaaaggaaaagatccttatttattcagcagcaacaacttcg	AT1G66960	TSS+41:TSS+200	4.75	4	3.63	4.05	3.63	4.2	5.96	4.32	4.27	3.58	5.1	4.09	5.36	5.4	5.91	6.12
923	tgggacgtcaaacatgggagtttgaccccaaagccggcacacgggaggaacgaaccgcagtcgaagaagctcgccggagtttcttcgacaaccgttctcgtgttaaaccttccagtgatctattgtggaaaatgcagttttcttccatcagtaagattta	AT1G66960	TSS+201:TSS+360	4	2.26	3.05	3.62	3.62	4.57	5.68	5.2	3.36	3.34	3.88	3.67	4.15	6.21	5.29	6.05
924	gtcatattttttgataattcaatccaagttacaattgctggttcaatgtggtttgggctaaaccaaccaccgaatctgtatggttttatttttagagttccaccatatattgggtgcaccatgccacatggaattcttacctaaaaaggtatctctgttt	AT1G14560	TSS-200:TSS-41	7.11	6.35	3.26	6.11	3.35	2.65	5.36	4.2	5.65	5.53	5.28	5.59	3.54	2.92	4.39	4.47
925	ccttatttctacgtattttacggcgagcctctagtcgctcatcgtcagccccataaatttcctgaatcttctccgataacttcgtcttatatacatcgccacagaaatttcggttcctgttcgtgaattagcggtagggtttcatttgtatctccgcaac	AT1G14560	TSS+41:TSS+200	3.85	3.94	3.02	3.55	4.31	4.25	5.68	4.7	6	6.31	5.7	6.5	4.66	4.28	4.53	4.71
926	gaattttcctattgattggttcgtttggatctgagaggtattgatttcgatcgatctcaaaagggtagttgttcgtttgctcaatcgaacgagattgttattgttttctgctgtggaatagtatctggatctgtcagattaataggctagtttttacgat	AT1G14560	TSS+201:TSS+360	5.73	4.02	4.13	5.15	6.55	3.99	7.17	7.5	6.48	5.17	5.86	5.62	5.75	4.61	4.7	5.29
927	ctaaatttaaaagttgaggctttttttttatattttttcctctatataagaaagaaaattattgagtctattgaaaattgaagcaaaaaaatggaaaaccgagaacgacgtaattgggctgagtaagaggccacgtattaaagcccagattgttatggtc	AT4G07390	TSS-200:TSS-41	6.94	6.43	4.21	5.62	4.09	3.14	5.2	3.93	6.95	7.09	6.45	7.22	5	5.57	5.17	5.91
928	agatccaagcgcaagatcaactcaaaatcaatggattatctcggaatcgacatgagctgcgcgatcggatctctccggaacggtgacttcccggagaaagattgtcttcttcctctaatttcaaagcttctcggttattgcctcgttgctgcttcaatca	AT4G07390	TSS+41:TSS+200	5.45	2.98	6.53	5.16	5.42	4.52	7.28	7.47	3.47	0.93	5.17	2.39	6.28	5.84	6.9	6.39
929	ccgtcaagctccctcttacaatcaaacttcgtctataaactcttaccctaatctcaaaattgtaaattttattggtttttattgataatgaaaatcgttcaacataagagtgtacgaggcttaagtgttgtggcatttgagcttgaagttgttggttaca	AT4G07390	TSS+201:TSS+360	3.48	3.2	2.21	3.05	4.19	3.55	5.12	4.23	2.1	1.59	2.91	2.32	5.28	4.04	5.01	5.29
930	attttatcaattcgagtttattgggacattttaatgcataaatctaaaattagctttatgggttttattggtatgaaatctcatgaaaatggatataaatctacgaaaactgtaataaaatcttagttagttgatgattttcaatttttttcttaagatg	AT3G49600	TSS-200:TSS-41	5.33	4.9	2.21	2.96	4.02	3.75	5.19	4.52	5.99	4.72	6.26	4.46	5.8	4.75	5.04	5.54
931	aaaaaaaaaagatttcgctgtggagaagaagaagacgaaggagtaaaagaagaagacggagaagtttgagcttgtgaagctctctctacttgctaaacttttctttgtagattctctcctttctctcttcttcgctctttctctcttttttattctccgt	AT3G49600	TSS+41:TSS+200	4.02	3.52	3.63	4.28	4.02	4.39	6.25	5.37	5.82	4.61	6.23	6.02	5.96	5.25	5.8	6.55
932	tttgttgtaatttcttcggtaattttatcactgttcctttctcgatctgggtttcgatgctgaattgtttaaccctagattcgatttcatctccttgagttggcattttcgattaggttttttttttcttgataatttcttgttcttgttccaaatattt	AT3G49600	TSS+201:TSS+360	4.98	3.92	2.92	3.72	5.57	4.72	6.18	6.31	6.02	5.09	6.08	5.66	5.21	5.05	4.28	5.35
933	aataaccatgaaaattattgtactgtttcacctataaacttttacttttacttgctcaaaatattcaatcaaagttcaaaacgacagtaaaaatttgaaattcgagccacttttttttcccattttacggtaaatgtggcaggaaaaagtaacaatattt	AT4G22140	TSS-200:TSS-41	4.44	5.17	1.73	3.79	4.65	3.83	5.04	4.7	3	2.98	3.54	2.5	6.14	3.45	6.47	6.14
934	atttgcaaatgactcatcttcttcacctggagagaatctagggttccagatttactcttcgtcttcctctcttcgcttcttccccactgggattttccttttcttctccttttttctctacccatcgatctacacatcctgatcttcttagaagccccaa	AT4G22140	TSS+41:TSS+200	4.8	4.13	4	4.01	5.59	4.76	6.4	6.39	5.94	5.16	4.98	5.44	6.25	5.74	5.67	6.11
935	tccttatacattccgggaacaaaaaacctagctttttttttattccggcttaaccagttttcgaaaaaccctagcttccatggcgaaaactcgacctggtgtcgcctccaaaattaagacgggaaggaaggagctggactcttataccatcaagggcacc	AT4G22140	TSS+201:TSS+360	3.46	2.27	2.56	1.66	3.35	4.71	5.17	4.99	3.22	4.34	5.09	3.84	5.95	6.71	5.71	6.21
936	gtttttacatgattgtaaactttttgtatacttctaaacaatttttccaaaaaataagtatatcccaaaataaattcgttgcgcaaatggaaaataagcccgagaggctgacattaaatgggcctggtcctaagaggcccatatatacccagattaatct	AT5G61970	TSS-200:TSS-41	6.51	7.43	3.62	6.54	4.23	4.3	4.99	4.47	5.07	6.14	4.93	4.99	3.95	NA	4.6	4.16
937	tttaaccacactccttgcttgagattcaatcgaaaactgaaattcgcaagcctccactgctcgccgtcgcactcatcggaatattccattggcaccgtactaccctgaaatcatctcatcagatcaatggaattagttgagctcaatttctattgtttgg	AT5G61970	TSS+41:TSS+200	3.05	2.56	2.32	3.01	4.64	4.45	5.46	4.84	3.47	3.19	4.44	3.79	5.18	5.26	4.69	5.42
938	tttttatgaatccctcaatttaaatatcgcgtggtgatttatttttcttcttttggtgtgtttcttcgggagtttaactagaattgcgtggattaatggggaagaagcagagcgagatatctgcaatggagatcgacgatccgaaatctgaaagctcgga	AT5G61970	TSS+201:TSS+360	5.18	3.02	4.5	4	3.9	3.29	6.49	5.43	6.54	5.61	7.45	5.95	5.02	4.68	5.32	5.46
939	cgacggagatcggatcggtccttcgtgtacggatatgtgctcgcaaacactataggaggctcaattagatctcgcacttccaacgtttgttacaataccgaaatcatccgaaccgatccctaaaaatgaaccgtactggttttaaaaaaccgcttcctca	AT1G50510	TSS-200:TSS-41	6.09	3.69	4.92	4.83	5.96	4.55	7.29	7.07	3.92	2.5	4.14	3.3	7.39	5.87	6.4	7.17
940	cttcagttttccgatctctttcagattctgttgccaaacttcatataaacttagtgagcggaactggatttattctctaccaaacgagttctttgttggttacttttccactgttttggcagtaagattagactagaacacagaaagggcgttcttttcg	AT1G50510	TSS+41:TSS+200	5.02	3.37	3.63	5.41	4.48	4.51	6	5.78	6.94	5.96	6.56	6.98	4.93	4.28	4.52	5.28
941	gatcctcttagaggtttcagtgttctaaattcatgaatttatgatgctccagaagacaattcatctgtgtagtgtttttagttttaggttaccgtaaattcagaaattttcatgcttcttatgtatttgactcgaaaattttgtcatttctgatcattag	AT1G50510	TSS+201:TSS+360	5.18	3.94	2.85	3.48	4.7	4.03	6.14	5.75	3.98	3.37	4.08	3.68	5.91	5.19	5.56	6.18
942	aatagttacttgtaataccatgaactattactttgttatcaatatttcatttaaaatcttttttgttcttttgatacagaaaaaattagttattgaatttgaaagttccattgacttatcctttgagatagtcctaaagtcgatggcagaacagaggcta	AT5G17880	TSS-200:TSS-41	5.64	5.51	3.43	3.98	4.14	4.36	5.44	4.4	5.23	5.65	5.12	4.66	5.28	4.98	4.87	5.64
943	agacaccccaagatcaagtgttcattaatttccgtggagtcgaactgcgcaagaacttcgtcagtcatctggagaagggcttaaaaaggaaagggatcaatgccttcatagacacagatgaagagatgggccaagagttgagtgttctgctcgaaagaat	AT5G17880	TSS+41:TSS+200	3.77	2.98	3.37	3.33	3.43	3.02	4.8	4.37	3.11	2.41	3.23	3.28	4.28	4.75	5.6	5.43
944	agaaggttcgaggatcgcgctagccattttctctccaaggtacacggagtcaaaatggtgtttgaaggagcttgcgaagatgaaagaaagaacggaacaaaaggagctcgtggtgattccaatcttctacaaggtacagcccgtcactgttaaagaattg	AT5G17880	TSS+201:TSS+360	5.3	4.17	4.32	5.2	3.59	2.44	5.36	3.76	4	4.39	3.89	3.78	3.69	4.58	6.48	5.09
945	ctataccaattggttgatacaatgactggaatttatcctttgatttgccaacattgatttctataaaagttaaacaaactaaaaataaaaagggaaaaatatttaataaaaaatgtacaatattaaatttccataaaaattttatatggttaatgttttg	AT1G22920	TSS-200:TSS-41	6.27	6.15	1.57	3.84	4.02	4.06	4.9	4.48	5.46	3.69	4.28	3.37	4.95	4.17	4.6	5.86
946	ccaaagatctctctctatttgtttgccttcttctttctttctgactcaaaccctcaaatcaattctcgcgattaagcaaaaccctagatttattctactcttcgaagtcgatttcaatggaaggttcctcgtcagccatcgcgaggaagacatgggagct	AT1G22920	TSS+41:TSS+200	4.5	2.42	3.82	4.11	4.88	4.49	5.93	5.22	4.77	4.4	5.74	4.88	5.61	5.29	5.39	5.67
947	agagaacaacattctcccagtggaaccaaccgattcagcctccgacagtatattccactacgacgacgcttcacaagccaaaatccagcaggagaagccatgggcctccgatcctaactacttcaagcgcgttcacatctcagcccttgctcttctcaag	AT1G22920	TSS+201:TSS+360	6.08	3.33	3.7	5.22	4.32	3.81	5.29	5.04	3.97	3.66	3.4	4.21	5.35	4.96	5.39	6.13
948	cacctttcattatcgctgccacgtttttcttcttctcctctacttgtcttgtcttcttaacttttttgtgtgtttttattgtctttctctttaggtttagttgcaaagcctcttgtgaaattagtaaagacattgtgagaataatggttgtttaaggatg	AT1G51790	TSS-200:TSS-41	4.2	4.78	4.44	3.21	4.15	3.48	5.43	4.26	3.81	3.53	4.19	3.57	3.36	2.55	3.18	3.8
949	agccaaaaacgttgcaaattcgccattattccgacagacttcaggagaaggaaaaaaaagcgtgtagctaggtcaacttacgtgaagatcttaattaggttttctcttttgtactagtcgtaggcataacaacttttttctatcaaaaaaaggaaatttg	AT1G51790	TSS+41:TSS+200	6.61	4.55	3.68	5.75	4.72	4.92	6.38	5.99	2.9	2.81	3.75	2.93	5.6	6.01	5.85	5.87
950	caagaatttacaaaaaataaactaatcacttcaaaataacccttaatttactacaattttaactattttcggtatcagaatatcgatttgatacaaattctcagcaacaatctccctttatattgattcttccgacacaagtttctgatttacacaccat	AT1G51790	TSS+201:TSS+360	4.62	4.01	5.04	4.89	4.19	4.24	5.69	5.42	4.39	4.79	5.69	4.79	5.86	5.36	5.98	6.32
951	acatgattcaaactacgacgtcgtttatactaatgggccaaacttaattaggcccaaaatgatttatttttctaaattagcgatgcgttttaaaaccctaggttacaaaaacgcgccgttagcaataaaaacgcagcgttttgagaatctctgaaccttc	AT5G27120	TSS-200:TSS-41	5.31	7.17	2.29	6.91	3.82	3.15	5.43	4.76	2.78	4.95	3.48	4.35	4.96	3.52	4.36	5.56
952	cgttaaccctctactgaatctctctcgccctctctttcttcgttgttatggcaaataagcttccaaaattctaagactttgacaaagtatagttctgttctttgtcggattttcaagaatttgaacagagtatctgccttaactattattctgatttgta	AT5G27120	TSS+41:TSS+200	3.77	4.24	2.47	2.65	4.55	4.41	5.81	4.89	3.87	5.15	4	4.33	5.34	5.38	4.49	5.76
953	aacttcgaaacagggaaaaagttttaccttgaatattgtttcgtactagcttaatggctttagctcgtaaaacactaacttgcaagtttggtgactttgagttgattcaagggtttctcttaatcttgttttttcttcttttgagcttgtaaaaatgcta	AT5G27120	TSS+201:TSS+360	4.03	3.39	2.28	2.77	4.22	3.83	5.62	4.72	2.61	2.19	3.69	1.68	5.64	4.99	5.5	5.88
954	cccaaataatatagtaggatgaatctaataacccaaaatttataaagatttaaattataatcaacagtttgatcatcttgttcatacaaaatttcgtataagacattaattaacaaagcaaaaaatcatatatcaaaatagacacatattaacaaaggat	AT5G49880	TSS-200:TSS-41	5.11	4.94	2.4	0.87	4.52	4.43	5.83	4.85	4.12	0.94	5.23	2.25	6.44	4.92	6.09	6.18
955	tcgagaaaaaaaagtggcgcctctgcaatttcaattttcaaatcctaataatttttctctcgcttcccggagaacggaaccctaatttctcgacgcagacatgattttgagaactccgcagccgaagaggctcaggtccgacgccggagaaagccccttc	AT5G49880	TSS+41:TSS+200	1.97	1.85	3.45	1.84	3.96	4.6	5.85	5.09	1.65	2.19	3.95	1.8	5.52	5.84	4.36	6.39
956	cccaccggcgctactggttccggcaatcagctaatcatctacgaagattctcctcttcctgctcctgctccgctacaaacttctcatgatcattcggcggatcaacatctttgcacctatcaatgccgccaaaactacttatacctatctatctatatcc	AT5G49880	TSS+201:TSS+360	3.98	2.89	2.98	3.5	4.32	4.34	5.98	5.33	2.37	2.19	3.72	3.11	5.84	5.32	5.53	5.96
957	ataaattatttaacacattttgtgtttatatatattgaaacagtatatgtatatagccaatgtggaattatgtctgtctcatttggtgaaaaaaaattgctgcctcatttgatgtcatctataatgggccattataagaggcccataaataaaatataat	AT1G31780	TSS-200:TSS-41	6.51	5.63	3.51	6.09	5.52	4.15	5.96	5.39	6.85	6.44	6.33	6.4	4.67	4.89	5.32	4.46
958	gatcgaagaagaagaagaagaaggcaatgctcgaagatcgtttgtagaagaaaaccaaacgaagcagagtaacaatggcttcgacggtgggattagcaccggggctctcccggaaattgaagaaggtattggattgtcgtacagatagtccggatctggt	AT1G31780	TSS+41:TSS+200	4.83	3.15	3.63	4.11	3.03	2.37	5.3	4.91	3.29	1.49	4.19	2.78	5.15	3.68	6.08	5.44
959	ggcgtcgcttaacgctttatcctcattctacgacgagaacagtgctcacgcacggagaaatctcagatcgacgatcgagaaacgagcgcttcagatcaacagtgagttccttaacgcggctgattcgactcagatcgcattggatcgcgtggaggaggaa	AT1G31780	TSS+201:TSS+360	5.33	4.21	5.1	5.69	5.63	4.25	7.19	7.35	5.23	4.02	4.44	4.56	6.73	4.78	6.35	6.9
960	aaaccataagggtaagaagaagattaccttggcggcagattctgaagagggtaattataattgctttttgggccttgagtttagttctggcatggattctaaggcccatatggtcctaatcatccgagccgtagtggtcgaatctaaacagataacaaca	AT5G05090	TSS-200:TSS-41	6.26	5.73	4.65	5.54	4.62	3.4	5.13	5.08	2.87	3.52	3.11	2.93	4.54	4.72	5.28	5.36
961	atcattgtgtttcctcctgatttttattcctcatcttcacaatattggtgtcttgtgagatcaagactgtgaaatttgagattcaagatttgtgttctttttttttttgttagtgttgaggatgagagaagaagattccaattggtttgctaaatgggaa	AT5G05090	TSS+41:TSS+200	5.46	3.98	3.4	3.89	4.36	3.96	5.79	5	5.12	4.74	4.77	4.65	4.91	4.67	4.77	5
962	gaagagcttccgtcgccggaggaactcatacctttatctcaatctttaatcacgcctgatctcgccatcgccttcgatctccaccgtaacaacaactcaaactccggtcaacctctacctcaaaccacaccgccacaacccaattcctcagccgaaatcg	AT5G05090	TSS+201:TSS+360	3.84	3.28	4.4	3.66	5.34	4.93	6.56	7.02	4.83	4.25	4.85	4.69	6.79	6.63	6.25	6.99
963	atagtaattcttttctccttttataatacaaatctcaaaattcatagattcaaaaaccaaatcctctcttaatttgcatcgcaccaccacagatcaaatcacaaaggtgtgtgacccttccatgcccaaaatccaaatctttaggtttaaaaaaaaaaca	AT2G23740	TSS-200:TSS-41	4.34	4.32	3.11	2.1	5.94	5.51	6.83	5.72	6.43	5.32	6.13	6.6	6.18	NA	6.82	5.38
964	ttcttccgtgacctagcctttgattccgccatgtctgtttccatatcctaagtcctaacaagttattgtgttacctgaccttctctcatagttattaaaaacccaaatgttaaagtttttgttttgtggcagcattttaacatttttggtcacctccacc	AT2G23740	TSS+41:TSS+200	4.87	3.77	3.84	2.6	4.03	3.93	5.27	4.58	4.49	3.09	4.98	4.28	4.76	3.77	4.5	5.32
965	tgggtttgttgattggtcatgttattgatcttcaatttctttggaccaacttttttttttcttatatatatctgtataattcaatattgggttctttctaatgtagggtttagatcaattcttcatttcttggtgttgattttgttttgtggaattcagg	AT2G23740	TSS+201:TSS+360	6.27	6.04	3.72	5.6	4.78	4.12	5.87	5.6	6.16	4.89	5.21	5.59	4.74	3.89	3.6	4.78
966	ccacgtgcactaagccatcacacttacgctagcgtttaggataaaatcataaaaatgttttaccaaaaatcaaaataatttttaaaaacactttaataaatatcttcgtgtctttggttctgatttgaaaagacaataaagagagagattttgaataaca	AT5G03470	TSS-200:TSS-41	5.88	5.59	3.51	5.95	4.84	3.44	5.64	4.22	3.56	2.32	3.07	3.32	5.56	4.45	5.47	5.53
967	ctctctctctctcgctcgccgggaaaaatcgctgtccaaatctccggtcatttctccgaggatctcttctatcaatccaacggttttgttttcatcttctcagatctcacagaacaatagtcaaagactgatgcagaagaagcgttagtacaaggttttt	AT5G03470	TSS+41:TSS+200	5.73	3.43	4.36	5.08	4.13	3.65	6.64	6.09	6.94	6.37	5.88	6.7	5.6	4.58	5.89	6.2
968	gttggaaagcaattgaatctgaattcatctttcattttcacgctttgatccaatttgagttctctcttccactgaatccctcatacgtaaaacctagggtttctaaattagggttctcctgaggtctgtttatagtgcgtaaagccatgtttaagaagat	AT5G03470	TSS+201:TSS+360	3.43	2.98	2.46	2.71	5.04	4.36	6.29	5.53	3.94	2.45	4.06	3.53	6.47	6.03	5.18	6.25
969	agaggattttggatatatgattttatcttttgaagtattataatgttcttttctgttttaaaatgaattgactattgagtttgaagtgaaattggaattgactactcaacaacgtgtgtctcttttccacctaaccattgtgcaaaccacgcaaaaggaa	AT5G19440	TSS-200:TSS-41	9.47	4.95	6.99	9.41	4.95	3.24	6.57	5.78	8.16	4.6	6.96	7.31	4.32	3.03	5.22	4.62
970	gaagcagacagaacataactaaaatcgagaaaaatggcaaacagtggtgaaggtaaagtggtgtgtgtaacaggagcctccggttacatcgcctcatggctcgtcaagttcctacttagccgtggctacactgttaaggcctccgtccgtgatccccgta	AT5G19440	TSS+41:TSS+200	3.91	2.55	3.09	3.15	2.64	3.48	4.43	3.57	1.38	0.66	3.12	1.72	3.84	3.9	4.75	4.63
971	ccctctcttctctatcacattcatttgctttagggttcatatactattccaattaagtctgtgttactgtagtttaagatttgggtttctactggtaaactctgtgtgcttggatcctgattctattagtgaatcgaaggctacatcttaaaaactgata	AT5G19440	TSS+201:TSS+360	4.12	3.35	2.31	2.75	5.36	4.52	6.13	5.36	4.72	4.47	5.22	5.3	5.87	5.34	5.49	5.81
972	catcgaataatctagttaaaaaacactggaacttgttgatagattagcgacatctataagctgcaccaaatcacaaatattcttactaagaaaacaattaaatagtttctgttcacattaatttattttccccttcccacatacaataccctctctctct	AT5G52120	TSS-200:TSS-41	6.24	4.88	3.83	5.02	4.47	4.07	5.28	4.77	3.61	2.95	4.02	3.12	5.21	4.69	5.76	5.91
973	tctttcatccatatattttctacttctccaccacatcaaacccaaatcttgaatacatacagatcaaagaaaaggaaagatcaaagagaaaatcatatatactatatcatctaatctttaccaatatatgggggcggcttcatcgagcatcgtccgatcc	AT5G52120	TSS+41:TSS+200	7.55	6.21	4.41	5.98	5.98	4.71	6.7	6.62	7.98	5.3	5.99	6.92	6.91	5.75	5.6	6.71
974	gaaccttttgccggaaagttatgcggcctcgaagatgtgcctgagaactgtataacagcaatgttcatgtacatggagccaccggagatctgcctgcttgctagggtaaataaatcatttcatagggcgtcgagatccgatgccgtgtgggaagacaagc	AT5G52120	TSS+201:TSS+360	5.21	2.67	4.19	4.54	4.6	4.15	6.3	5.79	3.37	2.8	3.82	2.76	5.33	4.62	5.47	5.97
975	tttcaaaatgcttgtttagaatataagctcgatctataatatatgcgtttttaaaaaaagactagtatatgcattatgtaattcatggttaattaatcctctggtaagtaaattaaatagcacatgcatgttcaaagaaaaatgtagacaaatatattaa	AT3G60530	TSS-200:TSS-41	4.84	4.12	1.85	3.54	4.94	4.35	5.96	5.62	5.47	3.43	5.04	3.88	6.23	4.28	4.71	6.43
976	tctctttcctcacttacactaattctctctctctatattaaacctctgaaccagtgaccacatacatactcagtaagcgagtccgagtcaacaatggacgtctacggcatgtcttcaccggacttgcttcgtatcgacgaccttctcgatttctccaacg	AT3G60530	TSS+41:TSS+200	4.1	3.96	3.08	2.42	3.49	4.45	4.88	3.6	3.49	5.09	5.84	3.58	3.25	3.76	3.55	3.83
977	acgaaatcttctcttcctcttccaccgtcacttcctccgccgcttcctccgccgcttcttccgaaaaccctttcagctttccttcttccacctacacttctcctactctcctcaccgacttcactcacgatctctgcgttccgttttcaaatttcaattt	AT3G60530	TSS+201:TSS+360	3.56	3.11	3.74	3.72	5.24	4.82	5.89	5.71	5.32	4.98	4.49	4.9	5.48	5.24	4.78	5.44
978	acgacgcgtttcaattaaagtagggacaaataacaaaaatgcggtgagcgtggatcgaacacgcgaccttcagatcttcagtctgacgctctcccaactgagctatccccgcgatgctctagtttctgttaatgttcaatataaccttaaaacacagcat	AT4G27390	TSS-200:TSS-41	4.41	5.86	4.78	5.41	4.56	2.93	6.32	4.9	2.87	3.39	3.78	2.76	5.76	3.98	5.17	5.88
979	ggcttcgattccgcagattatcctttgtaacttctccatacacgacggtttcaacaaggaacccagtaacagattacacgctaaaagacggagcttggctccttctatgctccaaaccaagttggggttgagagcttgcttgattgagcatagacagaga	AT4G27390	TSS+41:TSS+200	3.27	2.98	3.18	3.54	3.07	4.35	5.85	4.78	3.21	2.93	3.96	3.76	4.89	5.45	5.18	6.01
980	cagcgagtgatgggtctgggagatattgggatgctagctagtgagaaatctcttaaccgtaaaagacgggtggttagggttaggggtttgaagtttaatggtggagataacaacggaaatgggaggattctcggaaaccttgctttggccattggcttga	AT4G27390	TSS+201:TSS+360	3.45	3.2	2.12	4.05	4.09	4.21	5.41	4.42	1.76	2.12	2.56	1.46	5.1	5.11	4.73	5.35
981	tttctgggaattgcaggtaatctctcgttaacgtgcccctctggtttctcaaatttgggaactctgtttttgttctgttctgggaaagtagaacaattcgaattacggttcgaccgaagtcaaaccgggttttgtccggttaaataaattgaaagaaaaa	AT2G18220	TSS-200:TSS-41	5.92	4.98	3.64	4.61	5.51	5.22	6.86	6.02	5.03	5.3	4.86	4.92	5.69	5.42	5.86	6.19
982	tttctttcattttgatttcgatagtttattcttctccttgttttcactgtttgtgtgattgattctctccatgaattgataattcttacactattgtcttttagctcgactcttaaactgatttgttcttgttaccattgatggttttaattggtggatt	AT2G18220	TSS+41:TSS+200	4.39	4.2	2.88	3.46	3.49	3.79	5.15	4.33	6.86	6.46	7.26	6.63	3.18	2.97	2.87	3.49
983	tatcagagtgttgtgctaacaaatgggtgccaacgatttttatccagtttttggatttatattgtaattagagcttaagggattcgagattgataaacactttaaatcaaatgatgataaaaagcgtgtgaagaagttgaaatctaagaaactagaagct	AT2G18220	TSS+201:TSS+360	5.24	3.65	2.36	4.14	4.36	4.06	5.6	4.77	3.76	3.45	3.83	2.85	6.04	6.13	5.65	6.26
984	tctttttaagtcaatggtttgtttttttttggtttttttttcatgttacttgtttgtacatccatattagtcttctattatcatcatgataatacaaagttttgactctaccaaattataaaaatcataaaagacgaggagctccaatcacgttcaagta	AT4G35040	TSS-200:TSS-41	7.49	7.57	4.65	6.66	3.95	4.34	5.99	5.41	6.98	6.58	6.31	7.06	4.81	5.14	5.39	5.86
985	aaaaaaagaaaagaattctctaagtcgaaatcgttatcgtagtacgttcatgtcttttctccggccaccgaaacgatgccatctgtttagtgcgcctttataattcaacgaccctttgtacttttccgattcctctttctctataacttcatctctccca	AT4G35040	TSS+41:TSS+200	4.01	3.81	5.48	3.8	4.28	4.5	5.9	5.3	4.93	4.61	5.98	5.1	6.38	5.85	5.64	6.23
986	ttctcttcactcttctcaaaaattcgatctttagggtttttcttttatcctcttatcgctaatctggagctctatagagactataatgtttttttttcctcaattacaggctcggatgctcaaattttgtaaaaaatgactattttctattgctgaattg	AT4G35040	TSS+201:TSS+360	5.67	4.69	3.98	3.65	4.03	4.38	5.68	4.92	5.51	5.9	5.86	5.58	5.72	5.75	5.42	5.86
987	gagataatttttctctgaattcgaattattttgtattcctatattgtcaaacttgtgttgcttataggtccagttttacagatgtccatattcgagctaataaagcccaatagtaattaagtagttagtatgggcccataaagcccaatatatttcggta	AT5G56670	TSS-200:TSS-41	5.91	6.15	3.66	6.71	3.54	2.54	4.24	3.7	3.95	5.6	5.03	4.43	3.56	3.19	4.07	4.05
988	gcggaacggaggaacaaaaagcagagaagctaatcaatcataaatccttggaaacttcttgaaatttatagattagcttttgatttttcttctgatgtggatctgttgacgttaagtgtgttttaacgatttgaaaggttcacggatctttggctcgtgc	AT5G56670	TSS+41:TSS+200	6.65	4.77	4.35	5.72	5.56	4.05	6.54	6.21	4.36	2.79	3.65	3.44	6.66	5.16	5.77	6.51
989	cggtaaggttagaggacaaactccaaaggttgcgaagcaagataagaaaaagaagcccagaggtcgtgctcacaagcgtctgcagcacaaccgtcgttttgtcaccgcatttttccgatctagtttctttgttgattcctttacagtgtgttagtgttca	AT5G56670	TSS+201:TSS+360	4.29	2.87	3.01	3.78	4.3	4.52	5.93	5.75	3.64	3.14	3.62	3.97	6.22	5.98	6.32	6.57
990	tgatcgttgtcgttgaccaaaagagcggtcaagacgcgacagacgctgagctgcgtttgagtataccgaaaaacgccgaaacttgggaatgaatgcgctattccaaaactactgggccgagtttatattgggcctatacttttgttgttattgggcctat	AT1G53720	TSS-200:TSS-41	5.87	7.09	3.79	6.26	3.6	2.9	4.5	4.39	3.17	4.83	4.05	3.4	4.37	4.65	5.62	4.65
991	ccggcgactccaggagcgcctctttgcacctctcttcttctctcgctctctgtttctgtgttcgtatttctcatcgatcgtatctttttattttcctctattcattgacgatgtacgaagacattgctcacgaatcgcgattgttgattctttgtgcata	AT1G53720	TSS+41:TSS+200	4.3	3.18	3.24	2.69	4.75	4.08	5.37	5.06	5.5	4.58	5.35	5.55	4.59	3.57	3.98	4.75
992	ggtttaggtatttttgttcgtcttgatgtttagatgagtaagatgatagcgattaagtaaaaatttgctaaggaaatcatcattagggaaagtatttaggggttttgatttagtagtgagtgagtgattaattgattgattgtttgtttgagagatattt	AT1G53720	TSS+201:TSS+360	4.68	4.98	2.22	3.66	3.96	3.87	5.78	4.75	4.35	3.7	4.03	3.53	4.64	4.63	5.08	4.89
993	cacgaaaaggattttcttcaaattacgaaaacgacgtcgcacgtaagatccaaaaagacccaatccaacgccccatatgtagagagcaatcactaacgaacgtcccagtctcactttctacaccaacctttatacaaaaatccatctactaaattatccc	AT5G58570	TSS-200:TSS-41	4.65	6.17	5.18	5.15	4.97	2.74	5.96	5.43	3.31	2.61	3.75	2.87	5.24	5.45	6.47	5.96
994	tatatttcagagaggaaaaagaaacagacacaaatccctccaagatgatgcatgacagtatgaagtaggtatgagcaaaggagttgagatttgagaatatttgagattacctctctaatggtaacttctacggtggaggcctcgagtcctgaagatggcg	AT5G58570	TSS+41:TSS+200	3.57	1.66	3.02	3.03	2.69	3.67	5.4	4.07	4.73	4.33	4.52	5.09	4.73	4.53	5.45	5.68
995	aacgacttactttcactagagacagacactacgccatgcatggtgagatcttgacggtagttcttgtcatcagcttcgccgtcttcctcttgttcctcgtgttgcttccttgtctgaaacgccgttacagtcaccagtccgacctgtcagaagaggcttc	AT5G58570	TSS+201:TSS+360	3.06	2.04	4.44	2.7	3.18	2.85	5.61	4.09	2.8	1.17	3.91	3.01	3.62	2.8	3.93	4.14
996	ttggctcggattagtgtggatgaagtttttggctttgttatgtagttttttggcttgaagaccaaaatttatatagttccaaagtccaaactagcttagagaaattgaaagccaaaagagggtagatatgtcttttaacactctcttacaaaaaaaaata	AT2G20810	TSS-200:TSS-41	7.32	6.24	5.14	6.27	5.88	3.92	6.29	5.14	4.35	4.7	3.71	4.7	4.76	NA	NA	3.96
997	cttctcccgacaaaattctcagatccgaatacttccaccatcatcattcatttataagatctgggttttacacagctctgcgagtacagtaactatgagaaggagaggaggggatagtttccggagagctggacggaggaagatctcgaatgtggtatgg	AT2G20810	TSS+41:TSS+200	3.72	3.12	4.08	4.09	3.82	2.46	4.95	5.28	4.97	4.37	4.51	4.82	4.85	3.24	5.6	4.8
998	tgggttctctctggtattgccctcctgctcttctttctcattctctccaaagctggtcatattgaacctagaccctctattcctatattcaatctcaaagatctcttcttttgttcgatttcaattgctaaattcgaaccctttcttttgtgcgacgtta	AT2G20810	TSS+201:TSS+360	3.62	3.06	3.32	2.87	4.66	3.96	5.65	4.92	5.54	4.81	5.82	5.88	5.28	4.24	4.83	5.09
999	acttttggataaatcctgacaaaaactagatttatatcgttcataaacctttcacatatcagccattgcaaccatatgaagttttgaaaataagcttgtaggtgatttttgggaggatttactcacatgactaaattgggcccatgagtgaaagtgaagc	AT1G64880	TSS-200:TSS-41	5.7	5.02	2.88	4.16	3.41	3.76	5.53	4.58	4.14	4.42	4.72	4.09	5.35	5.35	5.84	5.84
1000	tcttccatttccatctgatgaatctctgacgatgtctttgagaactcgagcatcgtcatggcctcgtcttctacttcgccggaaccctagatcttcattttctcgtcagatatctactctcgattcctcaacatcaacatttcccagaagaatctccggt	AT1G64880	TSS+41:TSS+200	3.23	1.77	2.56	2.21	4.64	3.98	7.23	6.18	5.09	5.09	6.02	5.35	5.13	3.6	6.72	5.83
1001	tactactcctcctccttctttcccgtaaatcaaacgccatggatctcatctcagaggtaccgtttcttctcctcaagcacaatgtcaccatcggaagctgatagagtagtgagagaacttatagcagaggttgagaaagagaagcagcgtgagagagagg	AT1G64880	TSS+201:TSS+360	3.63	2.95	3.68	2.81	4.48	4.06	5.61	5.2	3.03	3.03	4.32	3.49	6.14	5.29	5.92	6.33
1002	aattccatctcttttagtaacaatggctttcagaagttttaccatcagagaattttggttaaagcgatcattttgactgtgtattgaattgagtagaccatcaagttttgtgctaatgattcctttctgttttttttttccagtggtatttttgagaatt	AT2G28605	TSS-200:TSS-41	5.16	4.63	3.08	2.93	4.11	3.73	5.1	4.29	4.34	4.33	4.95	3.81	5.2	4.76	4.68	5.46
1003	cttaggttctgctcccaaattatgtctcttctcatcttctcttcctcctttctctcatcacaagatccataaattcttctgctttgcccaaaatccatcatccactgttagcatcaatctcagcaaaagacatttgaatctctcaattctcacactcttc	AT2G28605	TSS+41:TSS+200	3.78	3.72	3.4	2.9	4.79	4.3	6.16	5.49	6.81	5.91	6.11	6.93	5.8	4.52	5.25	5.5
1004	ttcaatgggttcttgttggataataaagccaaatccatggaagaacttcaaagatacactgattccaacaatggcttcactcttctcataccctcttcttatacaaaggtagagaaagcaggagctaatgctctgtttgaagaactaaacaatggaagca	AT2G28605	TSS+201:TSS+360	3.34	2.07	2.46	1.54	4.19	4.51	5.26	4.3	3.74	3.34	4.51	3.67	4.94	5.51	5.59	5.77
1005	tgtggatttgggtttttagatttaaacgggtcacagaatatttaacttggggtaaattttcaaaaaagcataatggataattaaaatttagattggcccattatatttatcaggcccactaattaaatgtttgttgcttttctgctttttgacattttac	AT1G67500	TSS-200:TSS-41	5.58	5.52	2.39	5.48	3.58	2.39	4.67	4.13	3.46	4.64	4.53	3.64	4.09	2.94	5.02	4.61
1006	acaagcaagagagagcgattcactgaaccacgtcttaaacaaaatgaaccgaactataaccgtttggttagaagatttaaaacggaatgatccggtttgattttttggtttattctgcgggtactggcgccaaatcataattcgtggttccggtcaaagt	AT1G67500	TSS+41:TSS+200	5.33	4.09	3.51	4.53	3.87	3.35	5.51	4.44	2.83	2.19	3.29	2.81	4.41	4.02	5.45	5.38
1007	cacggcgaaacagccatggctgattctcaatccggttccaatgttttcagtttacggatagtttcaatcgattattacatggcttctccaatccctggttataatatttgctacagtagcttccaaggcaaaattctctctttatactttctaaagctta	AT1G67500	TSS+201:TSS+360	4.86	2.92	2.7	2.62	4.14	4.46	5.86	4.94	1.78	1.22	3.62	1.52	5.1	4.47	5.2	5.64
1008	actcatatttcccatctaggatcataattcatacatttagacagttgagcccaaaatattgaatgttatgggcctaagcctgtattaacggtctactatatacttcttaaatattgataattatgggcctaagattgtattaacggcccatttagttatc	AT2G44760	TSS-200:TSS-41	5.5	5.89	2.94	5.9	3.72	2.81	4.67	4.18	2.28	4.08	3.72	2.55	3.8	3.26	4.02	3.8
1009	cgatgcaatcaccatttcttcatctctgtaaaagcttcacttcttcttctccactttcatgtcacaaccacaatatatgctttggatttcataatgctctgttatctccttcaatctgcaatttccagcgacgaaacaatgtcaacgggagaaaaatcgt	AT2G44760	TSS+41:TSS+200	4.44	2.28	2.8	2.75	4.15	4.29	5.35	5.23	3.1	2.18	3.46	3.21	5.41	5.03	5.22	5.7
1010	tgcgcagggatcaagactaaacgacggaaatagccgtccggcgggaaacaaagggaaagtaagtctgaaaggtaacaaagagaatatatggagcgttgacaacgaaatggcggagaaggataagcgtaaggtgaagccaaaaggaagaaaaagcgggaag	AT2G44760	TSS+201:TSS+360	5.63	3.28	5.6	3.65	4.28	3.31	6.04	5.32	3.72	2.38	3.95	3.48	5	5.89	6.64	4.68
1011	acaaaattttgttatcgtaaacaaccaagttaaatgatagatgaacacaatagatcaaggataaaaaaaagttgagatttgagatgaatttgttttttttttgtttttgtcactgaaatctttattgaaagcccattaacttacagataataggcccaat	AT5G51280	TSS-200:TSS-41	6.16	5.86	3.7	6.08	3.72	3.3	5	4.13	5.31	5.07	4.92	5.02	5.51	5.46	4.9	6.56
1012	aaagctattagcgattgattcgagagatgtgcaaagcttgttgatttgaggctctctctctactagggtttgttgatttgagttttctattcctcctatacgtgttcttcgattctcctgggatttttttttgaaaaagggaatagaagaagaagttgct	AT5G51280	TSS+41:TSS+200	4.49	3.36	3.42	4.22	4.75	4.14	6.14	4.92	4.46	4	4.9	4.46	5.87	5.87	5.61	5.99
1013	gaattctcgatatggaatccatcatggaagaagctgatagttacattgagtatgtatcagtggcggagcggagagcgattgcagcgcagaagatacttcagcggaagggaaaagcttcggaattggaagaagaagctgacaaggaaaagctcgctgaagc	AT5G51280	TSS+201:TSS+360	2.54	2.42	2.69	2.58	3.79	4.03	5.59	4.44	2.91	3.01	4.5	2.66	5.35	4.63	5.06	6.08
1014	agaaaaaaatactcaaaaaaaaaatcaaaatagtaggttgtgacgtttcaaagtcacccgcacaaagcaaagagattagaagactctcttctatctttaaatcccttctcagaatagataacagatatacactccatcaaatctatacctacatcaacct	AT5G56870	TSS-200:TSS-41	3.43	5.57	3.84	4.77	4.6	4.48	5.79	5.07	5.86	5.32	5.41	5.6	5.76	5.39	6.24	5.49
1015	acatatccttttaacagaatcttctttatctgaaaatatctaaagaaaatggtattgaactttagagataagtcctgcatttttctggcaattctttgttgtttatcattgagttgtatagtaaaagcatcagtctcttatgatcgtaaagctgtgatca	AT5G56870	TSS+41:TSS+200	3.48	3.54	2.97	2.65	4.36	3.93	5.56	4.89	2.98	2.24	4.38	2.72	5.45	4.27	4.49	5.77
1016	tcaatggacaaagaagaatccttctctccggttccattcactatccacgaagcacccctgacaatctttattcacatttttaacttatatgtttcttctaaaatttgattatttcactttcaatggatttttataacttctgatcaaagttttcttctat	AT5G56870	TSS+201:TSS+360	5.8	4.23	3.37	5.31	4.64	4.35	5.67	5.2	4.26	3.33	4.27	3.5	6.15	5.15	5.25	6.26
1017	attttctgaatcagctttttcacatctcatcctgcaacacaaaaaataaaaaaattgccttttacaataagtcattttaaattattttgaagtaccaataatacgatgtgtctttaatttaaatctaaaaatatacgtacaaaaaaagtctacacgagct	AT5G61130	TSS-200:TSS-41	6.47	7.6	4.3	5.35	4.16	4.5	5.51	4.5	6.39	5.41	6.13	5.33	6.25	6.24	6.09	6.1
1018	catctcaccacccctctttctctctacttgctctctatctctctctgtgtctctccactttctcttcttcttcttcttcttcttcttcttgctctagagatctctctatctccattcttttctctctctgtttctagaaagacaacagtgacattttgtc	AT5G61130	TSS+41:TSS+200	5.01	4.24	4.23	3.27	4.34	3.95	5.53	4.91	4.27	3.94	4.61	4.41	3.94	3.01	4.06	3.97
1019	tgaacgcatctatggctgctctggtgctttcacttctccttctatccttggctggacattcagaactttcactcttcttcagatttcttagcttagtcttcttatctctttcactcttagttagctcttgtctgaaaaaggttctgttcctttgaagaat	AT5G61130	TSS+201:TSS+360	4.83	2.78	4.71	4.74	4.12	4.22	5.53	4.89	3.83	3.07	4.65	3.64	4.78	4.4	4.33	4.98
1020	aaataccgacgtcatcaaattacctatataaatccttttatatttatttagttgaatttttttttggtcaataaactattaaataatttactttcaaagataaataattttcaaacaattaaaaaaatatttattaaaaaaatccaaattatttttttcg	AT1G10150	TSS-200:TSS-41	7.99	7.09	5.09	7.86	3.87	3.6	5.27	4.73	5.06	4.49	3.86	4.51	7.35	NA	NA	7.55
1021	tctcttccagcctttcttgaatctctcacctctcacgccaatttcattttcatgcatcgctatttccccttatcttcttcttcttcttcttatctcccaactaaattatctgtctccattcatgttattatggtcaacaacagaatctgaatcccatttc	AT1G10150	TSS+41:TSS+200	4.42	4.63	3.82	3.6	4.38	4.14	5.58	5	5.02	4.07	4.54	5.01	4.5	3.58	4.42	4.56
1022	cccattttcggatcacaataactaacaaaccctagatttctatctatagtccttcgatctgtttctgtgtctccttaaagctgtgatttttgcaattggggtttgtgagattcgatcaattaattgtgtttgttgaatggaccttcttcgattgagagaa	AT1G10150	TSS+201:TSS+360	5	3.72	3.63	4	6.07	4.93	6.94	6.86	5.55	5.01	5.09	5.24	6.68	6.29	5.64	6.38
1023	aagacatgactcacattagatgctgttctatgaactctatttattagcctatatttattacacttatcttttttcattaaccctagatggggtcaacaaaccatggttaaaaaaaaatattcaaccaaaaaaaaaaaaacacataatgattatgaatctc	AT5G15210	TSS-200:TSS-41	5.79	6.61	3.48	5.23	4.6	3.74	5.8	4.84	3.9	3.44	4.27	3.47	6.2	3.17	5.92	5.8
1024	taatacatagttttaaatttccccttttctaatcttatctctcccaaatacataaacccatcccaaagatttcgagtttacaatttaaaaacagttttgtttagtgcaatctttaccttatctttacttctatcatctattcttcttcttcctccatctc	AT5G15210	TSS+41:TSS+200	4.62	4.66	2.96	4.08	4.34	4.33	5.82	5.27	5.57	5.08	5.21	5.76	5.91	4.64	5.16	5.91
1025	tagaaaattataatacttcttgtttcttaaatcttatttgtattacaataaccaaaacccaagtttacaaaacatttcttcttcttgtttttcgaaaccctaaatgttttgagttgtcatggatgtaatagctactacaactactatagtatccgacttg	AT5G15210	TSS+201:TSS+360	3.29	3.67	2.67	2.62	4.06	4.08	5.72	4.28	5.43	5.21	6.18	5.98	5.73	5.46	4.98	6.06
1026	tcttcaagaaaacttcaaaaactcaaacacgtcaagtttaagaaagaaaaaagacaacaattattttaaaccgccattgaaaagctaagccatgttgtatttttgtatgtggttcgcatgattagtgtcacaccaataattaattattaactatttccca	AT2G22470	TSS-200:TSS-41	9.28	5.03	5.79	7.55	5.56	4.29	5.67	5.16	6.6	3.43	3.76	4.56	6.36	4.93	5.36	6.13
1027	cagagagagtttcaagattcagacaaagaagagataatctaaaaatgaattctaaggcaatgcaagctttgatctttcttggtttcttggccacttcatgtctcgctcaagctcctgcaccagcaccaaccaccgttactcctccaccaacggcgcttcc	AT2G22470	TSS+41:TSS+200	2.84	1.86	4.01	1.11	3.25	4.13	6.01	4.6	2.37	0.98	4.22	2.26	4.98	4.84	5.59	5.7
1028	tccagtgacagcagaaacaccttcaccaattgcttcaccgcctgttccagttaacgagccaactccagctcctaccacttctccaacaacatccccggttgcttctcctcctcagaccgatgctcctgctcccggtccttccgctggattaactccaact	AT2G22470	TSS+201:TSS+360	2.75	2.78	2.58	2.62	3.59	4.16	5.5	4.43	3.23	3.23	3.82	3.34	4.83	4.15	4.69	4.82
1029	caacttattattcacgtcgccatccccacatgatttgggcccgtacggattttaaatctagcccaatagaagtcatctgattcttaacaccacctactcatttaacgtggcagctcaggacatcacacgtgtcttcaaattagggttttcttacgacccc	AT5G52070	TSS-200:TSS-41	6.48	5.13	4.16	5.71	3.88	2.57	4.92	4.48	4.72	4.28	4.85	4.86	3.55	2.63	4.95	3.85
1030	ctttcactttttctctttttatccttttgctcgttgtgattatggtcgagttttgtgtgagaaacgtcttttgaaaagcagaattctcaaacagctttgggatatagtttttggaactccaagttttaatttaagcctaattttgaagatgaattgtcag	AT5G52070	TSS+41:TSS+200	4.98	3.41	2.82	2.89	3.83	3.98	5.64	4.71	6.62	5.64	6.91	6.43	5.24	4.75	5.08	5.45
1031	tataaatctttgatctgatactctattagttagtatgtgaatttctttttaacaattttcttattcatgcgagagctatcaataagtattagaacaaagttttatactgacaattcaatcttacctgattttcaaaaaaaagtatatcttgaaattttgt	AT5G52070	TSS+201:TSS+360	5.82	4.6	3.42	3.8	4.34	4.39	6.05	5.3	7.64	6.47	6.53	7.45	6.5	6.5	5.06	6.37
1032	gcaccattcaacgttttcttccttatcgttgcctacacgtttcaaggctctgcttctccgtcaattaacgtccgttttcgtcatcaaaatactaacgccgttgatgaccttatttaaaaattaactccgaaccacgacgttcgggttttggaacctcagg	AT2G46170	TSS-200:TSS-41	5.36	7.28	5.24	5.6	4.39	3.66	5.19	4.7	3.85	5	3.11	3.86	5.49	3.9	4.92	5.35
1033	ttttgagttttctgtgttgaattttggggaatcgaagaaattgaatttcaaaaatcaatggcggaagaaattgaaaaatctgtgccgacagaggaatctctgatggagaagatctccgagaagattcaccatcacgattcgtcgtcatcgtctgaatccg	AT2G46170	TSS+41:TSS+200	4.95	3.21	4.27	4.95	4.34	4.72	5.33	5.58	6.09	5.34	7.11	5.37	5.61	6.66	5.65	6.48
1034	agtacgagaaacctgattctccttcggctgtgaaggcgaagatctatcgtatgtttggcagagagaagcctgttcacaaggttctcggtggtggaaaagggttttatatattcagtgtctcgtcttttctttttctatcatttttttctctggtttgatc	AT2G46170	TSS+201:TSS+360	5.08	3.24	4.05	3.8	4.94	3.91	5.68	5.64	4.85	3.43	3.93	4.49	6.15	5.05	4.7	6.05
1035	aaataccacaaaattacttttaaagttttcaaaactagatcctaaactctaaaaaataaaccctaaaccccaaaaaacttaactcaaacccaaacatttaataaattataaacccttaaaatcaactttttctgtttcaagtattttttgggtatctctc	AT5G28850	TSS-200:TSS-41	4.39	5.43	3.57	4.1	5	4.29	5.97	5.57	3.59	3.75	4.79	3.68	6.53	5.98	6.09	5.81
1036	cggagaagaaggaagactagattcgatgtgttggtgaagaagatctcgactttgttcaaaattccaatttcgttcgcctcaaagatcattctctcatcttctcgactttgatgcgattgattaaatatggtggatacggttattcccggagatatggctt	AT5G28850	TSS+41:TSS+200	3.45	2.78	3.43	2.7	3.9	4.03	6.59	5.8	3.78	3.23	3.65	3.56	4.81	5.3	5.85	5.98
1037	gtttggatgcagatttgttgcagcttcaggaaatgtcttcctttgttctcaattctaaacctggattcactcagaagctcttcgaccagtggctttctcttcccgaagctcagcgactctgccttttgaattgccttcacaattcttacactcatgcttc	AT5G28850	TSS+201:TSS+360	3.32	2.73	2.83	2.78	4.64	4.99	6.48	4.8	3.16	2.56	4.77	2.62	5.39	4.62	5.56	5.35
1038	attcttacaaattggaattgctatagtttcagacagatacaaacatgcaagtagtaacaagtggggccaaaactatcttttgacttcaagaaccacagaattagccactatcagacgagaacaaatggctcttcttcttcaaaatcctatctttgggaga	AT1G73110	TSS-200:TSS-41	6.37	9.29	6.07	5.79	2.78	4.43	5.65	4.62	5.21	8.3	5.24	5.03	4.87	5.29	5.67	5.28
1039	cttgcaaacatatctctgcgtttcaagtttccacctttacaatcttcttcttcttcttcttcctcgttcaatgctactttaatcaataccagaaaactctcttcaatcgtttgctcgaaaccctcctctaatgacggcggcaaagtggctaatgacgatg	AT1G73110	TSS+41:TSS+200	4.04	2.24	2.16	2.37	4.25	3.85	5.6	4.68	4.08	3.71	3.89	4.35	5.17	3.79	5.32	5.14
1040	gtggcgcaaagccgcggaagaagttgtcggagcaatcgtcatgggaagttaaagattcagaagggaaggattatctctataggcttggcgcggaatcggataatgttaacatagccgttggggcacgaagcggcatgatcgatgatgtattcattggaga	AT1G73110	TSS+201:TSS+360	3.53	2.69	2.91	2.13	3.26	3	5.41	4.1	2.73	1.82	2.52	2.92	3.94	3.83	4.1	5.06
1041	gaagaattaaagattaatttggtttgaatggttcaaaggagaaaataaaactgtttaaaccaaaagaaaattagttaaaatgatgaaatcaaactcaacctacccaatcatctataaagagaaatgggttcccaaacttgtcattcatcagattgttttc	AT2G04495	TSS-200:TSS-41	4.97	5.68	3.39	4.99	4.73	4.55	5.74	5.37	5.93	5.61	5.15	5.73	5.14	3.45	5.21	5.3
1042	gagagatggaatcccaaaagctaggaagaaagatgaaggagataaaaatagtaactaagatcatagcattggcatccattttctcatttatactatcttactcttccttaatctcttctcttcagcaaagactccatttgctttcaatgtatagcaatct	AT2G04495	TSS+41:TSS+200	2.65	2.57	2.34	1.53	4.06	4.11	5.51	5.01	2.22	2.28	3.26	1.57	6.08	4.37	5.46	5.41
1043	tgtggacaagaaatacatgttcttgttatgcaatgggattgtgggctttatcttggggagtttccatgggaattctgaatccctttcgcagggtaaagccattaacatcattgaacaaacgaaagaagtagggatcaaagacttgaaagaaacaaaactc	AT2G04495	TSS+201:TSS+360	4.21	2.16	2.03	2.52	4.83	4.36	6.06	5.35	2.34	1.16	2.68	1.7	5.92	5.11	5.73	6.05
1044	actctaaaaattcccccaaatttttacccgcgaaaaattaggttttgtgacgttttaatcttttaattttcttttcaaaattttgaagaacaaaaaaaaaaacctcagatcttccctctttctctcttctagggtttctctctcactcactcactgattc	AT1G50620	TSS-200:TSS-41	4.4	5.33	3.16	3.02	5.17	4.37	6.09	5.17	2.22	3.83	3.78	2.3	5.96	6.03	4.98	6.11
1045	aatcggttgaagaaaagagagatgaagaaactgtggaagaatcgccggtgaagaagaagaagccacgttttgatgaggaagtgaatagagtggcggagattgtattggtgttatcggcattgcggaagattcgaggtgggaaacccccgacggaattgga	AT1G50620	TSS+41:TSS+200	3.42	2.76	3.59	4.58	2.61	2.75	3.94	3.51	3.4	2.96	3.68	3.14	4.92	4.18	5.86	4.78
1046	gattgatctaatggtggaagctaaatcgaaattggttgacatgtgtcaagagtttactcccaaggatattattggtgttgatgctattggagctgtcattgaagatctcggtttcaatggtaagcttaaggatcagagattagggtttcgagctcctaaa	AT1G50620	TSS+201:TSS+360	4.63	3.26	2.62	3.03	5.35	4.31	6.46	6.16	3.23	3.95	4.43	3.14	6.19	5.33	5.2	6.11
1047	acgtcaacccacgtgatctatgcgtgtatcttgattattaaaaaacccgaaaccgaaataaccaacccgacccatctgatcaccatccgttaaaatctttcttacgagaatcttcaccgttgattgcaatgactttttaaaagcttccgagtcaaagctt	AT3G53390	TSS-200:TSS-41	7.45	7.61	4.11	7.04	4.76	2.92	5.75	4.77	4.1	4.65	3.88	4.01	4.41	3.53	5.14	4.8
1048	agaagaagagaagtttttgattcttcgtcgagactttactcgattttgcatcgaagaagagaggaagaagaagaagaaaaagtgaaaaatttctgggtttcgattttgggtgagagataacaaaccctaggtgttgtgtaaatcgtgatcacatatatgc	AT3G53390	TSS+41:TSS+200	4.09	3.26	2.81	3.8	4.17	4.12	6.16	5.47	4.19	3.92	3.77	4.42	6.03	6.01	5.89	6.64
1049	tttttgagtcgacgattagagaagacgaagaagagtagcaagcaaacactatgatgaacacttctaatggaatgatatcagcgccatcttcgtcgtcttcaccggcggcgaatcctcagtcgccgggaattaagacttatttcaagacgcctgaagggaa	AT3G53390	TSS+201:TSS+360	3.26	2.27	3.61	2.36	3.41	4.57	6.56	5	5.1	4.44	7.09	4.34	5.37	6.04	7.06	6.2
1050	aaaaaaaataacctagtcaacttaccaaatgatagtcttaagaaaatcttaattaaaaagaaaaacaaatcagataaacttctaaaaagaaaatccttgttaacacgcaccgtttggtatgttgactaatattcactgcgctgcgtagcattggatagtc	AT5G38600	TSS-200:TSS-41	6.67	6.23	3.26	6.91	4.56	3.78	5.41	4.85	5.06	4.95	4.78	5.49	5.55	2.77	4.2	5.75
1051	ccattcttgcttcttccctcctccattgactaaagccctatctctatgtaaatctctcaatcttcaaattgcttgtttcttgcttcttctttcttcgtaccttaagaacatttcactacttttgaaagatttgttgttcccgacgaagccttggtgtcgt	AT5G38600	TSS+41:TSS+200	3.56	3.43	3.34	2.96	4.05	3.95	5.53	4.58	4.51	4.73	5.05	5.31	4.1	4.01	4.56	4.58
1052	ttcatctccttcttcaaatttttaaaaatttctccagtttttgcttcgcgagtatatgctttaggtttcgaattgagtagattaagctcttgttcactgtttttgatttgtcaaatcttgaaccctagttttttcacaaattgattaacaatggatacgc	AT5G38600	TSS+201:TSS+360	4.41	3.56	3.06	3.17	4.89	4.23	5.56	4.93	5.17	5.24	5.88	5.51	5.63	5.39	5.28	5.64
1053	aatacattttgtctgaaattttgcttttttgaattggttagggttatgtcttctaaagtgattagaattttgtaattaaatgtcatggtgaatggaaattatatgtcattcacatagtttggtcagaagaaaaatttggtcttttgttgtctttgtaatt	AT5G42140	TSS-200:TSS-41	5.88	4.44	2.68	3.73	4.31	3.59	5.11	4.47	5.42	3.94	4.76	4.58	5.03	4.7	4.46	5.05
1054	ttgctttgaagaaaggtgctcaactcttgaaatatggtcggaaaggaaagccaaagttctgtccctttagactttccaagtgtactttagattggtgatgtacatgtagtctgcagatacctgatttcatagcttattgctttcaaaacttgcaatttat	AT5G42140	TSS+41:TSS+200	3.66	3.12	4.48	2.72	4.23	4.33	5.8	4.89	3.17	3.77	4.54	3.95	5.77	4.83	4.98	6.06
1055	gtaactgcattttgttttggaatctacccaagaggttctttgtttatttttatgattcactgatccaagtggtgctataaggcagataatgtcctcgacttttttgtatccttgtgtttggtcacatatcagccttttaatcttaccatcttgggacatg	AT5G42140	TSS+201:TSS+360	4.66	4.89	2.75	3.25	3.65	3.36	4.95	4.11	3.25	3.04	3.98	3.31	3.7	2.25	3.62	4
1056	ttaatagtaaatctaagaaccgttgtctttttgtttggttcaacttcaaaaaccattgtaatatctagtttttttacatggactttagaaatcattcttgtacagattcaaggaaaaacaattatcgtgtatattaaagaatggaaacaaatataaaaat	AT4G33180	TSS-200:TSS-41	5.48	4.87	3.21	3.68	6.09	5.15	6.34	5.38	5.18	4.28	5.79	3.9	6.3	6.52	NA	5.09
1057	tttgtccatttctcaccctttctcatactctctttttttctcggacaagaaggctacagaaagatatgtcgctgtcgtcttacctcagcccgacgcgccttctagaaggctacctccgccgttgtctcagggcggcaggactgacgtcgcagacgctttc	AT4G33180	TSS+41:TSS+200	3.95	3.75	4.69	3.95	3.54	4.24	3.81	3.83	3.33	3.46	5.15	3.58	3.77	4.56	4.4	4.66
1058	catagactctgaaacaaccatccacttctggggcccaccacctctagaccaccggagcgacgatgacagaccggttatgcttctcctccacggcttcggtccgtcgtccatgtggcagtggcggcgacagatgcaagccttctctccctccgctttcagg	AT4G33180	TSS+201:TSS+360	3.56	3.21	6.06	3.14	3.85	4.4	5.19	4.78	2.76	2.39	5.35	2.77	5.01	5.05	4.39	5.14
1059	tgcggaaaaatcctgatctattagatgtttcctttgtaaaaccctgatgttttattacttaataaataaaccctcaaattaggttcagttaatcaaaaattaagtttgtgttgaaaagaggaataaccaataaaatatagggtttgttttgcaaaaacac	AT1G77140	TSS-200:TSS-41	7.62	6.78	6.24	6.17	4.49	3.95	6.07	4.27	3.39	3.49	4.14	3.64	5.18	5.07	6.09	6.7
1060	aatcacttcgccagcgttattgttaacaagaatcatcagattagtcgccgtagatctgaatcaacgtcgtaacagtagcagaattttgcggtgaaacgatggttttggttacgtctgtgcgtgattacattaaccggatgcttcaggacatctccggcat	AT1G77140	TSS+41:TSS+200	3.39	2.19	2.93	2.26	4.99	4.27	5.91	5.68	3.02	2.13	4.23	3.17	5.15	4.51	4.09	5.17
1061	gaaggttctcatactcgactccgaaaaagtccgatctcgtcttcttcgattgctaatcttctctgatttgtttctggaatcgtggttcataatttcccttgtaaccggaaacacatcttcgtgattacttgtttattggattaattgttgaatttggtta	AT1G77140	TSS+201:TSS+360	4.62	3.64	3.62	3.62	5.04	4.27	6.56	5.83	4.19	3.58	4.6	4.58	5.64	4.82	5.27	5.9
1062	aaataaattatcaaacatggtcatttctgcaaatcaccaatgttataatgacaacaaacaatttagttttgtaaataataatgtgtatgacgtggcagttgtgagtcattgattatcgagaagcctcttctctagtcagagggtccaacgtgaaaaataa	AT3G28430	TSS-200:TSS-41	6.62	5.86	3.65	5.27	4.41	4.16	6	5.21	5.66	4.92	5.76	5.33	5.09	3.49	4.34	5.32
1063	gacccggatccgaatccgaatccaaatccaacgccagctctcaacccacatcggtgcttcaattcgcaattgccgtcatcaatctctgttgttttaccggaagaaacatctaaacaatcattcgaaaaattcgaactttttattcccctcgatatacgat	AT3G28430	TSS+41:TSS+200	4.04	3.7	2.08	2.74	5.05	3.75	6.34	4.86	2.43	2.52	3.08	1.63	6.05	4.74	6.3	5.3
1064	ttgattttgtatgattttgatccctggatcagagatttcgtcagagtttgtggaatttggtttaatcgacgagaagcaataatggaaattgggttttctcgagagtgaaggatgatccagagaagaagactggaactttccaaaggattgatttaaacaa	AT3G28430	TSS+201:TSS+360	4.91	3.86	4.04	4.84	3.95	4.66	6.98	5.85	6.45	5.59	6.38	6.32	6.34	6.54	6.11	6.97
1065	gacttttacaaaacttaaaccgaaattaaagataattaaaccgagttattgaactaaaccagataatagcttaggttgaatcagttttaaaaaaatttgcgatacctaaggcccactaagtttttcacatcgtaaaaaggcctaaaataataagcccact	AT2G20140	TSS-200:TSS-41	6.11	6.22	3.78	6.16	3.31	3.18	4.55	2.77	3.75	4.58	2.78	3.54	NA	NA	6.82	5.79
1066	gtcaaggaccttccggcggattgaatcggcaaggagatcggaaaccagatggtggagagaagaaggagaagaagttcgaaccagccgcaccacctgctcgtgtagggaggaagcaacggaagcagaaaggacctgaagcggcggcgagattgccgacggt	AT2G20140	TSS+41:TSS+200	1.63	2.64	3.49	2.77	4.28	2.98	5.96	5.33	4.65	4.25	5.23	4.61	3.85	3.92	6.2	5.52
1067	gactccttctactaaatgtaagcttcgattgctgaaattggagcgaatcaaggactatttgcttatggaggaagagttcgtagcgaatcaggagagattgaaacctcaggaagagaaagctgaggaagatagatctaaagttgatgatcttcgtggtaca	AT2G20140	TSS+201:TSS+360	5.32	3.26	3.78	3.92	3.66	3	6.01	5.47	3.72	2.94	3.73	3.54	5.98	4.63	6.39	6.26
1068	ttagtagtttatatttttttgaaagtaccactaaaatatattattttctgaaaataccacaaaattacttttaaagttttcaaaactagatcctaaactctaaaaaataaaccctaaaccccaaaaaacttaactcaaacccaaacatttaataaattat	AT5G28900	TSS-200:TSS-41	4.99	6.35	3.22	4.37	5.62	4.79	6.73	6.13	5.67	5.15	6.72	4.93	6.08	NA	NA	3.96
1069	aaagaataaataaataaaagaatttggctgtctcatttccttgttcggaatcggagaagaaggaagactagattcgatgtgttggtgaagaagatctcgactttgttcaaaattccaatttcgctcgcctcaaagatcattctctcatcttctcgacttt	AT5G28900	TSS+41:TSS+200	4.21	3.66	4.06	3.64	5.12	4.35	6.8	5.8	5.07	4.59	5.52	4.98	6.68	5.81	6.35	6.86
1070	gatgcgattgattaaatatggtggatacggttattcccggagatatggcttgtttggatgcagatttgttgcagcttcaggaaatgtcttcctttgttctcaattctaaacctggattcactcagaagctcttcgaccagtggctttctcttcccgaagc	AT5G28900	TSS+201:TSS+360	3.77	2.71	3.55	1.76	3.44	3.73	5.52	4.02	2.04	1.48	3.87	1.47	3.34	3.59	3.55	3.82
1071	atcatcttcttctgtctcgagtaaaaagcatcacttgaggtcttccgacttctgaggttttatgatttatcaaaacgggttttatcgggcgacccatattttaacccgtttgttttatatataagtcttttaacggcccaatgggcctttattgttgatt	AT1G71270	TSS-200:TSS-41	6.86	6.47	4.51	7.12	3.96	3	4.64	3.97	4.82	5.82	5.19	5.09	4.32	4.18	5.33	4.8
1072	agaagaagaagaagaagaagactctctaatggcggactcaaactgatttcgaggattctgatttcgttttctagttgaagatctttcaactcttaatctcattaggaagatgtccgacatttccattgacgcatcttcattttttttgcattcgtgatct	AT1G71270	TSS+41:TSS+200	4.78	2.99	2.77	3.42	4.72	4.54	5.69	5.74	3.67	3.77	3.59	4	6.58	5.42	5.96	6.52
1073	tctagccttaatcatggatcctttatgatctcttgtctaattcgctttgctcttctatctgaaattcaggccaaactatgggggactttagtaatcatgagaaacttggatttgatttaggagcatttgttggagacttggcttttgaagaagattcagg	AT1G71270	TSS+201:TSS+360	4.79	3.31	3.17	3.06	4.14	3.74	6.48	4.95	3.63	3	4.64	3.75	5.76	5.2	5.85	6.21
1074	actcaatcgtattaaatgagaaacgtaccattactttaaaactcaaactgaaactaaactaaaaatccggtaaaagttcttttactcatatcattggaaatagtttttgaagcaaagtaaaaaacactagaatagtgtaactagaaggaactactaatat	AT2G46420	TSS-200:TSS-41	3.83	4.99	1.96	2.38	4.47	3.63	5.58	4.77	1.64	2.86	3.29	1.57	5.83	3.58	6.02	6.27
1075	caaattttcatttcaatttttttgataggacttaaaaattccaagctcgcttatgagagtaatggcgtagcaaaatctttatctaactcttggctcttgtctttttttgtttgtttctcaacctacgccggatcttgcttcttcgaacttctccgacgca	AT2G46420	TSS+41:TSS+200	5.44	3.75	6.92	3.97	5.12	4.3	6.59	5.85	7.49	6.36	8.27	6.99	5.86	5.05	5.3	6.11
1076	tcttcttcagattccgcagaagtttgcgtcgttttcttgaatccactcaaaattttattggaagtttgtgttgtttttactagctctgaatctttagagggctcaaaaattcgtcgagaaaaccagtctttggaagtgtagcattttggattcgcttgtg	AT2G46420	TSS+201:TSS+360	4.96	3.5	3.82	3.24	3.61	3.76	5.57	4.38	5.28	4.82	5.57	5.35	4.77	5.15	5.23	5.29
1077	atgttacaagaccaaaaccagatatttatcttaaactggtccacttgaaaaaacgaaaaaacttaccacacaacacaggctgattctgaattcagcacaaatagtttcaaagcccaacaatcatcgcccaatttttgttatataccgccgcttctttcta	AT5G06460	TSS-200:TSS-41	5.13	5.42	2.81	4.24	4.51	4.32	5.65	4.43	3.86	3.77	3	3.55	6.1	4.62	4.64	6.25
1078	tctctcaacggtttcgttttcatttcctccgattctcgtttcttcttcagattccttcatcgattagctctaggaaccttctcatcggaattcatttattgtctttgtttgttattcgaagcttcttctgtttatttgatacatattctctttttactct	AT5G06460	TSS+41:TSS+200	3.58	4.94	2.94	4.94	4.39	4.29	5.4	4.96	4.64	4.18	4.16	4.91	4.25	3.76	3.75	4.29
1079	atatggaaccattcgttgttaaggagaacatcatcgcatctgcttcttcgccgatgaagaagcgacggatcgatcacactgagtcagctgatggttctgcgattaacgcttctaactccagtagcatcggtttgaacaacagcatcggtggtaacgatac	AT5G06460	TSS+201:TSS+360	2.67	2.36	2.78	2.59	3.73	2.11	5.65	4.53	3.13	2.68	3.4	3.07	4.14	2.2	5.76	4.7
1080	aatgaaaatcatatactattactaattaaattatatgttgtcttatagcttcggaatctttctaaacatgattcaccccttttcattacaggaccccactataattaaggtttcttctaaagtgggatccatctgatcgaaccatctcatctcactctca	AT1G25480	TSS-200:TSS-41	5.21	6.39	3.31	3.59	3.21	2.74	5.8	5.2	3.69	3.89	4.27	2.96	4.14	2.14	5.1	4.87
1081	agcttgctcagatttcggattcaatgattcaaacatcatcgatgaccgtcgttccaagttccggtgtttccgattttgctccgacgggatcactgcttcctggaaagctttatacgacatcggtgctaaattatacgagatgggtcgttccgatcgtcgg	AT1G25480	TSS+41:TSS+200	3.03	2.35	3.68	2.54	5.03	4.43	6.53	6.42	2.32	1.2	4.09	2.56	5.01	4.72	5.11	5.13
1082	aaagtttacttctccgttaagatggggatggctctcgcactctgttctttcgtcatctaccttaaagaaccactccgtgacgctagcaagtatgctgtttgggcgatccttactgttgtcgtcgtctttgagtatagtatctgtgactcacgaattctat	AT1G25480	TSS+201:TSS+360	4.46	3.15	3.55	3.5	4.58	4.08	6.09	5.23	4.09	4.43	5.61	3.98	4.91	4.33	4.33	5.58
1083	tttaaacactcatactatgggggttcgaacttaagcggaagtgacatactaacataagagtattttaaaacctctagaccatcaacccaactataaatatacgtggccaattcatgggctccgtcgatgaccataaaataacttgtgcattgactttgaa	AT1G49710	TSS-200:TSS-41	6.06	5.75	2.53	4.55	4.9	3.2	4.86	3.36	5.45	6.43	5.47	4.7	4.41	4.17	6.19	5.2
1084	ctgagagatcaaaacaaaacaaaacaaaacccaaacacttaccaaatcaatcaattatcgagaatcttccttcctttaatcctcaaaaaaaacaaaaacctttcttcacctcctttccttgattcatcctctaggttaatgggtgttttctcgaatcttc	AT1G49710	TSS+41:TSS+200	5.45	3.47	5.35	4.02	5.07	4.76	7.15	5.65	4.3	3.7	5.21	4.41	5.82	4.45	5.69	5.69
1085	gaggacccagagccggagctacccacgatgaatttccggcgaccaatggctctccttcgtcttcttcttctccatcttcatcaatcaagcgaaaattatcgaatttgttaccactctgcgttgctctggtagttatcgctgagatcgggtttctgggtcg	AT1G49710	TSS+201:TSS+360	4.43	3.08	4	3.29	3.4	4.39	5.93	5.92	2.8	2.44	3.2	2.83	3.83	4.9	4.88	5.39
1086	tttttcctccaatgtggtaacaaatcttgttgaagcttcatcaaagcaaaacagcaaatgcatgattcttgaaagggtattaaattgaaacttttaaaatgtttaagcatattatgaaaagttaaaatattagtggggtggatttgtagttttttaaaac	AT4G23330	TSS-200:TSS-41	7.37	5.3	2.07	5.5	4.32	3.85	4.96	4.68	6	4.61	6.12	5.15	5.72	3.39	4.82	5.7
1087	ttgatgtggttcggccggtggaggcagattcggcggcggaaattagtccggaacaagaccacgaaggaagatcggagccttcgtcgttgaaccaaggggagattttaaaaacacttgctacggtggagaaggattcgcaggcaatcgcggagagcttttc	AT4G23330	TSS+41:TSS+200	4.02	3.15	4.7	3.58	4.08	2.99	6.18	4.87	5.3	4.85	5.31	5.06	5.14	4.6	5.76	5.38
1088	acgcacaacttcaccattcgaattaacctctaagcctagcgtagcagatgcactacatcttggctgaccatgggactaaaaaaacattcgcaatatttaacaactaaagccaggttaatggacctgtattagggcccaaaccaggcccgtttagatatcc	AT2G33610	TSS-200:TSS-41	6.2	5.14	3.77	5.1	3.96	3.66	4.99	4.32	3.03	3.27	3.29	2.65	4.84	4.99	4.29	5.35
1089	aacagagagtcatggccatgaaagctcccgatcccggcggatctggggaaattctcccgagcactccctctctttccgaaactacgtctggaggcgccgcagcagcttctaagtcggctcaattgccgtcttcttcttccgatatcgataatattcacgt	AT2G33610	TSS+41:TSS+200	4.05	2.67	5.44	4.3	4.09	4.05	6.59	6.08	2.97	0.97	4.23	2.66	4.88	5.61	6.31	5.92
1090	acctagctactcagtctgcaacgccgagaaaactttgatttattctactttcttcactgtttcttacggattttgtacttgtaccgtctatttaaccaatgttggttttcatggaccgacattaacgattgcgaggtccggtcactgccggaatttttcg	AT2G33610	TSS+201:TSS+360	3.82	2.73	2.3	2.28	4.09	4.07	4.93	4.08	1.81	2.58	3.42	1.64	4.22	4.03	4.46	4.58
1091	ttaattattttagtaaaacaatattttcattacaatgtttgttgtgaatccaaaaaagtattgtttccaaagaactcaaatgacatcaatatgtctataataacctcgtgtagctgtatgttagaatctagccgaattgttttattgttgtcggtgtacg	AT1G02340	TSS-200:TSS-41	5.58	4.68	1.97	3.4	3.72	3.71	4.86	4.12	7.02	6.37	6.8	6.3	4.64	3.83	4.69	4.86
1092	ctgatccgatcgctcttataacataagcgtatgggataccattttctcggacaaagctgaaatccctaaagaaaaaacacttctccaaacttttcatctccgatatctctttaactaacagtataattaaacaggaggtttcagagtttaggtttcttgc	AT1G02340	TSS+41:TSS+200	4.81	3.68	4.5	4.78	5.27	4.21	6.35	6.32	6.35	4.09	4.98	6.04	6.21	4.9	5.92	6.37
1093	cttgttattctctttatttatttctttaataatttatcaatgatttgtatcgtaaaccctaatagtttactacttttttcttgggtcgaataatcaagctttcatggaattgggatggagaaacgacgtcggatcacttgctgtgaaagatcagggcatg	AT1G02340	TSS+201:TSS+360	5.74	5.37	3.95	5.27	4	3.74	5.57	5.07	6.36	7.04	6.98	6.24	4.74	3.97	4.83	4.83
1094	ccataatggagaaaatagtaatacaattatgaagatagtacaaaatctcagatgaaaatatagtaaataattgtaattaaatgagataaaatcaatttctaaaaaaaaagtaaaaccaccttcgtgaattgtgattcggtgtttttaaaaagtggggaat	AT3G58040	TSS-200:TSS-41	5.25	5.61	2.89	3.88	4.37	3.48	5.33	4.51	4.68	4.05	4.4	3.12	6.84	5.39	5.82	6.65
1095	gcctcctcctcctccgtcttctcccttattcccttttcgtttaatcccccaattttttcaattaatccctccttttctcctcttaatctgaatccgaagcaacgcataatccataacaaagtctggaaaatttcttccagagaaaacttcttctctttct	AT3G58040	TSS+41:TSS+200	4.13	3.41	4.22	3.18	4.65	4.72	6.02	5.25	4.27	3.37	3.49	4.36	6.46	5.41	6.21	6.18
1096	tttcaatttggggttttttattttgaaatcgggaacaaaagatccagaattacctaattccgaaatttattatcgggttggattatcgtgtgacgacgaatctagcttgctttttggggggggaaatataattctcggaaggtcaatttttttttttgct	AT3G58040	TSS+201:TSS+360	5.88	5.78	4.02	5.36	3.6	4.42	6.07	5.56	6.87	6.93	6.67	6.52	5.74	5.92	4.57	5.95
1097	gagttggttttcattttggcttgatttggttacattaacaccggttatgattagtatcgtcgtatcgatttcaattttagttcggtttatatttttccacattggtttttcgccctctccggttataatgtcgaattaagtcagattcgaaccggttctt	AT1G05430	TSS-200:TSS-41	5.48	4.3	2.74	2.58	3.81	4.07	5.38	4.51	3.98	3.44	4.33	3.47	2.77	3.09	3.11	3.66
1098	cttgttcttcgattcgtttctgggaactgagaatatttaagaacacgatggctatggccgctttaaatcagctttttgttgtcctagcctcaaaacccgagcgatactcttttatcttttcaattaaaccctagacaattccagaaaaatcaactctttt	AT1G05430	TSS+41:TSS+200	5.07	3.67	3.18	3.33	5.21	5.07	6.11	5.42	5.37	5.56	6.54	5.24	6.28	6.35	5.6	6.35
1099	tctacaatcaagttttacccaatctatgtatgatacaggtttcaaacttcagcaagattgtttctttgttcaattagttttcctctgaattgatattgttcgaataagttgagaatgtgtgtaattgttgtatgaattaaggtgtgcaaatttgggcaaa	AT1G05430	TSS+201:TSS+360	3.95	3.22	1.67	3.02	4.08	3.92	5.42	4.4	3.66	3.03	4.06	3.44	4.18	3.95	3.75	4.11
1100	ttctcggtcaaaagcccaattgtgggatggcccattaatgataaagccccttttaattttaaaaaaacaaacaaagccggcctgaaataataatcgggtcccgggttgactggtccgaccgaccggttcggtgagatattaatgaatgtttttcttcact	AT1G50170	TSS-200:TSS-41	4.87	7.29	3.32	5.88	3.9	3.04	4.72	3.91	2.26	6.31	5.23	3.08	5.04	3.45	6.79	4.25
1101	ttaacagtcaattggcggcgaagatgacgactcagtcgcagttcttagtgaacctctcttacggaggcctcgcctcccaacatcttcctttcctctataccccttctatcgctttcttctgttgtgttgctttcttctgaatgattttttttttgtcgat	AT1G50170	TSS+41:TSS+200	4.36	4.15	3.43	2.98	3.47	4.26	4.93	3.93	3.97	4.29	4.87	2.98	4.81	4.28	4.49	4.29
1102	ttgtttttgtaatctcagagcgaataatcgtgtttcaccttcttcttgtcaaattacacgaacaaatcgctcatgggcattaccagtttcctttaaagttgagaaatttcaactccaacgaggaaggaggagaagaggatcaccatgttttggggagagc	AT1G50170	TSS+201:TSS+360	4.11	2.6	3.17	2.92	3.42	3.72	5.9	4.92	6.59	5.89	6.81	6.45	5.15	4.83	5.46	5.75
1103	gaaaatcaaatgtgtaaaccacattatcatctctaatagcaaccccgccaaaaataagccattgtatcttgtagtaaacttgtatgattgtatccatcacatcacaatttgatgtttatgaaatctttgagtgctttctcatctaatcaggcccataagt	AT2G40600	TSS-200:TSS-41	4.73	3.88	1.8	2.07	3.27	3.91	5.24	4.62	3.74	2.73	3.97	3.36	5.37	4.65	4.95	5.66
1104	tgacctctggactctcgagtctccctggattactacactcgagctcgacgatccttagaccaacttcgtcttcttcctcgagagcttctctgatctccttcgccgttaataatttccacacgatcgcttcttcttcgtctactctctcttctcgcttgac	AT2G40600	TSS+41:TSS+200	3.78	3.24	3.88	3.48	4.63	4.06	6.04	6.09	3.84	3.42	4.22	3.7	4.57	3.74	4.84	5.05
1105	aactgtatcatcgtccatggcttctggtgacgaaggagctgttttcaatttgtctgattctagccttcttaagatccttaaaggagacatcaccaagtggtctgttgattcttcctccgatgctaaagtctctctctttctcaatcaattcaaaattcta	AT2G40600	TSS+201:TSS+360	4.2	2.83	2.08	2.33	4.32	4.64	6.29	6.26	2.73	2.25	3.96	2.74	5.8	6.32	5.73	6.41
1106	actggttcactatcaaatactaattatgaagataccggtatctttggaacggtgtttttaaaatgttgttattaccggtgatgcgagaaccggacgttatcaaaaattccggtaaaacagcaatttcaaaaccggtttggttttgaacaagcaaaagctc	AT5G64600	TSS-200:TSS-41	4.67	3.4	1.91	2.43	4.27	4.27	5.72	4.99	2.9	1.75	3.27	2.47	5.65	4.61	5.57	6.18
1107	gataatctcatattcttcttcaatagcaagattcttctctagaaaagctatttctctctacttgatcttcgtctttgcttttaccatctgggttctcgtcttcagctccagaaacattcaaaccgatgatgaccacaccaaacatcaacaacaacatcat	AT5G64600	TSS+41:TSS+200	3.58	2.89	3.29	3.26	4.92	4.43	5.97	5.87	4.83	4.37	5.2	4.65	6.01	4.8	6.39	6.25
1108	cgggatctaatcgattcagaatcatttccgccaccgtatttgcctcctaggaaagttgttaatatttcatgggttgtggatttgaatgaagaaatgaggtgacttgatttggtttttgatcggaacaattgagaaagcataactttattgagcttaattt	AT5G64600	TSS+201:TSS+360	4.31	3.47	2.57	3.46	5.47	4.54	6.5	6.23	3.83	3.23	3.72	3.49	6.45	5.95	6.03	6.64
1109	tagtgtgaattttgttttctcagatttaacctcctcaaacggtgaaatggtaggattaatttatcaaaaacttacctatacgggttttatttcacttatgataaaacgattcggcccattaacccattttgtttttctgctaacccattggcccatttag	AT1G32580	TSS-200:TSS-41	6.41	6.25	4.13	5.85	3.75	2.83	4.45	4.13	4.42	5.52	4.58	3.89	4.14	3.18	4.94	4.57
1110	actgatctccaatggcgaaaaccctagctcgctccacagcgtcacgcatcaccaagcgcttaatctccacctccggagccaccactccttccccttcttatatcctctcccgtcgatcaaccccggtgttctcccatgccgtcggattcatctcttcctt	AT1G32580	TSS+41:TSS+200	2.4	2.09	3.48	2.08	4.76	4.29	5.89	5.89	2.13	1.89	4.04	2.36	5.68	4.76	5.06	5.72
1111	gaatcgtttcacaacgattcgaactcgaatggataggtccggtggatcgtactctcctctaaaatccggttcgaatttcagcgaccgagcacccactgagatggcgccgttgtttcctggctgcgattatgagcattggttgattgtaatggacaaacct	AT1G32580	TSS+201:TSS+360	5.49	3.7	3.64	5.02	3.42	4.3	5.87	5.45	6.41	5.92	7.16	5.82	5.25	5.35	5.16	5.73
1112	tctatggatcatttgttacttgggtaaatcggacttggtcattttcgattcatgttctggtggaataattgacagctttcattgctcaaaggctcggttaaggtttgagccggttcacgatgtcaggtcaaaatactgccacgtattaaaataaaaaaat	AT2G46910	TSS-200:TSS-41	7.54	6.55	3.2	6.58	5.96	4.91	6.66	6.27	5.59	5.87	5.11	5.4	5.31	5.24	5.31	5.96
1113	ttgatcgactaaattattattattatttttttctcctagacattgttactctttggggataaattttttatcttgtataagcttatccatgttcgaaaatggatcgaattgcgtctgcgactttctcttgccctgcgatttcattgtcccgcgtctgtag	AT2G46910	TSS+41:TSS+200	5.1	3.71	4.85	5.13	4.77	4.02	6.1	5.73	5.37	4.49	5.29	4.56	4.83	3.59	4.37	5.15
1114	aatcagcccttttggcttaaacattaaaaccaaccatagaaagagattctcgtgtcgagtagctgtagcttctggagagacttcggccatgttctctgcacatttttgtttttggctcgtctgaaacaaatgatttgagtatgtttcggtgataactgtc	AT2G46910	TSS+201:TSS+360	4.13	3.82	2.78	2.59	4.41	3.86	5.6	4.55	3.51	3.36	4.36	3.64	5.39	5.12	5.24	5.62
1115	acatatattatgtgctctttgaatatagtttttgaatttgtggtattttgaccaaaaaacaatttgtaatatttttacagtaatcttcgttatttttgattttacaaaaacctataaaatactatacgtaaaaagaataaatagtgaaaaatcttccgaa	AT4G24270	TSS-200:TSS-41	5.41	6.05	2.87	5.08	4.87	3.64	5.67	4.46	5.14	5.03	3.29	4.43	5.29	3.33	5.35	5.84
1116	tggagcttaaaaccctaaacccagaaatccccaactcttaaacttgagaagatgatggctgatgacactgaactcgtcagtaacactgaccagaagatggaagacgcttcagccgaaaaccctgcccgagctgatcccccctcatcggatgattccggcg	AT4G24270	TSS+41:TSS+200	1.79	1.43	2.32	1.95	3.92	4.33	5.39	5.06	0.87	1.58	4.03	0.87	6.02	6.25	5.68	6.3
1117	attctgattccgactcagaagatgaagccgagtcgaatcagcagattgtaaccttggagtcggagctctccgctaatccttacaactacgatgcttatgtccacaatcactctctctaccttcccttttgctacaaaatgtcgttttagctcactcagca	AT4G24270	TSS+201:TSS+360	4.1	2.61	2.63	3.04	4.15	4.05	5.32	4.39	3.96	4.31	5.11	4.04	4.75	4.11	4.44	4.81
1118	tttcaagtttcaacgaagctttaaagtttaaacgatggttaaagttttatgattatggtgggctatgttatagttctttcaatttcgttgggccaaatgggctaaacgattaacgaccctatgaatgggcctgaaaaaatgaaagccacgtgtcagaccc	AT1G69960	TSS-200:TSS-41	5.33	5.91	3.41	4.79	3.29	2.65	4.26	4.16	5.11	6.32	5.09	5.72	4.98	4.83	6.04	5.05
1119	gttccaacaaaaatcgaaattcacaatttctcttcttctaaatccatggagtgatgatgatgatagatagattgaatccaaacacaaaccggatccgagattaaaaacaatccggattgtttatatttactttagatcggagaaagatgccgccggcgac	AT1G69960	TSS+41:TSS+200	3.75	2.48	4.65	3.8	6.74	5.07	7.04	7.51	4.65	4.43	4.03	4.28	7.57	6.91	6.62	7.19
1120	cggagatatcgatcgtcagatcgagcagcttatggagtgtaaagcgttatctgaaacggaggtgaagatgttgtgtgagcacgcaaagacgattcttgtggaagagtataatgttcaaccggttaaatgtccggttaccgtctgcggtgatatccacggc	AT1G69960	TSS+201:TSS+360	3.47	3.43	3.57	3.68	3.44	3.88	5.87	5.9	3.1	2.56	3.31	3	5.04	5.24	4.95	5.99
1121	acgatttttttttgttaaacaagttacttttttgagaaacgaaaaaaaaatctaaatatttggacatatgcagtaaaagtctaaaatgtatcagactttcaacaacgtgtcaatactcaatacccaataaaagcttttatctcctcgtagtactcaagtt	AT5G13370	TSS-200:TSS-41	6.19	5.3	2.76	4.88	3.51	3.59	5.17	3.7	5.93	4.14	2.99	5	3.18	4.39	4.82	4.96
1122	ccctaacatttcgccacaccacaccttttgtctcctttatccaatctctcctccatagttctgaagcttcgagagagaggggccagaaggtcacccagaacagaggttttgcagacaatagaaagcagtaagcaagcatgttaccaaagttcgatccaac	AT5G13370	TSS+41:TSS+200	4.18	2.47	4.4	3.92	4.67	4.63	6.2	5.76	4.32	3.64	4.48	4.46	6.16	4.74	5.7	6.04
1123	aaaccaaaaagcttgtctgtctcttcttgaggatttgaccaccaacgtaaagcagattcaagattccgtattggaagcaatactttcacgtaatgctcaaactgagtatcttagaggtttcctcaacggtcaagtcgataagcagaacttcaagaaaaac	AT5G13370	TSS+201:TSS+360	3.9	3.24	1.61	4.6	3.49	4.25	5.29	5.95	2.39	0.38	2.81	3.17	4.14	4.13	5.3	5.96
1124	cctagtgatcccggctacggcaacacatccctacgagggatcaatatatcgaaccatctcaacgcaacacttgtcgtcgatcaaaagtctaaaaacattgcttctcaactttgatctctttcctctagtctctatcatcaccgccacgtcactattttcc	AT2G41190	TSS-200:TSS-41	7.47	4.9	7.74	5.89	4.35	3.34	6.75	4.83	5.02	3.41	6.63	4.77	5.13	3.73	5.44	5.49
1125	aaaaagtaaaattcttgattaaaaaaaaacggacattttgtgctcagacactcagctttccttattagtcttttgccacctctctgcaaagttctcgaacccactctgtaaccaaaatcaatcataaagatttgatctttttttttcctttttcggtgag	AT2G41190	TSS+41:TSS+200	4.6	4.27	3.4	3.01	3.97	3.66	5.3	4.73	5.12	4.35	5.12	4.78	5.84	4.08	4.68	5.62
1126	atttaatcctctaaggttcttgatactctctagatctattcttacttgggtttgttcgaaatatggaggacaagaacaatgataaggagaaaaaaaccgacgttacgttcgaagatgacgaagataacgaagatctagaagacaacagcagtaagtacga	AT2G41190	TSS+201:TSS+360	5.55	3.17	3.54	4.65	5.8	4.13	5.95	6.52	5.4	5.03	6.11	4.54	6.35	6.65	5.67	6.64
1127	ttattagggtggtcaatgtcttgtgtttgtatctgaaatgtatataaatatcatttgtttatgtcaacaatgaaaacgagttatgtggacaacagaaaagataactttattgtggtgatgccacgtccaaactgatataactttgcattttataggcatg	AT5G24155	TSS-200:TSS-41	7.41	8.49	3.76	6.39	4.02	2.88	4.9	4.62	6.54	8.87	5.36	5.59	4.67	3.66	4.94	4.45
1128	atggacgctactcgccttcgtgctgacctggacggtgttctacgttaccaacaggaagaagaaggcgccggaattggcagatgcggcagcagaggagagaagagacagtgctgctgatgttatcatcgtcggggctggagtaggtggctcggctctcgca	AT5G24155	TSS+41:TSS+200	3.88	2.82	7.55	3.67	2.75	1.63	4.38	3.61	2.52	2.15	4.87	2.71	3.5	2.5	4.75	4.21
1129	tattctcttgctatgtaaagtggcgtcatacttttgcaaaaatgataggaataagtttagtactatatatgattgtttttattgtttcatagtagaattctattgcaatattttggttttgcataatgtataaccttatgcctaatttccgattatatag	AT5G24155	TSS+201:TSS+360	3.77	3.76	2.44	2.64	3.92	3.41	5.23	4.25	5.09	4.72	6.01	4.17	4.95	4.4	4.87	5.01
1130	tacgtactaaagatacaagtagacgagtcaattacaataaaaagaaacccctggacgacggagcggttgaactacttaacaagtcagtcctaattcggatgataagcaaattaagcaaaagactcggttctcttttttctttttagggccacttttattt	AT3G53780	TSS-200:TSS-41	4.76	5.33	2.83	3.76	4.52	4.32	5.66	4.64	2.47	3.21	3.23	2.29	6.6	5.42	5.85	5.62
1131	tgtaaacaattttgagacacgaaataacataacttttcctttttttgttttgatgattgttttttaggaaccatgtgtgatgcatatttggtaaagaccattgacttatttaactctttcctttttttcttgttttcagactcaaaaactccaaccaaaa	AT3G53780	TSS+41:TSS+200	8.04	6.4	5.21	7.37	4.52	5	5.84	5.51	5.82	5.59	5.22	5.54	5.04	5.59	5.39	5.61
1132	tttgcttattgttgtatagattgaactttgcacttagctcccaaagtccaacacccgattaaaaactcccataaagagctaaacacgaaacctaatttctccctacacacatctcaaatctctccaattttgttcaaagctcgaattctgttcaaagctc	AT3G53780	TSS+201:TSS+360	3.48	3.04	2.66	3.64	4.4	4.74	5.93	4.86	6.14	5.57	5.37	6.16	6.53	4.89	6.02	6.47
1133	aactccaagaaacaatcataaaaacaaataaaaaagacaagaaaccaaaaaaaaaaaaaaagttgagagatttcagtagatgaaagttggatagaagattcgtgtagttagctacttaatgggccgttaaaatatttaataaggcccattgggtctaaac	AT1G51650	TSS-200:TSS-41	6.18	6.79	3.5	6.32	4.69	3.56	5.46	6.03	2.22	3.06	3.44	2.95	6.28	NA	7.19	6.16
1134	aggaagacaaggaagaagatcggagatggcatcgaatgcggcggttccgttctggagagcggcggggatgacatatatatcgtattcaaacatctgtgcgaatatcgtgaggaactgtctcaaggagccacacaaagctgaagctcttactcgcgagaag	AT1G51650	TSS+41:TSS+200	4.49	2.83	5.12	3.25	3.87	3.47	5.71	4.83	2.5	1.15	4.88	2.81	4.89	4.6	5.53	5.64
1135	gttcacttctctctctccaaatgggctgatggaaagccccagaaaccagccttttcgatcctttaatcgtcgatgttggatcttagatctggattcttcacgttcttgtgttctcgattcctgatttgtttttgagtaatttgttggaataatctgattt	AT1G51650	TSS+201:TSS+360	5.76	3.9	4.9	4.61	6.06	4.52	6.87	7.45	5.75	5.64	5.45	5.39	6.56	5.96	5.99	6.69
1136	aaaatgatgattatatttagatgtggtcatgtggatgaaccaccaccagtgcaccaaaaacagaaaacgacgcctaccaacttgatgggcttttaatagatatagttagttaggcccagtttagtgttaatacgataccgtttgacgtagtttaacggcc	AT3G26950	TSS-200:TSS-41	6.42	7.6	3.28	6.3	3.93	3.22	5.02	4.2	5.43	6.42	4.21	6.29	4.81	4.26	4.96	5.57
1137	tttcggagaaaagaaacgatgaggaagagatgaaacgcggtggaacaagacggaagcggttgttcgggaagacgattctcttatcatctgtggttttcttcatcggttttggtttgttgttgctcacgctccgttccgtagatcctaattcgtctttcat	AT3G26950	TSS+41:TSS+200	3.83	3.34	3.76	3.66	3.22	4.32	6.06	5.06	5.43	4.26	5.35	4.97	4.66	6.1	6.11	5.92
1138	cgacgacgacgatgacgagtccgaatccgaggaggcttcgagatggagcaactcttcttcgattggagaggctatggtcgatggagctaaactctgcgcgacggtagaagaaatgggaagcgaattcgatggtggtttcgtagatcaaagtctcagagtt	AT3G26950	TSS+201:TSS+360	4.17	2.75	2.73	3.85	2.2	2.95	4.61	4.03	1.87	1.69	2.96	2	4.1	4.21	5.42	5.01
1139	ctatatttgaccttgaattcatccaaaattatctcagattttaaatatttcttttcgattttgacatttacaaaattagataattcaaaatacggaatttctcgttagcaaaattatgactttttttttatattatttcaactaaaaaataacagaaaaa	AT5G20050	TSS-200:TSS-41	8.25	6.52	4.17	7.65	6.11	5.35	6.45	6.3	7.13	5.38	6.06	6.37	4.44	4.65	NA	4.96
1140	tgaaagaaatgaagtcagagaagctctaaaagacctctaatggaggacaagaaagcaaacataatcgctactatattaatcttagcccttgtcgtagtgataatcgccgcccgagtttctctaaaactctccaaaacattctatctcatagccggcgtcg	AT5G20050	TSS+41:TSS+200	3.12	2.39	2.6	2.34	4.52	4.42	5.63	4.75	3.73	3.89	4.4	4.12	5.9	5.09	5.99	5.59
1141	acatttccttgatcctcgccgtgatctgtttcctcataatccgtagccgttacaacaaagaaagaaagctcttggtatcaagattcgcctccgaaggcagagagctacgaatcgagtacagtttcttgagaaaagtcgccggagttccaaccaaattcaa	AT5G20050	TSS+201:TSS+360	4.27	2.85	3.56	3.47	3.58	3.86	6.42	5.53	4.95	3.77	4.68	4.72	5.29	6.13	6.24	6.75
1142	aatccaaattcgtttcttttgttatactctttttttgggtgtggatttttgttgggtttgtaagctctttaagatacttggatacctcctccccttctcatcactaatacccaaaaaaatgcaaataagaaaagaccggtttgatccaattgctaattct	AT2G35795	TSS-200:TSS-41	5.11	3.74	2.85	3.6	4.7	4.18	5.98	5.47	4.04	3.67	4.48	3.91	6.05	5.73	6.37	6.7
1143	cccattttggttgcagcgatcggagagctctgacggcatcagccacctctgcggcttcgcaaatccaaataagctgtggatgaaacgaagaatcctagatttctgaacgtaattcggaacactaatagtctcttccagaaattagggttcatccgttagt	AT2G35795	TSS+41:TSS+200	4.38	3.08	2.75	3.45	3.63	3.13	6.08	4.37	4.98	4.79	5.36	5.32	4.87	4.78	6.29	5.76
1144	tgtgagtcttgttctgtgaatcttttggattctaagttttataatatcatgaatcagtgctctgttaatcgtgtttaatactggtcaatgattttcttaagctaaatcgatctttcttggatatgaatctctcttggctcattttgttgataaggaaatg	AT2G35795	TSS+201:TSS+360	5.54	4.36	2.97	4.44	4.61	4.36	5.8	4.89	4.23	3.9	4.59	4.19	5.32	4.38	4.16	5.2
1145	atgaattgggtttttaatgtccttggtggatggtaaaaatttgtgaaccaggtttcgataatcaaacccggtcgctaaacgattttatcggtttaaattagatccggtttctaaattaaacatcgaattctaatttcccctgaccagaaccaccaacgct	AT2G26460	TSS-200:TSS-41	5.14	5.03	3.69	4.32	4.29	4.02	5.9	5.7	4.65	4.82	5.04	3.89	5.52	5.34	5.5	6.18
1146	aatcgaattaacgaaatctaatgaaaccttcaaaatcgcatcacaaggagaaaaccgctcgtcggagaaatcttcattttcctctctccccttttcttcaaaagctagggtttttacacaaaaacatcaaaactcgtcacttttccttcaagaggagaaa	AT2G26460	TSS+41:TSS+200	3.61	3.62	2.87	2.75	4.94	5.34	6.4	5.95	3.48	3.29	4	3.54	6.8	6.08	5.64	6.79
1147	ctagaggaatccgataatccaaaatacagagatcgtgctaaagaaagaagagagaatcaaaatcctgattatgatccatcagagcttagttctttccatgccgttgctcctcccggagctgtcgatatcgcacttgtctttcctcgattacttcattatc	AT2G26460	TSS+201:TSS+360	3.84	3	3.42	2.67	4.72	4.25	6.25	6.23	3.82	3.27	4.74	4.43	6.21	5.08	5.72	6.48
1148	tttcttttgaatctaatttaacattattttcaaaaaaaaaatatatatattcgtttttagaagagaatatttggccactgtgtaatttatcttgtattttgattagatttatgttcaagaaaaaaaaacaaaatttgacatatctattgatttttttttc	AT3G25480	TSS-200:TSS-41	6.95	6.06	3.68	5.43	4.99	4.14	5.73	4.56	7.36	6.63	6.67	6.63	5.36	5.94	5.2	6.04
1149	ctccactgcgaaacctaaccaaaccttgttcaacttctcaaatcccaaaacccattcaaaattctacaaaacaacctccaatacatctcctaaccaaaaccaatctctctgtaaccatttcccaactaattatcacttcccctgttctcgcatctgaatc	AT3G25480	TSS+41:TSS+200	3.57	2.83	2.7	2.15	4.61	4.33	5.81	5.06	3.76	3.43	3.68	4.06	6.14	4.88	6.05	6
1150	attcgactcaatttcatcagacccatcttctggaaaaatcgatttagagtcaattttggtcacaattgataatttcttcaacaagtatccatttttcgtagcgggatgtacttttacctatcttgttgtttatccagctgtgatgttttacttgaggaag	AT3G25480	TSS+201:TSS+360	4.97	4.15	2.92	3.39	4.22	4.57	5.78	4.78	3.28	3.76	4.49	3.59	4.29	4.4	4.03	4.6
1151	tatctgtcaccgtgtctctcctctgattggccaatccaaatttaaaatatttattttaaatagcaaccccatgattctcggtctatcaaccaaaaacttaaacaagatctgtaccgttgatttggtataccagataaaaaatcgaacggtccaaattcat	AT3G49870	TSS-200:TSS-41	7.31	8.33	3.76	6.01	4.67	3.4	6.12	5.16	5.62	6.1	3.92	5.68	5.3	4.25	5.69	6.09
1152	gcttctcagagagatccgtggaggagaattctctcaggcggatctgtttgtcggagcttttgtgaatcatcatcatcaatgggtttgttggaagcttttctcaattggcttcgtaagagccttccttaagatttcttcttcttcttcaattgaaatcgtg	AT3G49870	TSS+41:TSS+200	4.61	2.92	4.3	4.01	3.85	4.35	6.9	6.51	4.76	3.61	4.63	4.32	4.5	5.34	6.13	5.81
1153	ttgcaaccaaattacatcaccgttatcagctcaatagtatttgaatcgtggtctagtttcttatcgtgggctagttttgacaaggttctacaaataaaggcagattctgtatcttttagtttttaaaagagcaaactttaggcatttggtgtgaccttgt	AT3G49870	TSS+201:TSS+360	4.32	4.06	2.54	2.62	4.33	3.73	5.19	4.49	2.99	3.61	3.52	3.33	5.08	3.67	4.78	5.03
1154	tataatttgactaaaaccaaaatgttcacatagttttgatatacattattatggctaatgggttaatctttaggacaaaatggattatttttgcattatacaaaatttaaaataatataaatgacattttctttaattaattgtatttaatgccgtatat	AT1G52760	TSS-200:TSS-41	5.96	6.34	2.91	4.94	3.35	3.73	4.84	3.81	6.7	5.26	6.4	5.46	5.48	2.99	5.42	5.66
1155	acacatcaaaacgatgccgtcggaagcggagagctcagcgaattcagctccggcaactccgccaccaccaccgaatttctggggaaccatgccggaggaagagtactacacttcacaaggagtacgtaacagcaaatcatacttcgaaacaccaaacggc	AT1G52760	TSS+41:TSS+200	3.39	2.76	3.54	2.93	1.15	3.3	5	3.98	1.75	1.5	3.37	1.61	5.1	4.43	6.25	5.05
1156	aagctcttcactcagagcttcttaccattagatggtgaaatcaaaggcactgtgtacatgtctcatggatacggatccgatacaagctggatgtttcagaagatctgtatgagtttctctagttggggttacgctgttttcgccgccgatcttctcggtc	AT1G52760	TSS+201:TSS+360	4.77	2.47	4.42	4.55	4.85	4.34	6.76	6.38	4.36	3.67	5.35	4.35	5.44	4.93	4.93	5.69
1157	aaaagtttattttttctattattgtcctacacactgaaaaatggagtgttaacgaagcataagaaatgttttgtaattttaagaatgtttgatcacaaatttttttccactgatttttttacattattaaaactaataaaaaaactgacttagtagtatt	AT3G18050	TSS-200:TSS-41	5.4	5.31	2.51	3	4.17	4.01	5.27	4.19	6.69	6.1	6.75	5.46	5.89	4.1	6.12	6.18
1158	ttctctattactctgtctcctctgttccggcgatgttccaacacgcgccttcttccatttccctcatcatcatcttcctcttcaccattctatcacccgtttcacctgaaccggtcacagtccagccattccgggtcaaatcatccccacccgcaaccat	AT3G18050	TSS+41:TSS+200	3.92	3.43	3.27	4.46	4.24	4.26	5.31	4.71	4.77	5.22	6.18	5.46	4.14	3.46	3.99	4
1159	acccgctttcccggagcaatccgatttctccggctgcccactcgatttaccagaagacctcttccacggcatcaagtcagcttgcagcggcaaaaagctccacaaaggaaaatgttgccccgtactaggcgcgtggctctactctgcttactcaaccact	AT3G18050	TSS+201:TSS+360	4.25	4.12	3.7	4.15	3.02	4.14	5.21	4.15	3.17	3.08	3.28	2.89	4.99	5.45	5.34	5.42
1160	cataaaaactcaaggacacaaatctgaaactgaacaagatcgtgatactgaacatgccaacatgggcttgaaccacaatttgttgtgaaccggagtaaaatatgtaaattggtgctataggaatttgatccggtttaactgaaaccgaaaacggtgcgtt	AT5G26180	TSS-200:TSS-41	5.48	3.97	2.8	3.77	3.87	4.08	5.95	5.38	4.05	3.71	4.46	3.35	5.68	4.42	4.98	6.15
1161	taacaaaccaaaagcgccgctggtgaaacaccgattttccggcggcgacagtcacaaaccaaaaccaccaccggctactaaacaaccattttccggcgtcgagagccacaaaccaaaaacatcaccagctacaaagcaaaagttttccggcgtcgagagt	AT5G26180	TSS+41:TSS+200	3.06	2.82	3.35	2.61	4.15	5.03	5.81	5.12	3.85	3.7	3.81	4.12	5.65	6.5	6.12	6.23
1162	cacaaaccaaaaacgccgccgggaaaacaacgattttccggcgccgagagtcgcaaaccaaaaacaccaccagctactaagcaaaagttttccagcttagagagatcagctctctacgccagaagagaagcagctaatatactccgtaccgttctccgtg	AT5G26180	TSS+201:TSS+360	3.88	3.14	5.19	2.84	4.35	5.17	6.44	5.89	3.99	3.39	3.57	4.3	4.79	4.57	5.27	5.83
1163	gcgatatacggaggtttgctgaataaaatgcgtgccgtcttatgctactataagcgacacgtagttaattaatcctattagaaaacgtgaagaagacaagtcgtaccggccgaacgaagtcgtactggccaaacgatgtcgtatcgctgcaacaagctat	AT3G15160	TSS-200:TSS-41	5.79	5.71	8.29	8.95	3.63	3.02	6.51	4.7	3.13	3.47	5.48	5.52	4.64	3.64	6	4.55
1164	catgtggacaagaagagatggcatgtagtttaaggatatagatctttgaataaacgacgtcgtcttctttccaatcctctttctccgggactctggagtcgccgaagctgaaacttcttcatccatcatcatatcatatgaattttttctagtgatcttc	AT3G15160	TSS+41:TSS+200	5.16	3.69	7.1	4.52	5.29	4.47	6.94	6.51	4.56	3.66	5	3.74	6.39	5.66	6.57	6.63
1165	tttttgattgagaacatgagtgatcaagaaggagactgggatttttacctcagaatcctaagcaacagcgcgcgggattctacggatcctgcttctgatccatctatactacaatcgcatcttttgtccatttattgagaattggcttgagactggtatt	AT3G15160	TSS+201:TSS+360	3.58	3.21	3.11	3.42	5.01	4.14	6.55	6.17	6.08	4.68	7.17	5.73	6.55	5.44	5.74	6.58
1166	aacaaaaacatataaataaaaaaaatacacaaccacgaacgatcgacaattgggctcaatcggatggaaaacccacatagcattcatttaattcatataaaaaccatttcagcgagaaaaaatgtaattgggcttttccttaccggatttgaaagtgagc	AT2G06990	TSS-200:TSS-41	5.46	3.59	3.35	4.67	4.42	4.33	5.06	4.8	2.88	3.26	3.34	2.83	5.76	5.49	3.6	6.16
1167	aaacaaagctcccgccgccgccgttatcacgacgaccaccgtgcgataccctaaatttcaacgttgattccactttgtcaagtttgtatctttcccactttgattccgatttgttaaagatttgcagattaaaagttttctttttgaagaaatccatgag	AT2G06990	TSS+41:TSS+200	4.71	3.62	3.79	3.78	5.03	4.94	6.12	5.83	4.36	3.7	3.53	3.83	6.64	6.48	5.25	6.53
1168	tgcccaaatggaagaaccagagactctcggcaaaagaaaagaatctgaaagttcaaaacttcgttctgatgaaactccgacgccagaaccaagaacgaagcgtagaagtcttaaacgtgcttgtgtacatgaagttgctgttcctaatgattacacacca	AT2G06990	TSS+201:TSS+360	3.72	2	2.71	2.86	2.08	4.62	5.95	5.63	0.98	0.92	3	1.95	6.01	4.56	5.73	5.82
1169	ttatactttggaatccaataattagacacacgtaaatagaatttagctttgcatgtgaaactaaaaaaaataacactatgttgtcccgacatactaaaagtcaaagtcagcgttacgaaaactctagatgagaaagagagtttcttcgacgtgtatttca	AT1G26690	TSS-200:TSS-41	7.36	6.25	5.2	7.47	4.53	3.33	5.53	4.75	6.74	8.06	6.13	7.09	2.44	3.65	5.09	4.23
1170	tctaccaactccacgatcaacgaaaccaaagatctctcttcaaagcttccaccatgtttctccgatcactcaatctctgtacaatactactcttcctagcgatttcatcacaagtttctcaatctctccacttcgaattgcaatctggtcgaacaaaatg	AT1G26690	TSS+41:TSS+200	3.58	2.25	4.56	5.19	5.91	4.71	6.9	6.87	3.8	2.13	4.15	4.22	6.92	5.39	5.56	6.78
1171	tatatcggaagacataaaaagcaattcaatgaccgtcgggaagtacaccgtcgttaaccctaacgaagctcatccttctcctcaatctcacaagatctccatcactactctcttaaaaatccgagattttcataactttgattattattgattgttgatt	AT1G26690	TSS+201:TSS+360	4.52	3.13	3.02	2.86	4.78	4.63	6.14	5.69	3.13	2.95	4.29	3.66	6.56	6.01	5.79	6.51
1172	aatgttttcttttagtgttcttctcctgcttcttaaacccaatgaaggaagaagaaagctgtgatctcaatctagaaaacgttcaagagttttgtacttaatgtgataagaatcgaaataaatggggtgtttgtgtaaatacattaaaatgcttaagaac	AT5G17670	TSS-200:TSS-41	7.09	5.47	3.3	5.07	4.23	3.86	5.3	5.36	5.95	5.58	5.41	4.73	5.56	5.59	4.36	5.62
1173	acatcgctcaggctgaggccaaacttctccgcagccacgtcaccctcctcctcttcttccgccggaaatgtcaagtaccgacccgccgtaattctccaataatctccgtcctttgattgagacaactatggcggaaaatgtgtggttccaaaattttttt	AT5G17670	TSS+41:TSS+200	5.29	3.95	6.3	4.3	3.42	4.59	5.95	5.02	3.16	2.71	3.72	2.99	4.37	4.53	5.15	5.94
1174	ttattattttcactgaattttctgtttcttatagttttaagtgttttcctgcattttcctttagaaacatatttaaagtccaaaacttggtttttgtgttatatgattcaatggtgggtttagtgtcactatggctgctttgtggaattggtttatggtt	AT5G17670	TSS+201:TSS+360	4.28	3.71	2.72	3.23	3.83	3.57	4.65	3.8	6.58	6.5	7.37	5.81	3.69	2.97	3.41	3.8
1175	taaagttcacaactttaaaggccacatcttttactaatggcggtgaagcaaacggctttagttggccggaccggtttggttttctgataaccggaaaattcaatgaaccgactccaaaacgacgtcgtgttattgtgaaggcaaaatggtgttgttctct	AT5G26860	TSS-200:TSS-41	6.09	4.94	4.99	4.14	4.15	4.36	5.49	4.66	4.9	5.68	5.66	4.85	5.73	6.03	5.67	6.23
1176	ctccagaattctccaatggtttcttgcctaaaaggcaaaactttataaaactcaatcgcagaaattgttaccccagatcttctttctctcccaccatgttaaagctcttcacttcctccgcctctcgagtccaccatttgactccggtaagtagggtcgt	AT5G26860	TSS+41:TSS+200	3.62	2.76	4.09	3.35	4.01	4.36	5.45	6.01	5.11	3.84	5.27	4.76	4.87	5.83	5.16	6.54
1177	cgggtcttctccagtggagtctccattgttcaaagcgttgagtcaaatcactgggtggaatcggcgatctacttcgttgggtcatcgtgctttcttctgctctgagcctaccaatggagaggcggcggctgaagctgaaactaaggcggtggagtccgat	AT5G26860	TSS+201:TSS+360	5.14	2.53	3.93	4.19	3.38	4.42	6.25	5.9	4.46	4.15	4.94	3.82	4.09	4.8	5.06	5.13
1178	acatttaaaaatattcatttgtcaagtaggattggttggtacttagtactacaattaaaatgatttgccaaaatcaaagagaaataaatttcaattgtcaagcggggttgatcagttgtagaagtaaaatgcatgccaaaatcgaagatagaaacaaatc	AT3G09735	TSS-200:TSS-41	5.18	3.97	2.14	3.09	4.25	3.5	5.6	4.59	3.89	3.32	4.17	2.75	5.74	3.45	3.89	5.58
1179	tcgtcttcaagctgtctatattttctccggcgagcggtgctgataacctcgtagctccgaaacgccgccatggccgcagaatttgagttctgtcccctctctgaatatctctctttgtctacctgtgtttccttgtctgagatcaaatttttcgttactc	AT3G09735	TSS+41:TSS+200	3	2.74	2.59	3.29	4.28	4.43	5.74	5.68	3.62	1.67	4.35	2.86	5.21	4.82	4.97	5.52
1180	acgatgaatcgctagatctgcgtttgactctgtctcaattctgctttcctacaatcgtttgctactctttcacgcgtggctcgtaatcttatgtgttgcttgagtctgatcttctggttttgatgcatgatgttccggtttaagatttgcgattgcgagc	AT3G09735	TSS+201:TSS+360	4.56	3.19	4.5	3.85	5.63	3.98	6.69	6.69	4.35	3.73	4.19	4.15	4.58	3.93	4.09	4.56
1181	cttcttcttcttctttttgacgttaattgaccctattgagcccatgtacacaaatacattgatattccaagaaatgtagaatctcaaggtgaatgaacattagaaactagccacataaaaattgtgacgataagatttatgctttcttcaatcaaaatga	AT5G62140	TSS-200:TSS-41	5.39	4.95	2.64	2.32	5.09	4.62	5.62	4.64	5.31	7.01	5.22	3.51	6.04	4.31	4.16	5.57
1182	caacaatctacaattacaaatccccaagaagatacattaaccacaaatcccaaaaccaaatcaaactaatttcaaattccctaaacccaaaacccaacacaacacagcttcccaacactctctacagtgtcagcttcaagactattggaacaggtaagct	AT5G62140	TSS+41:TSS+200	4.78	4.6	2.13	2.97	4.02	4.65	5	4.43	3.4	3.45	3.81	3.83	4.71	3.7	5.36	5.1
1183	tggcatctccagatatcccgatttcgaatactctcctctaggtggctctggtgccggaaccgccaagaaaatcgacgacaaaaacagagcatcaaactctgaattgtctgtttgtttcaatgtggccactctttatattccttctctcactagccaaacc	AT5G62140	TSS+201:TSS+360	4.65	2.58	5.09	3.18	3.91	3.79	5.21	4.4	2.92	2.86	4.12	3.05	5.25	4.71	5.11	5.39
1184	aagtgatgcttttgtgtgatagttgtaataaaggttggcatatatattgtctatcgccaccgttgaagcatatcccacttgggaactggtattgccttgagtgtttaaacactgatgaagagacttttggctttgtgcctggtaaatgcttattacttga	AT1G63490	TSS-200:TSS-41	4.07	2.9	1.96	3.25	2.51	3.56	4.86	3.68	2.91	3.14	4.12	2.76	3.64	4.29	4.26	4.45
1185	agttttgggagatagtagaagggtcaggtggtgaggttgaagttatgtatggtaatgacttggatacttctgtttacgggagtggttttcctcgaataggcgaccaaagaccagaatcagttgaggcagatatatgggatgagtattgtggtagcccctg	AT1G63490	TSS+41:TSS+200	3.66	3.67	3.35	3.89	3.2	3.3	5.36	3.81	3.17	4.01	4.67	4.04	3.54	3.79	3.65	3.99
1186	gaatctcaataacatgcctaagttgaaaggatctatgcttcaggccattcgacataacattaatggtgttacagtgccttggctatatcttggaatgctcttctcttctttttgttggcattttgaggaccattgtttttactctgtcaattatctacac	AT1G63490	TSS+201:TSS+360	4.56	3.54	2.13	3.22	4.36	4.03	5.49	5.04	2.91	2.6	3.96	2.55	4.87	4.13	4.24	5.03
1187	tttcctctgtctgcttctctcttgccgttttctaaaaccctaaaaatttctgttgaaccccaaacattgaagtttatctttctttttcattgttcgatctcaaagcacagagattgcttaaacctaactgtctcagttcttttaaaaacagtcatctctc	AT1G72440	TSS-200:TSS-41	3.28	3.19	2.59	3.28	4.76	4.48	5.74	5.53	5.16	5.7	6.33	6.12	5.55	5.32	5.46	6.02
1188	tgagtcttctcacatctgatatcgcatcattcgcttcttctattggcttagcttctgctcttccttcttcgggtttcaacgacactgatttccgaaaaccagctaaatccaaaacccagaaacggaaaaagcctaagaaggatcagcaacacaaggatga	AT1G72440	TSS+41:TSS+200	3.66	2.37	3.63	3.19	5.38	4.72	6.36	5.8	4.73	4.43	4.87	4.89	7.14	5.78	6.49	6.92
1189	agatgaagaaggagagccaaaatcgaacattgggaatgaaaagggaaaagattttggagcgaggaagcaaaacaaagatgcaccggtgaagcaaacgttacaaccgaagccaaagcctggattcttatcgattgatgatgagagtactgggtacaagaaa	AT1G72440	TSS+201:TSS+360	3.53	2.57	3.8	2.65	3.33	3.19	5.67	4.42	2.63	2.87	3.75	2.56	6.18	4.81	6.82	5.96
1190	aaaagctatatattccctaatatattagtttattaatttcaatatattccctaattacaaattttggtgtgtgtgtgattttcagccttatctctttgagctgtagatgttgctgttagccctctgatccatgattcatcggacatcgagccccatcacg	AT1G14920	TSS-200:TSS-41	4.56	5.53	4.46	3.87	3.11	2.9	5.66	4.1	5.1	4.5	4.84	5.53	2.89	2.92	3.7	3.76
1191	gaagtggtagtggagtgaaaaaacaaatcctaagcagtcctaaccgatccccgaagctaaagattcttcaccttcccaaataaagcaaaacctagatccgacattgaaggaaaaaccttttagatccatctctgaaaaaaaaccaaccatgaagagagat	AT1G14920	TSS+41:TSS+200	5.95	3.37	3.49	4.77	6.56	4.66	6.76	6.7	4.43	2.91	3.43	3.7	6.59	5.81	5.24	6.38
1192	catcatcatcatcatcatcaagataagaagactatgatgatgaatgaagaagacgacggtaacggcatggatgagcttctagctgttcttggttacaaggttaggtcatccgaaatggctgatgttgctcagaaactcgagcagcttgaagttatgatgt	AT1G14920	TSS+201:TSS+360	3.79	2.23	2.6	2.92	2.73	3.68	5.15	4.26	2.72	2	4.52	2.94	4.94	5.35	6.33	5.44
1193	cacaacagacatagaaaaggcccactgtaataaccttgtaaagcccaatagaattatttagtaaagattagcgcgttgtcatcacgcgctgaatttccgcacaatgtgtaatttcaattgcagatttttttggagtcgcataattcttcttcaaccccta	AT1G73710	TSS-200:TSS-41	5.95	6.85	2.5	5.74	3.98	3.61	5.36	4.3	2.18	3.99	2.82	2.51	4.84	3.91	5.93	5.47
1194	atgtcagacatcatcatcatcatcatcatcatcatcatcatctagctctgagttctaaagctagggtttttccactttcacttccctgtaacttctcctctagggtttcttttaagcttcaacttcactgcgccgcttcttcctcttcttcagtttctcc	AT1G73710	TSS+41:TSS+200	3.92	3.25	3.52	5.14	4.7	4.33	5.48	4.72	3.9	4.25	4.6	3.3	4.65	4.33	4.45	4.42
1195	acctcgatgctctaaacctaacccaagctctcgaaaacgcaaatatggcggcgtaatcccttccattttgcgttctcttgactcttccactgatattgaaacaactctagcttctctttgtctcaatttaagccctaaagaacaaactgttcttcttaaa	AT1G73710	TSS+201:TSS+360	3.69	3.24	2.79	2.43	4.84	4.84	6.22	5.31	3.44	3.15	3.6	3.17	6.28	5.74	5.72	6.2
1196	tttttaatctttccatatttcatatttttcttaaaaacaaaaacaaaacatatatattcatgcacatatgatagataatatcaagaaatttttaataaataaagtcagatataatagatgtgacaaataatctaaaagaccgatcacatgtagtcaaagt	AT3G55646	TSS-200:TSS-41	7.86	6.41	4.54	7.53	3.53	3.87	5.38	5.54	8.65	8.3	6.24	8.37	5.08	NA	5.99	5.55
1197	ttcatcacatgttctctcctttcttcacctctctctacaaatttaatcctttctcttttcggcatccctaggcccctttggccttttcttaaatacatctctcagaaacaaaaagtttgtatacatacatttccacctacacatctttggcatggacaag	AT3G55646	TSS+41:TSS+200	4.06	4.83	2.98	2.83	4	4.18	5.4	4.6	4.86	4.65	4.75	5.01	5.51	4.33	4.89	5.83
1198	aacaagaacaagaaaaagattgtttccgcttcatcttcgtcctcatctctttcgtcattcgatcatatatttgggccaagagtctcttcttcgtcttcttcatcggccactggattgttcaaatccatcttcccaccaccctctgcgtcatctcaagatt	AT3G55646	TSS+201:TSS+360	4.11	3.31	6.08	4.27	4.56	4.36	6.08	5.78	4.35	2.66	5.11	4.48	5.72	4.79	6.04	5.93
1199	gcaacaacatccaattcatctgaccttttccttccttgtcttttttcgctttgatctcgcaatgtgaaagtaacgtgacatgaatatgattatatcactaaagttggttacaatctgtttttttgaaagatccgttgttcttcttcctttgagttcaaaa	AT1G48380	TSS-200:TSS-41	5.28	3.86	3.59	5.14	5.5	3.8	6.16	6.05	3.86	1.22	3.71	3.31	5.35	3.58	5.36	5.96
1200	gagagagtagaagaagcagaagcagtaatggtacgagcttcatcgtcgaagaaaggaggatcaaaaggaggagacaaagacgacgcagagtcaaaacagaggaagagattaaaaaccctagctctcgataaccaattgctctctgattctccggcgaaat	AT1G48380	TSS+41:TSS+200	3.38	1.84	2.15	1.52	3.78	4.63	5.95	5.38	2.17	2.7	2.72	2.89	5.8	6.57	6.2	6.45
1201	ctcattcctctctcaaaccttcaaagcaagttctcaaacaccatggcaccgacatcatccgcaaatctcagcgcaagaatcgctttctcttctccttccctggtcttctcgctcctatctccgccgctaccatcggcgatctcgatcgattatctaccaa	AT1G48380	TSS+201:TSS+360	3.16	1.92	4.2	3.52	4.75	5.14	6.6	6.29	4.21	3.92	6.27	4.08	5.32	4.9	5.7	5.7
1202	aaagatattaaaataaatttccttttaaccaaaatatcagtttcctttttcggctttcttttttttattcttgttgtagagagagatataaataaatatcgacgacgacggtactaatcgttttgctaaataatttcattcgtcttctcttcttaactct	AT1G71800	TSS-200:TSS-41	5.18	5.66	3.47	4.58	4.73	3.78	5.46	4.46	6.04	5.88	5.55	5.8	5.14	4.33	5.21	5.67
1203	ttaacgaaactcaactgtttcgaattcgatttgaatctcgacccgttacttagcaggaagaagatgaagcagcgcttcaccttcttcttcgttatcttctcttaataatccccaatggcttcatcatcatcccaacgacgctgcgttttactcactcttc	AT1G71800	TSS+41:TSS+200	3.55	2.72	2.57	3.08	4.42	4.02	5.56	4.59	3.57	3.43	4.62	4.07	5.76	4.76	5.83	5.76
1204	ttcttcttcttccattatcactctgtgaattctcttcgattttggattcaattggcttaaagttttcgactttcttcgtctatttttgggaacattccttacgacgcgaccgaggaacaacttagagaaatttgtggagaagttggacctgttgtctcgt	AT1G71800	TSS+201:TSS+360	4.24	3.36	3.58	3.27	4.01	3.94	5.38	4.23	6.64	6.1	7.3	6.79	4.71	4.16	4.37	4.55
1205	taatactaactgattttatttactttttatccactacttgacactattttggatcttttcctccggtctactttacagaaaataatattctatatttttcataaatatttcaatctcaattttctttaaaaaattatacattcaagcactaaacgacaga	AT3G04070	TSS-200:TSS-41	7.19	6.27	3.2	4.96	4.03	3.56	5.53	5.08	5.43	5.31	5	4.5	5.36	3.33	4.77	5.64
1206	agctcttcaccaaaaccaatattttctcctttgttgttctttcttttctatcaaaactttctacttaaaatatcattcctttaaacaatgataagcaaggatccaagatcgagtttacctccagggtttcgatttcatccaacagatgaagaactcattc	AT3G04070	TSS+41:TSS+200	3.74	2.21	2.95	2.49	5.74	4.43	6.37	6.57	3.08	2.79	3.69	2.66	7.1	4.99	6.06	6.7
1207	tccattacctaaggaagaaagtttcctcttccccagtcccgctttcgattatcgccgatgtcgatatctacaaatccgatccatgggatttaccactaaccaatatattttcccttttatctttgtatatatatattctactttttataagtgatataac	AT3G04070	TSS+201:TSS+360	4.9	4.08	4.05	3.96	5.27	4.12	6.27	5.94	4.17	3.95	4.38	4.64	6.43	5.85	5.96	6.58
1208	aaacgacgacgtttaatacacgtagaatcgatccggtttggttcgaaatttctgtatttcgtttggtttagtggttcctagtcgaatcaatctggttatgcttcctcttgctacacaataaaccgaatccgaaccaaatcagccaaacttcggtttagtt	AT3G26630	TSS-200:TSS-41	6.13	5.25	2.75	4.17	4.32	2.92	6.02	4.7	3.56	2.82	3.28	2.89	4.3	3.7	5.05	4.9
1209	taatccatggcggctccgtcgccgtcttcaccaccaaacctcctctctcctccaccattccgatctcccgaagcttcttactttctccgaacttgttcaaatttctctcaattgaaacaaattcacaccaaaatcatcaaacacaatctcaccaacgatc	AT3G26630	TSS+41:TSS+200	4.43	2.29	4.39	4.13	6.22	5.12	6.96	6.79	5.13	3.07	6.24	4.36	6.85	6.32	6.2	6.78
1210	agttactagttcgtcagctcataagtgtttcttcttccttcggagaaacccaatacgcttctctcgtctttaatcaacttcaatctccttctacttttacctggaaccttatgataagatctctctctgttaatcacaaacctcgtgaagctcttcttct	AT3G26630	TSS+201:TSS+360	3.77	2.58	2.84	3.16	4.25	4.19	5.88	4.95	4.38	4.35	4.56	4.54	5.39	4.58	5.55	5.52
1211	atttctcatatttcaaacattatccattagaaggacttggtaaaagtcacgcaaatatttagttaatggtgatggctattttcaaaatcaaacaaaaccgtgtgacgaatttcatggttttaaaaaatttaggttctgacgagttaaaaaaataatggaa	AT1G14870	TSS-200:TSS-41	7.84	8.25	2.47	8.71	4.95	4.66	5.73	5.24	6.86	6.94	5.67	7.28	4.61	5.02	5.04	5.53
1212	tcttttttgttctctctctctcttcatggaagctcaacaccttcatgccaagcctcatgctgaaggagaatggtccacaggcttctgtgattgcttttctgactgcaaaaaatcactcttttcacaatcacttataaatattatatatatatatatatag	AT1G14870	TSS+41:TSS+200	6.8	5.05	4.8	4.94	6.38	6.96	7.56	6.69	7.93	NA	7.41	7.28	NA	NA	NA	NA
1213	tgtatgtgtaaacaactgaaaacaagtaatttatgcctgtaataaatatgttattgaaaccctttatctatatatcttaatcagttaagacttaattatgataaaattaagtaaaaagtacttattatttatcttgcgaaaattaatgaagttgtatcac	AT1G14870	TSS+201:TSS+360	4.5	5	2.46	3.58	3.59	3.12	5.44	4.52	4.01	3.05	4.1	2.54	5.96	3.22	4.98	5.34
1214	tggttgaccaaagaaaaaacaaatcttacaccttttttgactattttactagctccattaatttcaaggtcgataataaaatatagtattaatcacatttcattcaataaactctagattctgtaataacaaaaaataaaataataaaacactagattaa	AT1G55270	TSS-200:TSS-41	5.56	6.88	1.87	4.5	4.86	4.38	5.56	5.11	3.3	4.07	4.44	3.22	NA	NA	NA	4.38
1215	gtgttcagagagcgaagtggaaggtggttcacgttttcgtctaatctccgactatcactgagattggaccatttggtttctgggtttcttttggtcagataaagttacaagcttgagaattctcgatctgtggtttttgtttctgtttcttatgaacttc	AT1G55270	TSS+41:TSS+200	5.51	3.24	5.25	3.45	5.22	4.36	6.47	5.99	4.36	3.7	3.88	4.13	5.44	4.63	5.11	5.68
1216	gagttttgaagatggatctatcttctcaacgacaatccccaaatggttctaggggttttcgtcttcaagctccataagttcttacctttcttcgtttctcaattccattggtaggtttcgctacaaaaacccatcacgcgttttctgggaaatgtttaga	AT1G55270	TSS+201:TSS+360	5.9	4.56	4.01	5.89	5.65	4.65	6.42	6.38	5.3	4.87	5.16	5.24	6.25	5.64	5.2	5.9
1217	gatccaacaaaaaaacgtatgctaacacattctgtaatagaacacgtggcagacaaagagtggacggttccctaaaattccagtaaagaccgtaacattaaaatctaataagctgaattcccataattaccctcatccgacaaagagaggcaagggtagt	AT1G55520	TSS-200:TSS-41	6.44	6.22	4.02	6.06	3.78	2.76	5.06	4.96	5.11	4.04	3.67	4.22	4.85	4.07	4.77	5.59
1218	agagaacccagagagcgatattgaaaatcaaaactctctcctttatatataatcccaatttacaaatctctttccctctctaaaaatttcttatctttgtataaaaagccttctcctttttcaaatcattcaccttcctttcgccttttcgggggaattt	AT1G55520	TSS+41:TSS+200	4.21	3.85	2.91	3.44	4.62	4.16	5.78	4.73	3.88	3.25	3.39	3.96	6.11	5.52	5.8	6.45
1219	cttccaatctgttgggtttacgaaaccctagatttcgaaattccggattgctaactagcgaatgattttgtttcgtaccctttgttcctaatggattcaattccacggattttatctgaattgagtttcttcgtagttgcttgttacgaattggatctca	AT1G55520	TSS+201:TSS+360	5.64	3.71	3.91	5.48	5.31	4.5	6.4	5.87	4.7	4.72	5.68	4.57	5.4	5.82	4.88	5.33
1220	gggatattcaataacttgtgagtgtaaccaaccaaaccctatgagaatggaatgttttttggttattgatttgatatgtgtgtgtgtgcattcgaatataattaagagagttgttttgtaacattttgtgaaaattgagttgactgaaaaagtcaaccta	AT2G37920	TSS-200:TSS-41	7.56	5.2	3.57	4.99	4.67	3.4	5.32	3.97	5.2	4.55	4.02	3.82	4.59	3.52	4.53	4.12
1221	agctccaatggcggcgacgatgatcggaattaacctctcctgcttcaaatcaacatcgttcttctcaccggacctcaattctctccaatcaaagctctctctcctatctctcaaaccctctccaacacagccacggaaatcaacagtcatccgtatgggc	AT2G37920	TSS+41:TSS+200	3.81	2.33	3.34	3.15	3.91	3.96	5.81	4.86	2.35	1.96	3.52	2.06	4.19	4.75	5.25	5.09
1222	ggtggtccgagaactttccccggcggtgtatcaaaatggcaatggaaaaggatgcaagcgaagaaacagaaacagcttctcaaagcaaggttatgcagagaacgtcagatctacgagatgcgaaaacgcgccgagctaaaagcggcggtggctgagctag	AT2G37920	TSS+201:TSS+360	4.44	2.52	4.34	3.42	3.95	4.26	6	5.47	2.19	1.71	4.11	2.63	5.58	5.53	5.77	6.28
1223	ataaaatagcttgaagtgtatggttattgatttgtaagatcatctaaatgttgttgggttttattgtttcatataaaagtagaggcttttatccgatattaccattaaaatgtgggggccttttcctaagagattcttgttttggtatattgattgacta	AT5G04260	TSS-200:TSS-41	6.58	5.48	2.55	4.98	4.47	3.67	5.17	4.33	5.45	4.7	4.83	4.37	5.33	4.9	4.84	5.35
1224	atctttgagatctttaaacccaaagatctcacctttggttcctccatatcgccaaacctcgagctctttctctcgaccgagaaacttcaaatatcattcttttaccgataaaatctgtttggcagcggagagaatccgagcagtcgatatccagaagcag	AT5G04260	TSS+41:TSS+200	3.94	4.02	3.58	3.91	5.49	4.5	5.98	6.47	6.7	5.36	5.18	6.41	6.88	5.92	5.43	6.99
1225	gacggtggtttgcaagagctcgatgactcgccggtgtctgttgagctcggacctatctgtggtgagagccacttcgatcaagtgatggaggatgctcagaagctcggtgaatcagttgttattgtcagtttctaggttagaatttgttaattccatgaga	AT5G04260	TSS+201:TSS+360	3.91	2.93	2.71	3.42	2.58	2.87	4.51	3.38	2.49	2.69	3.57	2.93	2.57	2.31	3.81	2.68
1226	ccttcaattggttgggagctagattctgaaagcacaaatttgaagaatgccaagtcaaacggattaaacgggacttgtgaaactgatactactagataaaattcttgacaaagcccaagcgttagagggctcagataggcccactttacaaatgtaacga	AT1G65290	TSS-200:TSS-41	5.98	5.79	3.02	4.7	4.07	3.7	4.96	4.2	4.31	5.18	4.76	4.13	4.55	4.1	4.98	5.15
1227	ctgcaatacacagcaatggcggcgagaggtgctatgcttcgatacctgagagtcaacgtcaatccaacaattcaaaaccctagagaatgtgtacttcctttctccattctccttcgtcgtttctccgaggaagttagaggctctttccttgacaaatctg	AT1G65290	TSS+41:TSS+200	4.68	3.13	3.35	4.73	3.26	4.56	5.06	4.47	2.35	1.87	4	2.42	4.26	5.56	4.66	5.22
1228	aggtcacagatcgagttctctctgtcgtcaaaaacttccaaaaagttgatccttctaaattcttcttcgatccgacccatttcttcattttcgattgtattacgatgaaattgtgtgatccgtggtgatttctggtgtttacttgttatctagaaatgaa	AT1G65290	TSS+201:TSS+360	5.18	4.07	4.04	3.73	6.56	4.9	7.32	7.62	5.22	3.84	4.04	4.28	7.08	5.66	5.84	6.83
1229	agagcgtttgtatttcaaattctattttttttggtcaaaacaaaacacctttagattacttttcagtttcttacattttagtttaacgcacagaaaaaaaaaaaatactattttctatccaatccggagaagactaaatgacaggtcagcaaaattcgtc	AT1G60440	TSS-200:TSS-41	7.31	6.25	3.84	6.67	2.87	3.82	5.31	3.75	5.32	3.87	4.31	4.97	4.24	4.45	6.47	5.69
1230	aacaagtcagccatggagaaagagagaagaagtagatagatggtttagatccaaagtagttgatcgttgaaatttatttctatttaacgttgaaaaaagagaattttgcaaaaacccaaacaaaaaacccgccatggatccgactcaaatctctcatttg	AT1G60440	TSS+41:TSS+200	5.99	3.99	3.65	4.09	5.3	4.71	6.86	5.92	5.18	3.59	4.07	3.47	6.18	6.39	7.15	6.77
1231	gctctcgacatcggatttaaaaatccaaacttggctttgtttcattcagttttagaatttttcggttctgggtttgtctcgaattaaccggaattggggtttttttttttctggtttcgggactctgatcaagcttgtgtatttctctgcaaatggagat	AT1G60440	TSS+201:TSS+360	4.3	2.73	3.41	3.27	4.46	4.28	5.71	4.95	3.58	3.13	3.54	3.47	5.52	5.53	4.77	5.62
1232	acttacattcgtaaaagggcccaatagttttgaatcattcaattcaaatccatttgggctaaagttctgattttataaatataggacaaataataaaactaaccaaactatacggtcaaaaacaaagatatagaaaaagataagggacctgatcgtaaaa	AT1G45976	TSS-200:TSS-41	6.55	7.89	4.75	6.24	3.9	3.36	5.6	5.05	3.91	5.46	4.15	4.21	7.08	NA	5.41	5.96
1233	tcatcaatggctcttcatccacaccttcaagactccaagaatttcaacaatctcttctattgttatcatgtaatctttctgtgataggaaagccctaatttttctttaagtttccaagaatcaaaaccctaatttctcgaacttgctctgtttcagactt	AT1G45976	TSS+41:TSS+200	4.1	3.63	3.28	3.75	4.57	4.56	5.89	4.94	4.1	4.78	4.4	3.95	5.49	5.92	5.71	5.89
1234	ttgcggaatcgacggccagatttcgccggaattaggatttaaccgctcagagaatctccatgatcaatctcagcatcctccatatattcctccagttttatccgattggaattagccaattagggttttgaaatttgattggtgaatctgtattgcgaat	AT1G45976	TSS+201:TSS+360	4.32	4.25	2.99	3.41	4.33	4.5	5.71	5.31	3.27	4.29	3.76	3.91	5.23	5.74	5.03	5.4
1235	aatagaagtcgtgagacttcgtgacgtcatcacttcttcgtcatctccttgacacttcgtgacgtccttgtcttctcgataaaggtgcctaagaaatggaaagagtggttttgtgttcttactttacatttttgcacacagaaaaatgctagcggtttcc	AT2G26400	TSS-200:TSS-41	5.23	9.36	4.31	6.7	3.82	3.27	4.38	3.99	1.86	7.97	4.24	3.05	3.84	4.7	4.85	4.06
1236	taaactcttccttcttgatttaggatctattcccatttactttagaagtgtttttgcttagcatcagattgatgttttcgatcaaactgaagaagtgattcaagcttggtacttggataataaggaagaggatcagaaacttcctcaccacaaggatcct	AT2G26400	TSS+41:TSS+200	5.58	3.89	4.3	5.44	5.57	4.32	6.59	6.39	6.48	5.04	5.72	6.11	6.82	5.43	6.18	7
1237	aaggaatttgtatctttggacaaacttgctgtgtgtatcttcattgttgcacatacttttattctttcacgtaggttaataatgtttttttttttttttgttagcttggagtactttgctggagacttgatgctgataactatgaaaccgatgaggaatt	AT2G26400	TSS+201:TSS+360	4.01	3.36	3.07	2.71	4.09	3.52	6	4.78	5.06	4.16	5.11	4.67	5.21	4.45	4.94	5.54
1238	cgcagaaaaaatcaaacgacgagaaaatgatcaagatgaagcgagagttatacgacgacgttttgggttaccagaggaagaatcttgggtcagagagtttagaagagttgatgaagatgaagtcaaaatgggctttaaatgggcctaataagcccaaagt	AT5G60700	TSS-200:TSS-41	5.92	6.29	4.33	6.62	3.82	3.52	4.65	4.81	3.04	4.47	2.88	3.52	4.93	4.69	5.45	5.85
1239	accatgtctgggttttggccttcgggagtcctaacgaagcttctctccggcgaatcgccggaagttacaacgattctcgaatcagcttcatcagctcaaactacgatttcaaatactatggaagattccagatcgcgcttcaaacagaagcagatctggt	AT5G60700	TSS+41:TSS+200	6.59	2.68	5.52	5.42	5.84	5.27	8.04	7.98	3.79	1.23	4.99	3.04	6.6	7.41	7.23	7.53
1240	ttatatcctcgacgatgatatgattcctgggaagaaaatgcttcagatgctctcacacgtcgccggaactgagaaatacgaaaactctgttttgggaagtatcggaaggattttacctttccggcaaaaggatttcacgtttccgagctataggaagttt	AT5G60700	TSS+201:TSS+360	1.74	2.54	2.43	2.52	4.36	4.19	5.95	4.98	4.31	4.85	5.2	4.62	5.98	5.52	5.57	6.24
1241	taatcgaaaacgtttagaaaagtaaaaaaatcaaaaaatgatgtgaaaaaaataagtctgcctctctggaaaatgataggtgaggttaataaagcccactgttttggggtttgaccccacagaatctctattttattctgtaaaaccaaatatctttttt	AT3G19680	TSS-200:TSS-41	6.28	5.75	2.65	4.92	5.36	3.35	5.64	4.56	4.04	4.34	4.82	3.5	4.18	7.39	NA	4.38
1242	ttctctcttcctcctttcttcttcactcatctcttcttcttcccttcaaccttcataatcagtggctccttcgcttattagtctttgtcaatcttaaatcgttgagtatccaaaaatcttaaactcaatggatccgtgctctttcgtacggatcatagtc	AT3G19680	TSS+41:TSS+200	5.01	3.2	5.56	3.95	5.8	4.69	6.67	6.79	8.01	6.69	7.26	7.74	5.35	4.25	5.32	5.37
1243	ggtaacttggccgttaggtttccgtcgtcgtcttcttcttcttcttcctcatcaggaccgtctgtttccggaatcaatccaacggctcctaactgttactgtaaaatcagattcaagaactttcctcgtgagattgtttctgttccggttatgttccgaa	AT3G19680	TSS+201:TSS+360	3.28	3.43	3.12	4.36	4.25	4.52	5.73	5.56	3.13	3.97	3.55	3.3	4.72	5.17	4.43	5.32
1244	caaatactaattaaaaaagccatcatgattaaaataattaggcttgaaatcgtacgtagtcaaaaggtttgtccattaattaagaaattaataaaaatggaccatcatttccacgtatctacaaatctctcttacccccatatgcacatgtctgcgaacc	AT2G01340	TSS-200:TSS-41	5.91	6.03	3.47	6.57	4.49	4.02	5.46	4.34	5.17	4.41	4.26	5.04	6.05	4.36	5.38	5.63
1245	cagacaaaaactaatactagatgggtaacagtttaggcggcaagaaaacgaccaaagtcatgaagatagacggcgagacttttaaactgaaaactccggtgacggctgaggaggtcttaaaagactttcccggccacgtcttgttagactccgaatccgt	AT2G01340	TSS+41:TSS+200	3.29	2.77	5.31	2.66	2.35	4.71	5.39	4.46	1.76	0.97	3.66	1.74	5.22	5.21	5.65	6.35
1246	caagcactacggtgcccgagccaaaccacttgtgttttttttttttttctatcagaactatatgttatgtttcttgttaaactatacgaatcatgttttgatagacaaagcgtttaatgttgtttggtgtggcgaagcagaggttggaggcgaagcggct	AT2G01340	TSS+201:TSS+360	3.73	3.8	3.08	3.41	4.08	3.56	5.38	4.25	4.35	3.49	4.52	3.88	4.98	3.6	4.71	4.88
1247	attcatattactatctttaagataattatttttttactaatctataagctgggcataatgtccgaatccgagcatccgatccgaatccgaaaccaaaatctcaaaatatccgaatcggtttctatactttcaaacccgaaaaatcggtatccgatccgaa	AT2G04360	TSS-200:TSS-41	6.47	6.28	3.32	5.29	5.91	3.34	6.19	5.29	5.92	5.38	4.76	4.39	5.97	4.5	5.71	5.07
1248	aagcctcatctcctgcaacttctctcgccttccacgtcttcttaaaccctccactcgacctcaaaccctaacacaatcctcaagcctccttcttcttcttcaatcacgagcttcttcttcaccacatagaattgcccttttcccgaaatacgagaagaaa	AT2G04360	TSS+41:TSS+200	3.83	4.3	3.47	3.23	4.86	4.98	5.76	5.57	3.83	3.72	4.3	4.43	5.45	4.27	5.8	5.39
1249	gtcacattcttccatatctgcaaaagctcttcaaacaacccagaagaaccagagaagactcaaattcaagatgaaggaagagactggtctagctcaattttgctttttgcgctttggggtgcgctcttgtactattgcttcaatctcgctcctgatcaaa	AT2G04360	TSS+201:TSS+360	4.39	2.56	3.97	2.92	4	4.46	6.3	5.15	3.23	3.19	4.45	3.46	5.41	5.69	6.2	6.23
1250	gcttacgcgtggaactgaggtgagagaaggttgagattaacgacgaatttcaagttaaatgggttaggccttttaataagcccaataacataactggactttaatctggcccattagttcacactacggtacgatgtgaaaaggtcggtttgtgtttggc	AT5G13970	TSS-200:TSS-41	6.9	6.18	4.96	7.28	3.43	1.85	4.32	4.13	5.05	6.15	4.97	5.64	3.19	2.19	4.57	3.89
1251	ggatgagagtttcagagtgaggatagacaaggtttttggatctcttgcatcatcttctacgtcttcagcacctgtgagctctctctggtgtctcgcggaagacgagatcgatggaaaccaacggagcggagaaaaggaactttctgaatcattgaacagc	AT5G13970	TSS+41:TSS+200	3.79	3	4.42	3.97	3.64	4.02	6.3	5.61	4.21	2.93	4.03	4.11	5.25	5.74	6.22	6.18
1252	ttctcggataatggaaagcaggagcatgaatcagatgatttgagcatagatgaggaaaaaggaaggtctagtgaattgcagaagccgagtgattacgatgacgaagagtgggagatcaaaaactcaattgggatggactctactcttgatatggtttata	AT5G13970	TSS+201:TSS+360	3.6	2.47	2.81	3.28	2.6	3.13	5.9	3.94	4.1	3.67	5.02	4	4.54	3.58	6.41	5.32
1253	cacgtgaagagagtagagtaggtgggtttagggtttaagtgttccagattcttccaaattcagttgatccaacggctcagacttaacctgaaacctttgaagacgcgatcctcgaacttcaccagtccgtttgcactatgcaaccaaacacactttgtat	AT5G56500	TSS-200:TSS-41	4.46	5.08	3.78	3.85	4.25	3.86	6.23	5.07	2.26	2.82	4.04	2.74	5.49	4.38	5.73	5.57
1254	cgctaaaacccttgaaccatctcttgatcgctagcttctagtgtatagttgaatcatttcgatcaaagttaaaagttgtttgctttcagatacccttgttttgatttgtgtcgatgattacaaagttttactttgatttgtgtctttagggtttattaga	AT5G56500	TSS+41:TSS+200	4.26	4.06	2.58	3.16	4.78	3.84	5.66	5.28	3.36	2.66	3.87	3.04	5.32	4.23	4.41	5.39
1255	ttcattcaagctataaagttttgattttgatctgtttttgagagtgaaaaaccatggcatcaacctttagcgcaacgtcgtcaatgggttcatctttggctcctccttcgaatcgattgtcatcttttgtttcgatctcatcaagctcttttggaaggac	AT5G56500	TSS+201:TSS+360	4.58	3.14	3.34	3.78	5.3	4.26	6.05	5.87	4.51	3.02	5.43	4.26	5.65	4.54	4.81	5.7
1256	gacaactaaattctttagccgtatactttctaattccattttgtttggtataatgagaattggaatgacttttggtgaaaatggttactacttactccaattctttaagttggttcaggtgaggtatcatcgtctttggtcgtcccaatgattgactctt	AT4G16340	TSS-200:TSS-41	3.94	4.33	2.12	3.11	3.31	3.9	4.82	3.77	2.49	3.18	3.79	1.73	4.35	4.21	3.16	3.9
1257	cttgagtaatcttcactttttctcccaactgcttcctctcacggatctcttcctctctgcgtaaagacaaagattcatcctcctctcctcctttagctcccccactcagatctacttactactccaacaatgtccttttcccatttctaggttttcacaa	AT4G16340	TSS+41:TSS+200	6.24	3.77	4.5	4.9	5.88	4.51	6.18	6.46	6.79	5.29	5.83	6.15	6.05	4.93	4.97	6.07
1258	atccccaattctctctaatggcgtagtagtacctcacattgtattagatctatctcaatggagaacaacaatcttggtcttcgatttcgtaagctacctcgtcagcctcttgctctccctaagctcgatccttattaaactctcctcaacctttattcgc	AT4G16340	TSS+201:TSS+360	4.99	3.37	3.7	4.95	4.73	4.15	5.87	5.92	3.83	2.81	3.69	3.84	5	3.78	4.19	5.31
1259	ccaaagtttggattctcctccaattttagtatttgatctaattatttttgatctaattataaaaaaatcttaataaaccgcctaaaatcataatcatatcaaatgtttttttttaataaaaaataatctaaatttttatgccaaaaagaagaatttagcg	AT4G39820	TSS-200:TSS-41	6.66	5.92	4.48	4.96	4.97	4.27	5.69	5.87	5.64	4.55	4.83	3.84	7.02	5.88	5.5	6.76
1260	gcaatggatccggatttacccgaatccgaaacccgacccgaattcaatccctcctccactgattccaccgccatggcagagtcaaccgatgcaggggaaccgacggcattcgaattagcctcatcccaagtcacatccgtcgccgatctaccaccggaac	AT4G39820	TSS+41:TSS+200	3.59	3.44	4.27	2.87	4.09	3.11	5.97	5.13	2.41	1.61	4.12	1.45	5.2	4.45	4.88	4.86
1261	gattcaattcgctcgacgaattaacacacgatctcggctcgctccacgagctttcgacccgtggctcatggcaagcgatcctcgagaagatatctcaagccagagctctcttcctcctcacaaagcctcacgagcatctcacttatctcacttaccaagt	AT4G39820	TSS+201:TSS+360	4.27	4.38	3.96	3.9	2.7	4.13	6.08	4.58	4.18	3.52	4.82	3.8	4.27	4.3	5.4	5.43
1262	tatcattttcacaatgtttagtttttcttcatctttctctaaatatatcaaaaagtcaaaaagttctaaataaagcgacacgccaataaaaaggcgaatctatttgacattctattcgtccaaaaaaaaagaaacgtatttgtatattcgtcaaaaagta	AT1G54460	TSS-200:TSS-41	6.87	6.38	5.07	5.76	4.33	3.47	5.42	4.56	5.35	5.78	5.69	4.88	4.81	4.22	3.65	3.79
1263	aaaaaaaaaagaaggggattttcgcatttgccctgagcgaaagagagagaatgtatttgacgagttccaggagaaatcagagctagagaaaagaaatttgaaatctttaatctgtaatttatctttttttaacaaaatcccgacaaatgtggttcgatct	AT1G54460	TSS+41:TSS+200	5.6	3.5	3.06	4.23	4.9	4.41	5.69	5.25	4.98	3.29	4.89	4.13	6.18	6.07	5.09	6.48
1264	gtacaacgttgtccgattttcgatctccttggtcgtttttgtttccgcagctcagtttcttaatcttgtctgagaatttacaattaggtttcgctgtttcgctttcagacatagattgttcatgctttgtctgtttttttttttttgggataataagttt	AT1G54460	TSS+201:TSS+360	4.93	3.65	2.78	3.87	5.31	4.38	6.49	6.14	4.15	3.08	4.32	3.75	5.1	4.25	4.5	5.36
1265	taaaaattgaaaaattcgggacgaacggtacgggcctaactgggctctaatagacgggccgggccgtttgtacatctatttaccgtttagtttatagcattttctactgtataaagtaaacggcccaaattacaacccggattcaaacccgtacccgatc	AT5G38840	TSS-200:TSS-41	5.76	6.02	3.58	6	4.23	2.3	4.48	3.46	4.35	6.17	4.99	4.76	3.73	3.43	5.14	4.63
1266	catcggcgatggatcctcctccaccgcgaaaccctagccatgatatcgagcctcctgaaccaaacagtacatcaatttcccaaagcgatgaaacctcaacgatgaatcctccacctcccagaaaccctaacccacctgatctgaagacaacggaagtagt	AT5G38840	TSS+41:TSS+200	4.12	2.29	3.96	3.42	4.43	4.59	6.66	6.35	3.23	2.18	5.13	3.01	6.57	6.32	6.3	6.99
1267	tgtagagcccgagccaatagaggaatccaaggacgattccgtcactgtagacgcggataaaccagttcgtccccgaaccgtgaagcagaatcctgtcccctacactattccagagtggagtggccctccgtgtcaccaatttcagcttgaagttctcaaa	AT5G38840	TSS+201:TSS+360	3.9	2.95	2.2	3.11	3.64	4.22	5.52	4.56	2.8	2.18	3.34	2.91	4.55	5.28	5.48	5.52
1268	attgttttcgtataaaaaaaatttaaacagtaaaacataattaaatgtaaaaaatctttgtgatttttttttttgtaaaaagacgtagtagaatttacaaattaaatttaaaaggcataaaatgtataaacagataaaaaaacatataaagatttcttaa	AT1G54580	TSS-200:TSS-41	5.67	6.4	3.15	4.13	4.82	4	5.72	5.61	6.53	5.6	6.35	4.91	5.95	6.75	NA	6.74
1269	ctgtgtctgttgcgttcactttcattggaatctcagattttttatttttttgtttgttttggttgttgcgagtttgtgactataaaacctctcccacttggttcttcactctcactgtttctcatctcttcgtcttctccgcctccttcaatctcactcc	AT1G54580	TSS+41:TSS+200	3.33	4.91	3.04	2.43	3.84	3.81	4.89	3.99	4.43	4.91	4.95	3.92	3.46	2.32	3.24	3.89
1270	gatctctctacgattcattcgttctatggcttccattgctgcttctgcttctatttcccttcaagctcgtcctcgccaactctctcttccctcgaatctctcatcttgttttacttgttttgctgtagatctgatctgattgattgttgttcttcttctt	AT1G54580	TSS+201:TSS+360	5.51	3.51	5.48	4.55	6.44	4.54	6.64	7.38	6.37	5.17	6.11	5.33	5.2	4.05	4.51	4.85
1271	tttgaactagctcgtatacatgaaaccgaactaataaccttgttggcatagataaaatatttttttgatctttaaaactccatcaaccaataaccttacgttgacagatatgaaaaaaattctatgttaatgttgttttattattctaaattaaaagcca	AT4G32130	TSS-200:TSS-41	6.91	NA	NA	NA	5.19	3.92	4.7	5.65	2.68	4.9	4.33	3.88	NA	NA	NA	NA
1272	gtttcttcctcttcccctgaaatcgaacgatttataaaatcgtcgtctggctttcgacgatctgctgacgaagaccatggcgccgattttcagatccacttcccttatcgctttttctctcttcttcttcttctttgcttccactcttccgatctcatct	AT4G32130	TSS+41:TSS+200	5.75	2.62	6.99	5.56	6.94	5.31	7.46	8.15	7.32	6.44	8.68	6.71	7.23	6.3	6.46	6.95
1273	atcaatcctctatctccacaaatcctctatagagcttgttgacatagagctttaattttcattcagtcgttgcttttcgtagctgcgatatctttttagcattaccctctaagtcttccctcgtagtttagtgatcttgatatcgttatctccaagtttt	AT4G32130	TSS+201:TSS+360	4.57	4.06	3.28	3.8	4.68	4.29	5.78	5.05	4.4	3.74	4.47	4.65	4.59	3.95	4.27	4.69
1274	ccacgtagtgatagagatgcatgggatgtttccaggaaatacttctacggttctattctaccaaatctggaaaaaaataaaatgaaaaacaaatcatcggaaatacttacagattttaagttaatgggctgggcttagattgttgaattgggcctcgtgc	AT4G33060	TSS-200:TSS-41	6.22	5.57	4.16	5.7	3.68	2.4	4.3	3.75	2.66	3.63	4.01	2.62	4	1.13	4.15	4.67
1275	cagagatgtcgacggtgtacgtgctagagccgccgacaaagggaaaggtcattgtaaatactactcatggtccaatcgacgtcgagctttggcctaaggaagcgcccaaatccgtacggaacttcgttcaactatgcctcgagggttactttgacaacac	AT4G33060	TSS+41:TSS+200	5.07	3.61	4.69	4.17	3.19	3.54	4.98	3.94	3	2.96	4.05	2.96	3.76	4.05	5	4.85
1276	catcttccatcgtgtcattcccggttttctcgttcaaggcggcgatcccaccggctccggaacacttctacgctttctgattattcttagggtttaagacctctcatttgtatcaaattttcttctgattgctcgctggattaggtcaattgagttttat	AT4G33060	TSS+201:TSS+360	4.26	3.23	3.62	3.58	4.21	4.29	5.84	5.83	4.11	3.69	4.37	4.37	5.37	5.08	4.85	5.71
1277	taggttttctcttttatattatttgttccagaaattccctgagaacccctctacttttgtattctcaatttttaacccataagttattagactgggcaactcaatccattttagtgtcgggtttgcacaatacccgagtcggttcgatctactcgttaat	AT1G17490	TSS-200:TSS-41	5.65	6.41	4.14	6.01	4.37	3.2	5.55	4.79	6.77	7.31	6.94	6.46	4.8	3.39	3.98	4.82
1278	tgaagaactcaaaaacaagatcaaagaaggaagatcattaatggcggaaccaaaacaaagctctctttcagacaaattctccgatttgatcaatttcacgaattttgcgcccttttttttaataaagtttcatcacttattaatttgtctaattcctcct	AT1G17490	TSS+41:TSS+200	4.79	3.72	2.93	3.25	5.38	4.78	6.01	6.04	3.56	2.55	3.62	1.83	6.83	5.77	6.41	7.06
1279	agagattccccctgatttatcgaatttagggtttctatatgtaatcgaatcagggaccttttgggttatttaggtttatctaggagatggttaatttgggcgaaaagacaactcttttgttttaatctcattgatcgtttctgggttttggtttttgttg	AT1G17490	TSS+201:TSS+360	4.97	4.02	2.85	3.23	4.43	4.17	5.68	4.69	4.41	4.5	4.22	3.98	5.53	6.16	4.89	5.65
1280	accactagtacaatttgtctaatagtagtacttaattgaccactagtcctaattaatctactaatttttctgttttacattttaattaatctgctagtactaaattgtcctccatggaccctcttcattgcatctgctcctgataagccaaaaattttaa	AT1G59710	TSS-200:TSS-41	5.1	6.42	3.23	4.43	5.4	4.6	6.14	5.39	2.93	2.88	3.35	2.04	5.35	4.19	4.33	5.11
1281	ttagagaaaattaagtaactaccaaaaagagtaacattgacaaatactttcacaaactcaaaaaaagaaagatatgaaaaatgagtaataataattttaaaataataaaataccttttctgtaaaatagacaaggtcccaaagacccagctcaagtccag	AT1G59710	TSS+41:TSS+200	5.41	6.63	3.43	3.16	3.99	4.3	5.19	4.85	5.09	5.57	5.42	4.45	4.95	4.58	6.34	5.27
1282	ctctctgtattcattaagttaccttctaaacattcacaccatctctttctctaacaatggagatttttcaaaaggccaaagccgttcgtctacggagccatcacgacaagtacctagtcgccgatgaagacgaagaatctgtaactcaagaacgtaacgg	AT1G59710	TSS+201:TSS+360	3.13	1.56	3.27	2.59	3.96	3.58	5.78	4.85	4.03	3.24	5.2	3.87	5.39	5.09	6.1	6.08
1283	tttgagaatcagaccagatttgtcgagactgggatccaaatgcctgtggtctagtttacaatttaacaagcagcaaaaatgtcattccaaaccaatcaaaccgggtaaaaccgaagaaccgcctcaaccggacttgatatcaaagcgattaaaatcaaat	AT5G04910	TSS-200:TSS-41	5.79	4.19	2.41	4.53	4.81	4.57	6.42	5.67	4.17	4.18	4.18	3.99	6.42	5.52	5.36	6.7
1284	tgtttgagaagacgaaaagagtcggagagaaagatcggacgatgagtgccgaagatttccagaagaaggtttccctcagagattccctctccggcgatattgagaacgaatgcggcggttccggtgtcgggtctactagttcgacggtgggctccggcgt	AT5G04910	TSS+41:TSS+200	1.75	2.38	2.84	2.53	3.32	4.12	4.89	4.86	2.33	1.52	4.42	2.37	4.45	5.14	5.44	5.58
1285	cgcctctcaaaccctggtcctgcttcggagtctgttggagattcagcagcgccgagctcaggcttacgccaatctcaaacgattgattcattggaaatctctcaaagagttagtttatttgttgcggttttgttaagttccaattgatccattgcctgag	AT5G04910	TSS+201:TSS+360	4.29	2.91	2.31	2.75	3.9	4.03	5.72	4.89	3.16	2.94	3.38	3.36	4.62	4.58	4.83	5.16
1286	tttctttggggatttgggacaaaccaaaactcagattgttctgctaatgttaggggtgtcaaaatgggcttaacatttagggccgtactgggtccgttaaaataaatgggctacgaggccgaactattgaggcccaaatggcctttctagatacgaacta	AT3G52730	TSS-200:TSS-41	5.59	5.6	2.95	5.71	4.22	2.52	4.6	3.95	4.61	6.86	5.5	4.81	4.38	2.88	5.31	4.62
1287	tttctctaaccctaaaatacgtagagagatcagatacctgaaaacaaccaatcaatcatggagtacgctgctcggagaaatcagaaaggcgctttcgaaggcttttacaaacttatcatgcgccgtaattccgtctacgtcactttcatcatcgccggcg	AT3G52730	TSS+41:TSS+200	3.05	3.04	4.48	2.73	3.62	4.07	5.97	4.95	4.51	3.92	5.57	4.4	5.41	5.86	6	5.88
1288	catttttcggtgaacagagatcagagcctttttggttgtgttatagcttattagggttcgtattgtaccggatctggtttttgtgtgtatggtttgattggaacgaaattggggattttggtgttgtcaaatgataatcttagtgaagaaatttcgttgg	AT3G52730	TSS+201:TSS+360	5.87	3.87	3.8	5.45	5.04	4.2	6.67	6.08	6.16	5.59	5.53	5.91	5.5	5.39	4.97	5.55
1289	acaatcttaagtgttccctctcatcgtaaaagcttttctccttccttctatgtacagctgtaatggcaatatcgtaaataactcgtaacagaaagggcaattattgtcaacatttataatttaatttctcccaacttctcaaattccaccatttttcttc	AT4G03110	TSS-200:TSS-41	6.87	7.04	4.65	5.93	4.1	3.98	5.09	4.56	4.17	4.91	3.98	4.05	4.73	4.66	5.38	4.96
1290	aaaaaaattgtagagagagaaaaaaaaaactcagaggagagaaagagaagacgacgaagacgaccattttttttttttttgtcaagagagaagacggagacaacaatggcggaagcgaaggaggagaatagggagaaaaacgaagaagaagagagcgtaa	AT4G03110	TSS+41:TSS+200	4.59	2.31	3.66	2.31	6.13	5.01	7.19	6.46	3.88	3.84	5.41	4.06	6.95	NA	5.6	6.48
1291	agcttttcgtcggacaaattccgaaacatatgtcggaatctcaactcttaacattgtttcaagagttcgctgtcgttgacgaggtcaatatcatcaaggacaagattacacgcgcctctcgtccttttctttttttttaatcttcttcacgcctctgttt	AT4G03110	TSS+201:TSS+360	5.9	5.66	4.45	5.2	4.06	4.54	4.83	4.55	4.04	4.93	4.52	4.09	4.81	4.95	4.2	5.36
1292	ttagcgaatataaagcccaaactaggcccacaataacaaattatgcgtttcctcaaacgaacaccaccatgtcatgaaccattctagccgaatccaaatagaacgaaactaaaattgctttaatccatatgtgaccagataaagtaaaacactccttttg	AT5G58560	TSS-200:TSS-41	4.72	4.72	2.54	3.18	3.92	4.31	5.52	4.82	1.82	3.15	4.36	2.94	5.59	3.81	6.05	5.04
1293	ctaccaaccagttactgtcaaaaaaaataaatgaaaacgtaatcgaagaaaaggtcgtgttttctagtgttgcagaaaatggcaactactagtactactacaaagctctccgttctctgctgctctttcatttcatctcctctcgttgactctcctcctt	AT5G58560	TSS+41:TSS+200	4.13	3.96	3.75	3.59	4.11	3.8	5.22	4.16	3.09	3.74	4.06	3.08	5.22	4.87	5.15	5.76
1294	ctctcgccttcttctctccgattccacgattcctcactgtccgaatcgcgactagctttagatcgagctctaggtttccggccaccaaaatccgcaagtcttcactcgccgccgtgatgtttccggaaaattcggttttatcagatgtctgcgcgtttgg	AT5G58560	TSS+201:TSS+360	4.51	3.32	4.76	5.02	4.91	4.6	6.39	5.96	4.58	4.95	5.53	5.02	5.05	5.2	5.27	5.21
1295	ttctgtaataataatacaattaattaactgttaatcactgaaaatattttacaattttttataaattataggttagaaaatggctcaaaattacagtttctatgtaattaatttgtttaagtatataggggagatagatcaagtcgctttaacttatttt	AT1G74740	TSS-200:TSS-41	5.09	6	2.89	4.63	4.83	3.85	5.52	5.4	6.22	6.07	5.92	4.61	5.48	4.63	5.32	5.61
1296	tgtttcctcttctctgcaactcaccggttcgccggaaaactctacgccgtcgccggattttgcaccaacgaaaacttctttaaactactttcttcattattcttctgctgagtttcaaaaactcagccatgggtaattgtatcgcctgcgtcaagtttga	AT1G74740	TSS+41:TSS+200	3.12	2.29	2.42	1.69	4.4	5.06	6.18	5.21	4.39	4.46	5.68	5.11	6.15	6.16	6.35	6.42
1297	cccagacaactcaaaaccaaaccagaagaagaaacctccacggggacggcaacgaaacccatacgacgatcccgatggtttaagaactcacgcaccgttacgtgtgattcctatgagccatcaatctcagatcagcgacaagtacatcttaggacgagaa	AT1G74740	TSS+201:TSS+360	4.42	2.81	5.08	4	5.27	4.76	6.88	6.47	4.7	2.42	4.4	4.38	6.46	5.57	6.9	6.98
1298	catctttcaaattttcaagcagtgtaaaaattaattccagtcaaaagaatataattttttcatttacaactttttgtctaagaaaagaacatatcgtcattatgggccatgagcccagataaaaactatcaagcccagcttcgagaagagactctgtcga	AT2G46390	TSS-200:TSS-41	6.9	6.34	4.27	5.39	3.95	3.58	5	4.8	4.59	6.03	5.01	4.58	4.76	4.17	3.6	5.86
1299	agatgatttaccgaaagtggagtttgctgtccggcccaccggttatcctcggcggagcggtaattgctgccgtcgccgtcggattcgtcttgcaaattctccttctctttctcttgtttggtcgttagatctatatcttcattggctgctttttctctcc	AT2G46390	TSS+41:TSS+200	5.34	3.41	4.7	4.97	5.3	4.33	5.98	6.16	4.75	3.88	5.64	4.56	4.53	3.91	3.23	4.57
1300	ttcttcacaatttttcatgtgttgcgctcctcctttgatcttattcggatcacaaatactcttgatgagttagtaatttggccttttgaaacattgaggcacgaaaggaacaacctttaattgaaaatttgtgttctttcatagtcttcgttgatggatc	AT2G46390	TSS+201:TSS+360	4.99	2.86	3.53	3.05	5.27	4.12	6.29	6.19	5.3	4.55	5.91	5.94	5.6	4.48	4.31	5.72
1301	aaataatttattttttcttgagaatctctctagtctctatgcaaattttttttcaaaaaacataaactatcatctaacaattaaaaaaaaattagtgaaagcccatggactttctggagatgatcttaagactttttgatcacgcactgttaacttaagc	AT2G25590	TSS-200:TSS-41	6.77	4.98	3.75	4.72	4.41	4.12	5.89	5.36	7.83	6.5	7.35	6.31	5.76	5.25	5.15	6.74
1302	attcccaaattctcttccgataaattgttcacaaatccctagaaaatccagagggaatcttcaaatcttacggtgatcaaacctgcttcaggcctgtacagtgtactaattcttatccaattgttcttcttttacacccttgatcgccacgaaagtatct	AT2G25590	TSS+41:TSS+200	5.57	4.12	4.52	5.74	5.19	4.51	6.44	5.81	5.42	3.85	4.9	5.21	6.29	5.45	5.44	6.44
1303	tccatcgatattcgttgtgggtttattgatttaacgtttcctcagaactaattttggactagtcttgctcaaattttgactacagttttgtatttgctaattttgagtttattatgtatattgagattgtttctatctctcagattctaaaggtgtgatc	AT2G25590	TSS+201:TSS+360	5.5	3.81	2.8	3.38	3.69	4.03	5.48	4.25	4.02	3.42	4.56	3.46	4.35	3.93	3.73	4.13
1304	tttcatcaatcaattagatatgaaatgttattatttatttattttgaaaatagactgaaaatttgaaatttttttaactagttaatgtgctaaaatattatgtaacttttccagtaaaattatattaagcttaaaagtagttgtttttgttttaaaggga	AT3G19490	TSS-200:TSS-41	5.45	6.64	3.41	3.95	4.55	3.58	5.13	4.5	6.66	5.3	5.96	5.27	5.63	4.7	4.78	5.46
1305	tcgccggacggccggagattttatcgctctctctcttcctctccatcttcactacttaaatctctccctccgtatctttctctggtgttcgccaatggcggtgtttcctatcggttctcactttgcaccgccgcatcagttgacgaagagacacgtcatc	AT3G19490	TSS+41:TSS+200	5.99	4.21	5.44	5.05	3.58	4.32	5.23	4.77	3.95	3.31	4.1	4.18	3.74	3.84	3.85	4.42
1306	gcgacttcatcacctatctccatctccacccgattgccgcaaaatgtttccttttcgaaagtatctggagttacaggctcgacgaggttatccaaacatggtgttctcgtgagggccgaggataagataaggagctcttcttctccttcttctctcgatg	AT3G19490	TSS+201:TSS+360	3.99	2.83	5.5	2.71	3.32	3.99	6.1	4.69	2.06	2.16	4.57	2.47	4.27	4.15	5.2	4.96
1307	cggttcagatttcgagtttggatttggagaaaagcttgtgttcgaaattctagtgttgtagaattgactgttgaagtcgtcttcttctctccggcgaaactggcacaccaatattgactgtagaattcttcggctattttggagaaaacagtcacgccca	AT1G61430	TSS-200:TSS-41	6.39	6.02	4.48	4.77	4.23	4.72	5.38	4.1	5.12	6.64	4.31	3.91	4.27	5.97	4.74	4.36
1308	ttaaatgcctgaacgagaattaatgtagtctccaattcaagacagctgttccaatgaatcaagtaacatttaaagacgagtgttgatgtttatcatttgattctggaaactaagagctggcgacaagaacatgggaacatcacgggatttttaatctgcg	AT1G61430	TSS+41:TSS+200	4.18	5.87	2.4	3.24	4.08	4.07	5.52	4.66	3.85	4.75	4.16	4.05	5.95	4.69	5.72	5.99
1309	gtcaatcaatggattcagacttgtgaaagttctcgtctttcgatatggttgcagagtatcggtggctatctttcactggttctcagcgcaagaagctaaacggacatggaaatgacaatgttgcgtatttgaatgggtaaaatagttggactttgtttgt	AT1G61430	TSS+201:TSS+360	7.06	4.02	6.93	5.88	2.63	1.8	3.8	3.36	5.2	3.36	4.11	4.57	2.14	1.54	3.07	2.31
1310	cttggtattactatcggcctttcccgatgctctttcttcttcatcttgaaactcgcgattccttcttctccttctagggtttattactaagggtttctctatccttaaatctcatctctgtcctttcttcttctccagagcgtcgttcactgttctctct	AT3G07030	TSS-200:TSS-41	3.38	3.15	2.83	2.73	4.29	4.18	5.62	4.95	5.59	5.22	5.92	6	4.23	3.54	4.12	4.56
1311	ctccgattaacgagaatgagatccgtatcaccagtaaaggccttatccgaaactacatcagttatgccaccagtcttcttcctctctctctctcttctactttgtttcaagtcgttcgctaaaatcgtgattcaccgtcgtatatgctcactggagtgtg	AT3G07030	TSS+41:TSS+200	3.26	2.73	3.73	3.19	4.56	4.25	6	5.65	3.09	3.18	4.58	3.19	4.51	3.84	3.98	4.85
1312	taatgtttcattggacttgtgtttcggctactctgttgtacggtttttttgggtcctttctcttttcgatcattttggtttcaaatgtgtcatcatgcaccattttactttgatttcgttttttttttttttttttgcatttctgatcctaaaaatgact	AT3G07030	TSS+201:TSS+360	5.73	4.3	2.72	3.97	4.85	3.79	5.32	4.73	5.47	4.31	6.14	4.89	4.14	2.94	4.08	4.57
1313	tttttaatctgtaaaaatgcaatccgattaagtcggaccgtcagatcagtcctcatcttgtttgtttaacggtccagatttaaaacactaccccagtaaatacaaaaccaactgaagaaaaataaataaaaagtaaatttttaaagagtccgacccgggt	AT2G17380	TSS-200:TSS-41	6.31	6.34	3.19	5.33	2.89	2.68	5.56	4.26	7.51	7.94	6.51	7.13	6.62	5.17	4.02	5.82
1314	tttccacgatcatcagcttctggagatctcttctgggaatcgagcttcactgttaaagattttccttcaatcggctaaaaaacaatcgccactccctttgcttttgggcttctctgttatctgttcgaattttggatctgccttcgatcttgtactattg	AT2G17380	TSS+41:TSS+200	5.78	3.45	4.46	4.97	5.76	4.08	6.76	6.99	5.97	4.76	5.26	5.52	6.7	5.51	5.68	6.47
1315	catcgagtatctacgatttgatttgatgatgaaattgaatctaatcctccggtatccgtagatttctgcttggatctgtccggttcttttctcgcttacgaattgatcgattatttaggaagtgaaaggattagtttgtttcgtgaagcttgaaattgtt	AT2G17380	TSS+201:TSS+360	4.3	4.52	3.25	3.52	5.67	4.29	6.69	6.38	4.06	3.43	4.21	3.76	5.84	5.38	5.35	5.9
1316	aacaagggggatgagattgcaaaaaacatgtctccgtgatttagattccaccatgggattcaaaacgaagaagctttgacagctcatctgatgtgtgatgtgaaggacacaacgttagccagcagcaacattccccaaatcgaaaaagtcttttactcct	AT3G12590	TSS-200:TSS-41	4.96	4.13	1.96	2.95	3.35	4.27	5.57	4.81	2.32	2.81	3.42	2.65	5.65	5.39	5.98	6.57
1317	cccggttgctgcagctaggcgctgccggctctgcctcgcgtcttagatcttcttcctccaagaagccgcctgagccacttcgtcgagccgttgcggactgcctctcatcctctcctcctccggttaattcgcaccatggcgcgatcccttccatggctcc	AT3G12590	TSS+41:TSS+200	4.18	1.89	4.58	2.58	2.72	3.57	5.3	4.91	4.09	3.27	7.12	4.18	3.15	3.6	4.3	4.46
1318	ctctgaagctctcaggaatctcctgtaacacttacgctatgcttgctttattttccttattgtgaaatgggattatctctcgtccatgtgtttccatttttgcgtttaattagaggtaaattgatcatcttctatgattgtgtaaagagaggaattgagt	AT3G12590	TSS+201:TSS+360	4.47	3.45	2.71	1.81	4.13	3.93	5.63	4.27	3.76	3.01	4.58	3.54	4.78	4.06	4.41	4.92
1319	tagatggtctacacactagggttacaagttggtccatgcgaccagtttatacaatttttcgatgacgtttgtatataagttccttttgcataaatttatatgagttataaaggatgataaaagaaagtgtacattagataattgaaataaagacgccgaa	AT3G19850	TSS-200:TSS-41	5.34	5.17	3.17	4.71	4.56	3.96	5.54	4.7	4.24	3.92	4.2	3.94	5.18	4.58	5.6	5.48
1320	agaacaagaaagctcacaagaagtttcatcttcaccaaatgcaaaagaagttgatacaatgtctctttgctgtgatcttcaaatcaatctcaataaccaatttactttcttcgtcaatcataaaccaaatcaaatctccacactaattcaaaccctaact	AT3G19850	TSS+41:TSS+200	4.34	2.48	1.9	3.72	4.77	4.46	5.49	5.19	2.52	1.37	3.45	2.55	6.01	3.98	4.99	6.05
1321	tcctctgtttccattttctgaattaaactctgtttctctgtttcttgggtgatttgatctcagagtactcaggcttcttgaggaagatgataaaacagagcaataagaagaaaaagaatcacaagaacagtagaatcatcatcgaggttgaagattttcc	AT3G19850	TSS+201:TSS+360	4.13	2.21	2.45	2.46	2.05	2.46	5.32	3.83	4.33	4.42	5.29	4.39	5.45	4.74	6.44	5.58
1322	aacggagattttaacaccgcgctaaaacataaaccaatattgacacgtcatcgatcccgcttcataagtttataaaccgtcgattaaaaacaatttcaacggttgcgatctcccatctcatcgatcctcgtcaacatctaataaccaatcatatcaatta	AT3G45980	TSS-200:TSS-41	7.93	8.76	5.08	7.98	4.78	3.17	6.44	5.95	5.39	8.06	3.59	4.52	5.65	3.98	5.41	5.79
1323	cccagaaaagtaaaacaaaagtcaaaacaatggcgccgagagcagagaagaagcccgcggagaagaaaccagccgccgagaaaccagtagaggagaaatcaaaagccgagaaagctccggcggagaagaaaccaaaagccggcaagaaactcccgaagga	AT3G45980	TSS+41:TSS+200	2.81	1.85	5.98	0.27	4.71	4.57	7.19	5.89	1.63	0.53	4.54	2.64	4.18	NA	5.82	5.38
1324	agccggggccggcggcgataagaagaagaagatgaagaagaagagtgtggaaacttacaagatctacatcttcaaggttctgaaacaagttcatccagatattggtatttcaagcaaggctatgggtattatgaacagtttcatcaacgacatcttcgag	AT3G45980	TSS+201:TSS+360	3.75	2.45	3.97	3.04	3.77	3.44	6.28	5.82	2.89	1.68	4.33	2.55	5.74	4.84	6.79	6.61
1325	ccctcacttcttcttctccaatcggaattttgaacttctctttcttattcccgctctcttggttttgcgagggagccaaaatcgatttagggttttggttttctcgctcccaagaacttcactagggttctctgtttaaaaatccgcgtattttattgtg	AT1G14850	TSS-200:TSS-41	4.29	3.85	2.34	4.09	3.88	3.91	5.35	4.62	4.14	4.41	4.46	4.72	5.01	5.14	5.03	5.34
1326	gcgcgggaatttgtattggtgaccgcattggccgagaagccgcatcgcagctcgatctagaagaagctcttgaagcttctagatacgctagtcatccatattctactcatcccagagagcttcaggaacgattctacctccttcaattagctacttttct	AT1G14850	TSS+41:TSS+200	5.33	4.45	4.41	3.63	2.86	3.85	5.98	4.18	2.62	2.34	3.91	1.7	4.72	5.52	6.01	5.66
1327	ttcgattgttgctattgggttctcgatttgatgggagattttagctcaattatagttagggttagagcagctcgagctttgtcttataggtgttttggctttgttgtggccgccgttgattgaggttggtgagacttgggaattgccttctgtactcatt	AT1G14850	TSS+201:TSS+360	5.76	4.35	4.41	5.44	4.18	3.99	5.65	4.29	5.67	5.44	5.82	5.7	3.79	4	3.53	3.9
1328	tgtaacaacagttcaagtgtacatgtaatgggttggttctgtcttctttatgtaatgggaaactaatgatgagtccggttcagccgcgctaaaccgaatccggttcggtttgaaatatcagttagcaatttggcggtgacgtggcgcttccttccccact	AT1G22750	TSS-200:TSS-41	7.14	5.76	4.45	6.21	3.32	2.62	4.7	4.04	4.63	3.42	3.99	4.79	2.97	1.49	3.21	3.35
1329	ctctgttaacaatggcgacgactagtttagtgaccggactaaaagtggtattaccggttatgttctgtctgatgctagcgactcttgtctacaccatcatcaccgatggccttcctttacctgatcgtcaagatgtcttcacaaaacccatttctctatt	AT1G22750	TSS+41:TSS+200	3.88	2.42	2.78	2.41	4.92	4.5	5.35	5.29	2.6	2.65	4.11	2.78	5.65	5.5	5	5.94
1330	tctctctttcttcattttcacacagagacagagacacacagatatgtgtttattcatgttagtttcgttacgctttttttatggttcgttacgacaattttggatttctacattaatcttgtacctatagatgtttaaattgagatatattatgaatagt	AT1G22750	TSS+201:TSS+360	4.11	4.77	4.36	3.93	4.23	3.85	5.49	3.9	5.32	4.12	6.74	4.82	4.16	3.16	4.41	4.48
1331	ttttggttccaattagatttcgtgtagttttcttcacccacccactactatcagactatcagaatctgaaagtaacccactttaaaaattgacaacacacgcaacgaaacacaaagcgccaaaaattaaggaaaaaaaggtttgtcgtaatctgatacta	AT1G27980	TSS-200:TSS-41	6.67	6.9	4.53	5.11	3.68	3.61	5.7	4.37	6	6.66	6.79	6.07	5.65	5.43	5.37	5.93
1332	caccatctcaatctccagaccaaaagaaacaaaaaatggattctttttcatattcttcgatgaaatccatgttgattcaagctcgtggctcgttgaactcgcgtttgtcggagtttgagccactggttctgctattggttccgcttgtctctctgtttct	AT1G27980	TSS+41:TSS+200	4.58	2.81	2.2	2.99	4.34	4.14	5.41	4.66	1.88	1.6	3.25	2	5.58	4.89	5.29	5.67
1333	cgctcagattatcggatctgtgtttggcgttgttcacgagaaaggcctcaaagcttgtcttattgggtttatcatgggactcctcagaatcttttaatccgcagaatcttattttcttctattccaatatttgtttgatgggtgagagtgactaatgatt	AT1G27980	TSS+201:TSS+360	4.93	4.11	2.56	3.46	4.87	4.24	5.92	5.8	3.56	2.9	3.95	3.48	5.17	4.61	4.69	5.55
1334	tatctaaataacaaactagtccaatttcacttgactatgacctctttgttcttttttttgttaatagttttcacaaaaaaagcttactcaattttatatcttctcatcactcctttttattataagtgtatacaaattatatatatattttttacttaat	AT2G32540	TSS-200:TSS-41	5.96	6.96	3.5	4.36	4.41	4.08	5.95	4.51	4.89	4.82	6.54	4.34	6.76	NA	8.41	5.96
1335	ggatctcacacaaaagctatttcttaagagctgtggatctcactattctaggtcttctcctttctcttctattgtaccgtatcctacatgtgaaccaaaaggacaccgtttggatcgtggctttcctctgtgaaacttgtttcaccttcgtatggttgct	AT2G32540	TSS+41:TSS+200	5.07	3.32	4.58	4.93	5.83	4.08	6.54	6.73	5.57	3.89	4.21	4.91	6.43	4.94	5.07	6.25
1336	tattaccaacataaaatggagtcctgctgattataaaacatatcctgaaagacttgatgaaccattttcctatatatacacaaaaagcaatattcttatcaaacttgtatcaagtcctaatatatcatttcattttagttgagtagaaaacattcgaaac	AT2G32540	TSS+201:TSS+360	3.97	3.73	2.27	3.84	3.72	4.35	5.5	5.18	4	3.88	3.86	4.15	5.95	5.32	5.27	5.9
1337	acagcttgaattaaagctttcgagaaattgtgtgcgacaccaactttttccaaaagcaagtagccaaagcataaaaggtgaaactgatagctttaaattttcaggaatgaagaaaaagaaaaagctaattcgaatctcaaataaagaaagacaaattcta	AT1G67720	TSS-200:TSS-41	4.53	4.95	2.96	2.57	4.39	4.57	6	5.23	2.45	2.67	2.91	2.74	7.18	6.39	8.41	7.18
1338	catcacacgctttccttctttatctcgtgaccactttcaaagccgaaaagaacttggtatttttgcattgaattatagagatttaagagccatcgatgtgtgtgtgatcttcaatgggtttatgcttagctcaattggctgtaacatgtttgttcctagt	AT1G67720	TSS+41:TSS+200	3.88	4.26	2.86	4.37	4.41	3.91	5.48	4.63	2.87	3.26	3.97	3.19	4.81	4.56	4.85	5.2
1339	accttttgttctgtctcaagttaccttatggcacataatctgtttgtttaaatgcttcaatgagtgtttatttgtgtgtgtctgtgtgtgtgtgtggaaattcttgttcttgatgtgttctttaacttgttttttgatgttcaatcacaaatttttgttc	AT1G67720	TSS+201:TSS+360	4.24	4.7	2.66	2.66	3.95	4.28	5.47	4.27	4.29	4.39	4.5	4.08	3.57	4.75	3.24	3.66
1340	tgaaattcaaaggcaatgtttttttttaattctggaaccataacaaacaaaaactcatcaaagtgacgggtaaattttggtaatttaaaatagtttgggtttattttgaatgttgaaagagtttaaggattattttgaaagtttcaacaaaagaaaaata	AT3G05250	TSS-200:TSS-41	7.28	6.21	3.38	6.16	5.09	5.33	6.49	5.9	5.55	5.43	4.54	4.72	5.76	5.98	6.41	5.84
1341	ggcggcgaaggagatcgccggcgggagcggttctattgacgatggatccgattttgatccatgtcctatttgccttggacaattcctccgtgaatcctaccttgatacctgtttcgcttcttctctttttcagttttctgttaaaacttgtggttagatg	AT3G05250	TSS+41:TSS+200	4.32	3.47	4.04	3.45	5.94	4.59	7.03	7.29	3.1	2.18	4.2	2.64	7.2	6.42	6.65	6.95
1342	cttcttgatttcatctagaatttgaagttttgagtgtgtattcaaagattcaatcttttttttctgtgaacaatttaatcagattgattagttaattccaaaaagagattagattgattagctcttgtgtatcttagatagaccatagtaggtttatggt	AT3G05250	TSS+201:TSS+360	5.03	4.39	3.04	3.73	4.25	3.7	5.61	4.81	5.93	4.98	6.3	5.5	5.3	4.82	5.27	5.52
1343	actgtttgttattttggcgggaacagaccgggtggctttatgatgtttggcgggaaactaaggcttagtgggcttggcccatttatcctcttgtgtttggtcaattttttggtcggtttaagtaaaccgtattgaaaagattattaaaacctgtaaatct	AT4G14110	TSS-200:TSS-41	5.57	6.77	1.59	4.77	2.07	2.26	3.77	3.39	2.79	6.26	3.16	2.42	3.29	3.22	4.29	4.08
1344	atcgaaacaagtcatggatctttcgcctgttaaggaagctttggccgccaaatcctttgacaaaatcgccgatatctgcgatactctcatgcttccgtaatttctctcgctgtcgttgtttctgatgttcattagggttttgtgaagtggattttgtggt	AT4G14110	TSS+41:TSS+200	3.69	3.57	3.47	4.06	2.93	3.76	5.45	4.79	2.79	3.1	3.53	2.82	4.33	4.72	4.41	4.83
1345	gttaatcgttcgatttatcgcttcttaattttttttagttgcttccgaaggaattgaatatcatgatgattggccttacgcaatccatcttctgggttacttttacgttgacgatagtttattttcttctttgatgtatttgtttgcgttgtgaacctaa	AT4G14110	TSS+201:TSS+360	4.91	4.25	3.17	3.63	4.55	4.12	5.87	5.14	4.89	4.34	5.24	4.37	4.58	4.11	4	4.72
1346	taatagtactctaagtctataaactcaatacctacaccaatcaaagccattgtatctcttgtcccatgcaattgtatagtagtcacactcagacaataaacaaacgtaattaagaaactctaatggtgcaaaacaaaattgaataaactcaaggaataaa	AT5G03610	TSS-200:TSS-41	4.3	4.41	1.49	1.44	4.2	4.24	5.84	4.95	4.19	2.78	5.59	2.97	6.47	4.52	5.95	6.2
1347	tagtgagaacacaaattcaattccaattctcaaagtgctctctttttaaaccaatctgctctcttccacttactctctctatctctctcccatctcgtttcttttttggtcattaaaagagaaacctttgctctgaatcttgaaaatggattctttgatc	AT5G03610	TSS+41:TSS+200	3.96	4.5	4.2	4.11	4.37	4.15	5.65	4.79	5.66	4.96	4.53	5.24	5.36	4.6	5.83	5.63
1348	aaactcttcttctgcctctttatcttcttatgtacttcgctcttattattaattttacatttatcttatagctttcatcataacaatttctttgaacacaattttttaaccatttttttttaattatggagaaatcaatggagtggagggttcaaatcaa	AT5G03610	TSS+201:TSS+360	5.64	4.84	4.73	4.21	4.64	4.64	5.94	5.29	4.24	3.88	5.1	4.08	5.77	4.39	5.48	5.67
1349	tataatttcaccccttaatttacatttatgactattgagtcctgtctttttgtttcgcccttttctctaattgttttcgttttctttctatttctgagtttaggaagtgtggggtgattttgtaaataaaggataatataaaggcccattgttgcaacaa	AT5G22330	TSS-200:TSS-41	6.49	6.63	5.03	5.69	3.61	2.92	4.98	4.15	6.94	6.71	6.48	6.32	4.21	2.98	4.37	4.28
1350	tcaaaactttccgccgtcgttttcgtcgtcggagaatacaacaaaagacctaaagcagatcaaagtaattgtagttgacggagatggagaaagtaaagattgaagaaattcagtccaccgctaagaaacaacggattgctactcacacccatatcaaagg	AT5G22330	TSS+41:TSS+200	4.63	3.58	3.74	2.77	4.37	4.66	5.79	5.91	4.79	3.29	5.08	4.05	6.3	5.82	5.09	6.52
1351	ccttggcctcgctccttctcctctctctctttgactctagtggattccagtagtttgctcgagtttagggtttagttaaggttttatgttctaagcttttttagggttttaaagctatttgcttcgtttggtactacgcttagagtttcttttctctgtt	AT5G22330	TSS+201:TSS+360	4.2	3.61	3.09	3.06	4.1	3.6	5.66	4.29	3.69	3.83	5.5	4.12	3.65	3.27	4.16	4.13
1352	gaaacggtcaaatccacaattaaaataatatttactttagacacgtcatcgagttgaaatatttacatcacaaaaccgtacagttaaaaaaaacaaagtcatccccaatatctcacgtgggtcctacccactacatccacctccctcgttctccttcttc	AT5G55180	TSS-200:TSS-41	6.27	6.45	4.46	6.05	4.08	2.76	4.91	4.12	4.12	4.62	3.93	3.33	4.87	3.5	6.58	5.01
1353	ctatacacaacaatggcggtcttcgttttatctctactcatactctcttccttctcagccattccattcacttatgcagttctcattttcatcatctctccacagagtttagtttgtttggattctgatgtctttgtttgtttttgtcttcttatattct	AT5G55180	TSS+41:TSS+200	4.72	3.68	3.76	2.86	4.22	4.11	4.92	4.58	3.98	3.42	4.97	3.47	3.77	3	3.51	3.84
1354	ggaatgatcggagttaactacggccgtatagcagacaatcttccggcaccggagaaagtagttgagctactgaaaacacaaggaatcaaccgcatcaagctttacgacaccgagacaactgtactaaccgcactcgcgaactccggaatcaaagtcgttg	AT5G55180	TSS+201:TSS+360	4.12	3.01	3.47	3.48	3.22	3.78	5.39	4.21	3.41	3.32	4.09	3.98	4.72	5.51	5.33	5.49
1355	cagaaattggaaagttctgtttgattcgtatattctgaagattgcttttctttttgtatgtttcttctttgctggggaaacttgtttgtgaagggatatgcgttgaacgaataagcttaaagccggatttgcagtcttttatctctgctattgtcttgta	AT1G16680	TSS-200:TSS-41	4.72	3.07	4.84	4.56	2.94	2.67	5.32	3.64	4.79	4.2	5.41	4.74	3.74	2.85	4.34	4.09
1356	ctaattaccagatcaaagcaatggctgagaagcaagttttctcgagagtcctggttcttcagtaccgttcttcttacttctatcaattggcctgagctttggaggaagagtttagggtttgattattttatctagttatggaggatataggattggttaa	AT1G16680	TSS+41:TSS+200	4.22	2.63	2.74	2.19	4.58	3.96	5.83	4.91	3.96	3.24	4.84	3.73	5.47	5.2	5.36	5.74
1357	gcaaggttggatatggttgcagtctcagaaacatttgtgtttgtggttttgtactgcaacacaatgttttggggaaaagacagaagctttggcagagcgtcattggccactagtgtgcagtggatgtgggaagctattagggttacttagtttatcgttt	AT1G16680	TSS+201:TSS+360	4.43	3.38	2.04	2.69	3.46	3.51	4.88	3.66	1.07	2.28	3.01	1.33	4.07	4.08	3.98	4.38
1358	gttctcattgtttagcggagttcttgtgtttgcttggattgtttaggcttagagcatcctcaatggaaggtttttagatagttcttatgcatatgaaagtagaatatgaagagagagaattagaaaaaactcttagctaagaggcttgatgatttatata	AT1G34550	TSS-200:TSS-41	4.65	3.4	3.95	3.38	4.68	4.18	6.35	4.81	4.69	3.67	5.22	4.63	5.82	5.42	6.22	6.28
1359	aaaagcttatcgatgagcaagaaactagagagaagtttcagagattacacagttatgtgcatgctctttcgactgaagtcgcaatgaagcggttttatggagctctgactacaaaggaagggatttctggttcgggtgttaatgccacaagtgactgggg	AT1G34550	TSS+41:TSS+200	3.66	2.72	2.43	2.63	3.66	3.69	5.1	3.91	3.13	2.76	4.16	3.54	5.59	5.01	5.69	5.97
1360	tagctatgttactgagctaagctctcttcttgaaaaatctcctaagattgaaattggacacatagatgagacttgttctctaatggttattgccaagcaatagcaagattagtagtgtctagtttccataccaaactgttggtaagcgcggttctgtttg	AT1G34550	TSS+201:TSS+360	3.75	3.28	2.84	3.86	3.86	3.82	5.43	3.44	3.06	3.29	4.04	3.37	4.51	3.62	4.91	4.68
1361	tggtgactgtgttgcaccaaatatggaatctcatgttatttggtcatacgcaacacatgtgaccataatgtgactgacctatgtgcaagccgccatgtactttgtcaattggttaaagaaatcttcaatcctatttaatacatagaagaaacatttggac	AT2G43400	TSS-200:TSS-41	5.45	4.75	5.85	4.37	3.86	3.23	4.8	3.32	3	2.59	2.9	2.97	3.98	3.76	5.14	3.91
1362	tctttcgttctttctctgtttatacgaatgaacgcttgtgttccttaatcctccttggatcatcctcctaattactcagtgatcatgcatagattccttgtaaagctatcttcttcttcttcaccattctctaatcaattgagaagcttgaagaaccagc	AT2G43400	TSS+41:TSS+200	3.19	2.66	2.98	2.55	4.46	3.79	5.86	5.25	5.5	4.91	6.56	6.3	5.67	4.64	5.77	5.82
1363	gtctgattctccctctattaccttcttcaaaaccttttacctcctcctctgtgtcaccacctccaagtcccttgaacgcttctaatcgatttgggtatccttattccgccgatttgtttcgaaatttgtcacctttaaacccaaattcgaggattttagg	AT2G43400	TSS+201:TSS+360	3.09	3.41	2.34	2.16	4.43	4.56	5.86	4.92	4.62	4.46	4.61	5.13	5.61	5.52	5.32	5.69
1364	tccatctagagagagctaaggcccaccaggagcccaagagagagggagacaaccaggaaaaagagaggggagggaatatccaaaagggataatttcgattttgactgttattaggaatgatgacgtggcgatccaaagaatattccaagatcccatcatc	AT3G02040	TSS-200:TSS-41	6.98	4.11	4.43	6.06	3.98	2.27	5.3	3.85	5.01	2.98	3.99	3.95	4.56	2.19	5.63	4.99
1365	tctcacaggaaggaaagaaagaaagaaagacgagcccttttttctttctaaaaatagaaatatgtctctaaaagccattcatgtctcggaagtgccaagcctcgaccacttccctgagaacccgtcgctcatttgctcctctcgcaaagcgaataacaag	AT3G02040	TSS+41:TSS+200	3.17	2.65	4.36	2.63	4.45	4.79	6.2	5.41	1.66	2.23	3.31	2.32	5.73	5.42	5.44	6.6
1366	tttgtggtggttggccatagaggacacggcatgaacatgtcgcagtcgccggatctaaggttctctgctctcaaggagaactccatcctctcctttaatgccgcttcaaaattccctctcgactttatcgaattcgatgttctttacttatttctttcaa	AT3G02040	TSS+201:TSS+360	4.11	2.7	5.37	3.61	5.14	4.44	6.39	5.87	3.88	3.12	5.65	3.23	5.78	4.69	5.02	5.8
1367	agaatttgtttgattgattctccatgataggtttgtgaaaccaggtcaaggtcataactttggaattctaaagtttgaattgaaccataaagtaaaaaaatttgaaaagtcttcaaacgataacttgtaaaatttgcttaccgcgttatcctcaatacat	AT1G13520	TSS-200:TSS-41	9.01	7.95	4.89	9.66	4.13	4.11	5.62	5.35	8.11	7.9	5.01	8.12	5.79	5.36	5.79	5.78
1368	catctctccgaataccagagaaactcgtcggacttgacacgatcgttgccggaaggtccaaactccggcgtacttgtgattcaagacgaagagtcaaaaccgacttgttgctttggaaattgctacgatggtgaactcaaaggcttaccgttcccacaga	AT1G13520	TSS+41:TSS+200	5.48	2.96	4.93	5.93	3.88	4.49	6.15	5.73	4.69	3.78	4.36	4.7	5.67	5.46	5.81	6.58
1369	acgcaaagctgactgtgacttacagaaccggaactggtaatgacaggcgcagttaccatgaccaggttctgttcattccggttcttgatcagccttattattcgaaccgttattatgtcattaaacgacgtgggaagcaatcatggccaaaaatcttaat	AT1G13520	TSS+201:TSS+360	4.61	4.47	3.91	4.74	4.04	4.53	6.14	4.64	2.01	2.26	3.11	2.32	4.79	3.08	4	5.25
1370	catacacaacttactctattaaacaagagaaatacgatttatggattcaaggaattttgttgggaatttgttcaattttacggtatacaaaagaaccaaaccgaaaccaaaccgaattttaagatgtatactaaacgatgccgtttaatatataggaaaa	AT2G32000	TSS-200:TSS-41	6.09	5.9	2.68	5.77	4.31	4.13	6.32	5.09	3.64	4.21	3.75	3.16	6	4.89	6.32	6.46
1371	gagctttgagttttgacccgattctgacgtcttcttcaatggctaatctcctcagagttcttaagtgaactgggttctcctattaatcaatttcgattctacttctcccatcattatttcttcatctcttacaattcttcttttcatgtggcggagaagc	AT2G32000	TSS+41:TSS+200	5.09	3.73	5.96	3.66	4.43	4.37	5.73	4.67	4.29	3.86	4.69	3.89	4.57	4.27	4.48	4.79
1372	ccagcattgccctctctatagcttcagttctctcacatggcctatatacctctctatctctatcgattctctagtttctaaaagcctaactgcaagtagctttgattttagtaccggaactgttgtgcgttaattcgattcttgttgaattaagagatag	AT2G32000	TSS+201:TSS+360	3.14	3.08	2.49	2.6	4.3	4.28	5.5	4.56	3.32	3.43	4.11	3.78	4.88	4.45	4.76	5.03
1373	ataggaaggaaaaaataattcgagaaataataaaaaagaattcgagtatcagtgaaaatatggagtgggccaactaatattcgcacacgccgtttatttcccacgtgggcgataacaactgaggctgctctcttctcttcacaacgcatctcatgcattt	AT5G07010	TSS-200:TSS-41	6.98	5.45	5.13	5.84	4.4	2.51	5.1	4.49	4.97	2.97	3.97	3.74	4.85	2.48	5.5	4.23
1374	catatatatctataacaaaaaaaaacaatggctacctcaagcatgaagagcattccaatggcgatcccaagtttctccatgtgtcacaagctcgagctccttaaagaaggcaaaactcgcgacgtcccgaaagccgaagaagatgaagggctaagctgcg	AT5G07010	TSS+41:TSS+200	3.56	3.22	2.71	3.02	3.88	3.8	6.01	5.1	4.22	2.82	5.62	4.3	6.49	5.28	6.88	6.43
1375	agttccaagagatgttggattctcttcctaaggagagaggatggagaactcgttacctttacctattccaagggttttggtgccaagccaaagagattcaagccatcatgtctttccaaaaacatttccaatccctcgaaaacgacgtcgttctcgccac	AT5G07010	TSS+201:TSS+360	5.58	5.15	4.35	4.43	3.01	3.73	5.24	4.41	3.43	4.07	3.43	3.81	4.8	5.35	5.53	6.27
1376	aaattagcaaccacgtgaaccaatttgacaaaaataatttatttacgctcttcacgaaccaaccagacatattgatcatcatccaacggtcagtaacatcgttcattgcaacacgctaacgcagctgattacaccctaattccgacaaaagtaccactta	AT1G06070	TSS-200:TSS-41	7.18	6.54	3.32	5.76	4.22	4.12	5.67	4.8	4.87	3.67	4.1	3.92	4.59	3.31	5.2	5.14
1377	ggagagagaatgttctacttcttcttcttcttcttcttcttcttcttcctcctctctcgtcggatctctctgatttagtgatttttcaaatttcaagttttcttcacctttaattttgtgtctcgttgatctctctttggacattctgctttggattctg	AT1G06070	TSS+41:TSS+200	4.48	3.51	4.79	3.67	5	4.19	6.14	6.06	5.11	4.4	4.56	4.58	4.41	3.72	4.39	4.5
1378	gaggcttctcattagatctagtgcgtgaaaactcaaaagatcctatctttttacttattttagggttttcgttttgaattaaggctaagataaagcgtgtgattgttttagggttgtgtatctccttagttgaggaaactgatagctaagacgaaaccct	AT1G06070	TSS+201:TSS+360	4.9	4.58	3.11	4.98	5.65	4.7	6.39	6.3	4.69	4.5	4.35	4.26	6.61	6.79	6.04	6.74
1379	ttcttttgtatttataccttctcataggtttcttgtaatacacgcttcttcctctctctccctctctcttatggcctcgtcttgaaagcgtcttgcatgctaagagaaggctttagagcaaggagagaagggagaagttgatttatacgtccatcggata	AT3G42640	TSS-200:TSS-41	4.03	4.83	8.29	5.49	3.89	3.15	6.31	4.98	7.55	7.33	9.39	8.06	4.62	3.25	5.42	5.04
1380	atgtggaccagatttttacagagtttaattcgttctcgagatcttgaactgttgaaaatctgtaataatttttgaatgatttatattagagcggatccctgtggaagaagtgtttgagcagctgaaatgctcaaaagaaggtttgtccagcgatgaaggt	AT3G42640	TSS+41:TSS+200	4.14	3.85	3.72	3.6	5.23	4.64	6.44	5.89	4.5	3.18	4.17	3.84	6.52	6.1	5.24	6.54
1381	gctaaaaggcttgaaatatttggggcaaacaagcttgaagagaaatcagagaacaagtttttgaaattcttggggttcatgtggaatcctctctcatgggttatggagtctgctgcaatcatggctattgttttagctaatggaggaggaaaggcgccgg	AT3G42640	TSS+201:TSS+360	3.39	2.38	3	1.85	3.99	4.71	5.84	4.97	2.64	2.72	3.88	2.65	6.05	6.2	6.21	6.23
1382	tacgcctgaaaattcgcagtcttccctcgtccccaatccctggagccaaacactgttccattcaaccgccacgtcagcatattcgttttttttattttcgtttttattatttgtttaggcgaattaatttcagaattaaccataaaataataataaggag	AT3G61740	TSS-200:TSS-41	6.86	5.74	4.24	5.04	4.37	3.83	5.22	4.51	3.2	2.09	3.2	2.4	5.16	4.24	5.22	5.21
1383	ttgccgtcgattttaaggttttatcttctccgtactgaaaccgactgataattttctccagggaatctacgaggaggatttgttgtttctccgtcgttttagagtttaacgatttctccgtcgtttgatttcttaattctatcctgttgagggaaacgag	AT3G61740	TSS+41:TSS+200	4.09	3.47	3.83	3.47	3.97	4.49	6.08	5.28	3.74	3.59	4.63	4.09	5.3	5.27	4.69	5.7
1384	aatttggttttcgttttcgaatttagggttagagaagcggtttcgcattgggttcgttgactattgagccaatttgcgagaggaatttaaacgttacgagtttcttctttttccttccggaggtccgaagtgcgaaatctgttttgtttgatgaaattag	AT3G61740	TSS+201:TSS+360	4.41	3.94	3.19	3.87	3.35	4.42	5.99	4.61	7.35	5.71	6.98	6.79	4.3	5.52	4.51	4.82
1385	tcttgtatcaaattaaagtttccgcgtcagtgcaaagaaatctgattggaagacaaaacttgattaaagacgtgtcaaagatctgtgcaaatcaacgcctaagattgattttctatatagctaaaaggaaaaatcttctactgtccactagatacacatc	AT3G16510	TSS-200:TSS-41	6.24	7.54	2.81	7.09	5.7	3.85	6.2	6.02	5.82	5.97	5.44	5.73	6.35	3.65	5.67	6.03
1386	tctatttttgacggaatcaataatcatctccttctctttcgatccctctctgccttagccatggcgaatcttaccttagagctcaacgtttactcagcaaaagatcttgaaaatgtcaacctcatcacaaaaatggacgtatacgccgtcgtttggatca	AT3G16510	TSS+41:TSS+200	6.84	4.45	5.02	5.59	3.8	4.21	6.43	6.3	5.99	5.96	7.1	5.6	5.22	5.16	4.66	5.9
1387	ccggcgatgattctcggaagaatcataaggagaaaacccccatcgatcgcaccggagaatctgagcctacttggaatcacaccgtcaaattttccgttgatcaaaggttagcacacgaaggtcgtttaaccctcgtcgtgaaattggtctgcgatcggat	AT3G16510	TSS+201:TSS+360	4.7	3	3.52	4	3.54	3.68	5.63	5.38	4.48	3.85	4.04	4.46	4.6	5.12	5.7	5.45
1388	ttgacatgggggatgggtgtaaagaagagctgttaactttcactcctagcccacaactcttcaaagatgtttctattgtcaaaaatctttcttctatggttttggtgattctagattattatctgaaaaaataaataaaagttattttagttttggtata	AT1G11360	TSS-200:TSS-41	5.91	4.74	2.46	4.4	4.01	3.88	5.46	4.42	3.77	3.51	4.48	3.42	5.55	4.95	5.39	5.58
1389	ccgttagatcttcaaaccgatcaatctaacggttcttaacaatatccaattctcataagaaaagagtacaaaaataaaaagagtcgctgtcactataccgtaccgtacagagtcaattgaagaaaccgagagagagagtgagcggaatcatgacttctcc	AT1G11360	TSS+41:TSS+200	5.26	5.12	4.58	3.72	3.6	3.59	6.03	4.83	4.16	4.09	5.45	3.34	4.32	4.76	5.71	5.87
1390	gggaaaatctccgagatccgaccggaaatcaccgacggttgtcaccgtccagccgtcttctcccagattcccgatcagcacacctactgctggagctcaacgtaagatcgggatcgctgtcgatctaagcgacgagagtgcgtacgcagttcaatgggct	AT1G11360	TSS+201:TSS+360	4.81	3.37	4.56	4.81	5.33	4.57	6.94	7.55	5.59	4.56	5.04	4.59	5.97	6.22	5.8	6.51
1391	atggttgaagtagtagacccaaaatcattaatcataggtatgttacttcctatgtcaaaagaagaaatatgaaatcttcttcttttagttataggaataagccaaatatactaacagcaactagaatatcaaaagtgtgaccaaaaaaaaaaaaaatcac	AT1G62430	TSS-200:TSS-41	5.59	4.52	2.98	4.2	5.56	4.87	6.39	6.34	3.75	2.43	4.28	3.46	5.76	5.98	6.41	5.96
1392	agattcctgatattttctgcttcgcttcgctttgctttggcctttgggtttgctttgccttttatctccacaataataatattcgttaacctctcctcgttctcgtcgctgtttcttcccgatctttgctatagttctggattcaaaatctttcttcccc	AT1G62430	TSS+41:TSS+200	3.81	3.53	3.15	3.42	5.2	4.18	6.24	5.68	5.64	4.39	5.21	5.51	5.42	4.07	4.46	5.46
1393	aattacgcgaaaaaaaaaatccaacattttcttcttacttaaatcctcaaattttgtcacttgttcatgcttttaagtaatcaatttcttaatttcagtgttaagtttgtcacgaatcttatttcttttctgttgggttaatgaatagtcgattaaaaat	AT1G62430	TSS+201:TSS+360	3.88	4.98	3.11	3.51	5.18	4.78	6.24	5.71	3.69	3.5	3.48	3.2	6.12	5.39	5.34	6.32
1394	gtgataacaggccaatatttcggcctggcccattcaagcgattctcgagccgagaatatgactgagggacaaaatcgtcattttaaggttactccacaaaaggagtaaatatcgtcaaaattgatggcggaaattttcatgtgtttagatcgaaagcgac	AT5G08139	TSS-200:TSS-41	8.22	7.05	4.39	8.3	4.28	3.26	5.19	4.64	5.11	5.91	4.18	5.21	4.35	3.98	5.62	4.33
1395	cgataactgattactcttcttcttcttcctccgtcgttgtttcatgcgacgaatcggtttcagattcagtcgtggtatctctcgatcttctctatctttgtcatggatgatctgttacaccagcgagtcgagcagtctcaggtaactcctcctcatgacg	AT5G08139	TSS+41:TSS+200	3.42	1.95	2.77	2.61	2.81	2.06	4.45	3.85	2.72	2.46	4.09	2.94	2.5	1.21	3.59	2.83
1396	attctaatatccatggtgattttgataacgaggctacggatgaatcgcgatccgaaacttgttctgttgtgatagagggaaactgcgacatggtgattgaattaggattggaatctggaagtgttatcgttgagaatttaggtgatagtgatattgatgt	AT5G08139	TSS+201:TSS+360	4.74	5.23	3.07	3.2	4.7	3.55	5.92	5	4.49	4.5	4.66	3.93	4.88	4.03	4.35	5.17
1397	gaaactattttattaaattctgaattacaagttgaaaagtactagatattgaatttagtttagaaaaatacaagtgtttcaatgaggaaaaaacaaattattcatgtatatttctcgtggcgtgtgagcgttatatatatagatgaaacagacattttga	AT1G07620	TSS-200:TSS-41	6.59	5.8	3.46	5.05	4.02	3.72	5.51	4.48	5.96	5.52	4.61	5.2	5.61	4.98	6.09	6.03
1398	tttcatcgtccttgttcatggtcttcctcgtttttcttccagacaccttccgttgcatcaacccctattgaggtttttgttgttcttgttccttatgttcttcggtttgtataataccaaacaatttggttgtctcagtcacttccttcttcttgttctt	AT1G07620	TSS+41:TSS+200	4.01	3	2.71	2.31	3.96	3.99	5.49	4.52	6.19	5.2	5.67	6.15	3.3	2.89	3.29	3.69
1399	gaatattgatcagtttctaccgtataactttttaacggcttttatatattcttcttttgcttaggtttatcaaaattatggaacaagaaagattatttgtttctttgacttgattatatttgattggattttgaagatttcagactgctactaagtctct	AT1G07620	TSS+201:TSS+360	5.63	4.46	3.37	5.04	3.92	4.08	5.73	5.04	5	4.39	5.19	4.21	5.23	4.91	4.72	5.52
1400	cttgcctgaaatagaattcacatgggacctttctctgacatttgcataggaatagataaactcatagaataaaaattcatacgtggattagtaataaacccaattatttactgagggaaaaacaaaaagccatattaaaatgaatattatattctaatgt	AT5G23730	TSS-200:TSS-41	5.93	5.78	2.81	5.61	4.26	3.58	5.28	4.76	3.8	3.72	3.37	3.65	5.52	4.28	4.71	5.65
1401	ctctgttttcatatgaacactcttcatcctcacaagcagcaacaagaacaagcacaacaacaagaagaagctagatacgaatgggatctttctctctccaccgtcgtatcttcctcctcctcctccgcctccgacgttatcggagctattgaattcgatc	AT5G23730	TSS+41:TSS+200	1.97	2.05	3.76	2.35	4.32	3.87	6.18	5.74	4.95	4.78	6.53	5.58	5.28	4.44	6.31	5.98
1402	ccactgataacatcgtcgctaccgccgggatttcaagaaagattcgtttttacggcctcccttctcttttacgtaacaacgctgtctccggtaccggagtttccttcgtcgatcaagccaccgcctgcgaatattacatctgtactccggcgaaacttag	AT5G23730	TSS+201:TSS+360	2.85	2.4	3.18	2.76	4.42	4.58	6.32	6.05	3.82	3.02	3.99	4.25	5.83	5.77	5.38	6.39
1403	aagaaaatgccaacgaaaaagctaatttcacaaacgcaacagcactatcaaatcacattattaaaataatattattattttaaggccaaaaaaaaaaatcaaagttgccatgaacgagctagaggaaaaaaaacacacaaagtagataacatctaaaaac	AT1G52150	TSS-200:TSS-41	6.1	6.56	3.48	5.27	4.98	4.7	5.73	5.11	4.2	3.57	4.51	3.47	5.35	NA	5.99	5.28
1404	ctttccttcttcgaataaatttctagggtttttcttttctctaaagttttcatttttatttcaatgagagctcgaagaaggagaatatgggtttgagaactgataatattatggcttcgtttcgaggtggaatcggggtttctaatggctgagtcaactc	AT1G52150	TSS+41:TSS+200	4.96	3.82	3.6	3.66	4.18	4.58	5.69	4.66	6.17	6.37	6.63	6.07	5.4	6.35	5.49	5.89
1405	ggtgattctgtgttatagtcacgagcaaatataaaaaagtttgtaactttcttgtttttttaggtgtgtgtgttcagagaaaaggtcgaatcttttttcggtgtttgtaaaagggaaagttgtaatcttaaagtctgtttttctttcttgtgttttggta	AT1G52150	TSS+201:TSS+360	5.65	4.22	3.24	3.89	3.55	3.6	5.57	4.28	4.57	3.54	4.34	4.19	4.81	5.1	5.16	5.73
1406	atcagacaatcaaaagaagttcgttatgatgtgtttttctgaattaaaagaaagaaaagaaaaaacaacacattgaacaataaaaatgaaacaaataaataaaaatcttttattagctgtgtgtatcgtagaattagatacaggctataattatcacaca	AT4G12980	TSS-200:TSS-41	6.93	5.59	3.06	4.44	5.25	3.89	5.83	5.5	4.01	2.67	4.01	2.41	5.18	NA	6.82	5.38
1407	taccttagaatctctctttcttttctcttctgggctttactactctcaccggctgtgtcacagtcatcttcttgttcgtcacagacattttccggcgtcaaatcttaccctcactgtctcgacctccctgatcttaaagccattctccattactcttatg	AT4G12980	TSS+41:TSS+200	4.49	4.11	2.45	2.01	4.77	4.4	5.54	5.25	4.52	4.67	3.98	4.33	4.5	3.98	4.14	4.59
1408	acgcatctaacacaactctcgccgttgttttctctgctccaccgtcaaaacctggtggttggatcgcttgggctattaaccctaaatccaccggcatggctggatctcaagccctcgttgcctctaaggaccctagcaccggcgttgcttccgtgacgac	AT4G12980	TSS+201:TSS+360	3.85	2.59	4.22	3.19	4.23	4.48	6.99	6.32	2.92	2.38	4	2.34	4.84	5.11	5.02	5.51
1409	tgtaatccttttatttatcaactccaccaaaaacaaaacgagtagtagtacgtcgttcattagcactattagaagcctttgaatcatattagcaaaaactgctatacgtcattttgtccaaagaggacgtttaccaaaagaaaatagataacactaaaat	AT4G27070	TSS-200:TSS-41	4.99	4.99	4.18	4.36	5.05	4.14	5.92	5.26	4.48	3.82	5.48	4.76	4.93	5.3	6.22	5.35
1410	tctgttgttcacaaataagttaacgtggtaccgaactaccgatttcctccactattttattgaatttctggtcaaaaaacttaagtgttacataacgaatctataaaaagaaccctcactttcaaggtttttgtcagcaaaacatttgtcttcgtgtttg	AT4G27070	TSS+41:TSS+200	4.74	4.07	2.93	3.73	4.02	3.59	5.28	4.09	4.22	3.65	4.82	4.3	5.78	4.4	5.08	5.98
1411	aaagctagataaaagattcactaaatggccaccgcaagcaccgctgctactttcagaccctcctccgtttcagcttcttccgaattaacccatctgagatcaccctccaaactccccaaatttacgcctctgccatcggctcgctcacggtcctcttctt	AT4G27070	TSS+201:TSS+360	5.85	4.72	4.78	4.95	4.36	4.49	5.21	5.12	2.98	3.64	4.39	3.44	6.02	5.34	5.52	6.11
1412	aaaccacgagtctggccttagatcaaagaaaaccctacttatagtcaaccctaatccatgataccaaatggagaaaaaaaaagaaagaaaaaatggaaatttcccaaattaacacacccataactcaaacttgtctcaaacctcagattatataattagg	AT5G20930	TSS-200:TSS-41	5.45	6.1	4.05	5.87	5.5	5.21	6.56	6.14	5.12	3.2	2.85	4.44	6.76	NA	6.41	5.55
1413	ccttagggttcctcgatttttctttttcaccgaaacaaaaaccttattcctccttctctttctctgtctatctttctctgtacgttttattcactttcctccacgtggatttgcataaaagcatgaaaatttgttgatgggtttctcttcgacatccaga	AT5G20930	TSS+41:TSS+200	5.29	3.99	3.7	5.14	4.49	4.31	5.66	5.27	5.36	5.25	5.51	5.71	5.16	4.31	4.85	5.25
1414	ttctagcttccaattccgtaattctccgttaaaaaaccctaatttctcgaatttactctgatctgtgtagaaattagggagtgaagtgtccgcaagtgtttggcaatgtcggatgacatggttttgcatttctcctcgaattcttctaatcagtcggatc	AT5G20930	TSS+201:TSS+360	4.24	2.92	3.69	3	3.53	3.94	5.55	4.93	4.15	4.26	5.69	4.01	4.58	4.25	4.73	4.98
1415	taagcaacaaaaagttcgatgccactaataatttaatttttgttctcttcttatcttatagattgttgcagcctgcaggcttgcagcataacgagttacataactatatacaaaggcccaatagacacctcaaaggcccaataaaaaagcccaggaaaaa	AT5G17870	TSS-200:TSS-41	5.97	6.24	4.03	6.03	4	2.91	4.98	3.96	3.16	4.36	3.29	2.44	4.62	5.1	6.27	5.75
1416	ccatgtctgtgtcagcgatctttggtaccggaatcgtcaccgttgctgcttctccggttctccgccaatttcaagttccaaaattgggtaatggaggaggattagggatggtgatagagtgttcgtcgaggccacagaagaaatcgacggctcatcacag	AT5G17870	TSS+41:TSS+200	4.1	2.83	3.04	2.7	3.01	3.96	4.91	4.49	2.5	1.82	4.27	2.74	3.35	4.49	4.3	4.63
1417	gaagacgaggccgaagaagactcagccttgggacattaagagaaagcctactgtttacgctcctcttcctcctcttccggcggaatggagtccgttcactctcgcttctgacgacggtggtgctgccactgctgcgggagatttggtttcaggcgctgcc	AT5G17870	TSS+201:TSS+360	2.73	2.55	3.88	1.3	3.52	3.74	5.42	4.16	3.6	3.39	3.58	3.32	4.56	4.85	5.75	5.2
1418	atatcatcatgcaggacccaacaagcttacaatggctgtccacttgtgtctgtctgttactgaaatttataattgtttttgatcagcaacttgtgttctttcggctgtgagctagtttaaagaacacacggcttttttttaaggtcaaattaggtcgaca	AT4G21410	TSS-200:TSS-41	7.39	6.7	4.35	6.57	3.91	3.46	5.16	4.55	5.53	4.13	4.17	4.8	4.1	3.45	4.17	4.14
1419	gtcagagttatcttcttctttgcttgtttcctaacgcttgctccatttcatgcctttgctcaggtagattcctatgagtttgatccagatttcaactgtgttgatcgtggcaacttcacggcgaacagcacttttgccgggaatctcaaccgccttgtct	AT4G21410	TSS+41:TSS+200	3.41	3.4	4.45	4.92	4.36	2.77	6.65	5.61	5.26	4.12	5	5.21	4.69	3.07	4.85	5.01
1420	cctccctctcctcactcaaatcccaagcttatggcttctacaacctctcttctggagactcatctggagaaagagcttatgcaattggtctgtgtagaagagaagtcaaaagagatgattgtgtcagctgtattcagacagctgcaagaaacctcaccaa	AT4G21410	TSS+201:TSS+360	5.52	2.54	4.29	4.38	4.03	4.13	5.96	4.81	2.58	2.39	4.18	3	5.59	5.45	5.96	6.41
1421	accaatcagaccaatcacattaaagattagaagattcacaatactaaaatcaactcatcccactttacattcccttgtccaagtcaatagtcaaccctatttattttctaggcaaacgcgttcttgaaaattatatctccactacaaacgaaatcctaat	AT4G23610	TSS-200:TSS-41	7.91	9.89	4.59	7.74	5.2	5.04	5.53	5.31	5.01	7.02	3.07	4.36	5.46	5.98	6.73	5.28
1422	aggatcaagctaagcctttagctccactttttctcactacccgaagcgaccaaccagacgaagaagatcagtaccaccacgaccgaaccaaatacgtccattcacagaccaaactcatcttatgttgtggtttcatcgcatctttaactatgctcatcgc	AT4G23610	TSS+41:TSS+200	3.14	2.75	3.46	2.67	3.86	3.89	5.6	4.91	3.52	2.93	3.92	3.54	5.33	4.13	4.8	5.69
1423	agtcaccttcatcgtgctctccctcacggttttccatctccatagcccaaacctcaccgtcgattccatatctttcaaccaacggttcgattttgtcaacggtaaagtcaacacgaaccaaaacactacagtctcagtcgaaatctcgttacataatcct	AT4G23610	TSS+201:TSS+360	4.57	4.7	2.53	3.6	3.67	4.52	4.82	4.61	3.34	4.03	3.56	3.63	4.26	4.74	4.67	5.03
1424	ttataacctcaaatcaaaatgatcaagtactaaaaacgaaaaaaaataaaaaacaaattgtgataaaatcccaagagtcactttctatattcgacacattaatattgattttcttcctaatccaaattacgttgaccatatcatacattaattatttact	AT5G11910	TSS-200:TSS-41	5.34	5.1	1.58	5.51	4.53	3.02	5.4	4.75	5.01	3.57	5.14	4.82	NA	NA	5.99	2.96
1425	actcgccggaatcagtctagcgatgaacaaatcgaaaaatcggcttcagctcctttctcgattcatgacccctcaaaatctaaagttgtaccattgaattgtgatccatacacttctgattctgacattcgcttatcatttggattgtactgcgattttg	AT5G11910	TSS+41:TSS+200	4.71	3.37	2.59	2.8	4.61	4.18	5.87	5.43	1.93	2.19	2.39	2.49	5.6	5.5	5.16	5.95
1426	atgtgtgaggttatgttcaaattgttcctagaaccaccaatttgattgtattcggctttcaatgtttgattgatcatagaacaagctttatatctgctttaacattgttggtgattggattatgcgagattcagcaccaaagagttgtaattgagaacag	AT5G11910	TSS+201:TSS+360	3.87	3.01	1.72	2.7	4.8	3.91	5.55	4.8	2.96	3.37	3.85	3.06	4.45	4.13	4.28	4.66
1427	ataaaatttgtttttgactctttcactcgttgataggcccgtttaatgataagcaataagcccaaaactaaacttattttgtgttgggtttattcacatcttttaagcccatataagaaagttttaagatttataaaacgaatacgatatcgtttcgaca	AT4G12060	TSS-200:TSS-41	5.71	5.41	3.44	6.42	3.13	2.46	4.9	3.95	4.99	7.17	5.56	5.92	4.22	3.85	5.28	5.16
1428	aaaatggcggctcactcttcttgcaactttgctttgacgaatccgatcatctcacaaatcgattctttctctaagaagaaactatctgttccattatacttcttctctacaagaaaagcattgacgaatccttggttaggcgttgttgattcatccctct	AT4G12060	TSS+41:TSS+200	3.65	2.43	3.14	4.06	4.78	3.91	5.9	5.05	3.61	2.75	3.88	3.15	5.6	5.03	5.9	5.71
1429	ctctcacttctccagtctccgctctacaaactaatcgcccaagaagaatccataaatccgccatctccagcttacccaccaatttctaaagttttgatcggattttagttgattttgatcaattttatgttgctccattttcgcaattgtggttgatttt	AT4G12060	TSS+201:TSS+360	4.02	3.49	2.77	2.36	4.63	4.25	5.74	5.02	4.69	4.95	4.86	5.05	5.55	5.12	4.59	5.77
1430	aaatttagtttggttaagcacataagtaacacgagtcaaatgtcagagttttgtttattgcttaagcaaatactactatttcttaaattgagaaaccccaaacaagagccaatgaaagttttgtatctttttcttaatgacttaaaaaagggaaaaagat	AT5G65990	TSS-200:TSS-41	5.8	5.11	2.83	3.74	4.83	4.7	5.91	4.92	5.78	4.06	5.38	5.02	4.92	4.33	5.35	6.23
1431	ctcggctcttcttcactctcaatttcgatcggcatgaggtacgatcaggaagcgggatcgtcctcccattcgctgccttcgggatcatcctcccattcgctgccgccgacggaagacactcctcttttggggcctcgaacattgtcgtcgcagccaaaaa	AT5G65990	TSS+41:TSS+200	3.45	2.39	3.67	2.77	4.73	4.33	6.61	6.52	3.33	2.62	4.71	3.38	5.2	4.63	5.53	5.91
1432	cctttgcaaatgtcttcatcgccatcgtcggcgccggcgtgctcggacttccgtacaccttcaagaagactggatggctcttgggcctcctcacactcctcttcgtatcctccctcaccttcttctgtatgatgctcctcgtccacacccgccggaaact	AT5G65990	TSS+201:TSS+360	2.7	2.16	4.14	1.94	4.4	4.66	5.81	4.96	2.88	2.86	5.56	3.16	4.92	4.88	5.07	4.84
1433	tatcaatagtagtgccttttgtacgatctgaaaagtcaaccatctttgtaggcattaagcaaagcaaaccgtcccctaaattaatgtatcacacgttcttataatatcatctcctatgatcttaccatcactttttttggtttctttcgcgaagccaaaa	AT1G22500	TSS-200:TSS-41	5.57	4.99	4.13	5.68	5.11	4.42	6.65	6.82	4.94	4.24	4.22	4.38	5.61	3.86	5.52	5.98
1434	catgaaaccgggaagcccaagtacttacttccaccatcaaatcgtcaaaccatttgcaaccatcgatggtggtcatgtcacgagtaagcttctactcttctttcttgctactactgttagaggtcgttgtcgctagcagcgagtttgatgatgaaggaag	AT1G22500	TSS+41:TSS+200	4.65	2.73	2.96	2.77	2.58	4.46	5.54	4.58	1.57	1.53	3.55	1.67	4.03	4.73	4.79	5.33
1435	aacatcgttcagtccaaccacggctataatcatgatcgtactcgttagtgttttcttcgcacttggatgtatctccgtctacatgaggaggtgtctccagcacgctctggggatggacagcggtggtggtccaggaaactggcttaacgtgaggcaaacg	AT1G22500	TSS+201:TSS+360	4.64	4.09	5	4.1	3.74	3.97	5.67	4.77	2.27	2.74	3.91	2.4	3.79	3.35	3.79	4.38
[truncated: 10,551 more rows]

## Sheet: S4 - MPRA results mix 2
modification	Sequence index OP2	Sequence	Sequence index OP1	unmodified_35S	unmodified_pTRP1	modified_35S	modified_pTRP1
[truncated: 17,929 more rows]

[truncated: 4 more sheets: S5 - MPRA results mix 3, S6 - GATC-motif count per gene, S7 - Gene ontolgy enrichments, S8 - DESeq2 results GATA OE]
